# Supplementary material for: G-quadruplex structures in 16S rRNA regions correlate with thermal adaptation in prokaryotes
Source: Nucleic Acids Res. 2025 Jan 30;53(3):gkaf042. doi: 10.1093/nar/gkaf042 (PMC11780868; doi:10.1093/nar/gkaf042)
Supplement: gkaf042_Supplemental_Files [file gkaf042_supplemental_files.zip]

Archive with 2 entries (2 files):
- Figure s1-s6.pdf
- Table s1-s7.xlsx
