# Supplementary material for: G-quadruplex structures in 16S rRNA regions correlate with thermal adaptation in prokaryotes
Source: Nucleic Acids Res. 2025 Jan 30;53(3):gkaf042. doi: 10.1093/nar/gkaf042 (PMC11780868; doi:10.1093/nar/gkaf042)
Supplement: gkaf042_Supplemental_Files [file gkaf042_supplemental_files.zip › Table s1-s7.xlsx]

## Sheet: S1
Table S1. Genomic details and growth temperature of 681 species
Organism	taxonomy_id	strain	phylum	assembly_or_accession	Genome_GC	Genome_size (Mbp)	Group	Tmin	Topt	Tmax	No. G4	G4 Frequency (No./kb)	G4 score
Thermocrinis albus	136094	HI11/12	Aquificae	GCA_000025605.1	46.9	1.5	hyperthermophiles	55	85	89	2427	1.618	1.14696
Thermodesulfobacterium geofontis	1295609	OPF15	Thermodesulfobacteria	GCA_000215975.1	30.6	1.6	hyperthermophiles	70	83	90	632	0.395	1.12237
Thermocrinis ruber	75906	OC1/4	Aquificae	GCA_000512735.1	45.2	1.5	hyperthermophiles	44	80	89	2315	1.54333	1.14955
Thermotoga petrophila	93929	RKU-1	Thermotogae	GCA_000016785.1	46.1	1.8	hyperthermophiles	47	80	88	1157	0.642778	1.14818
Fervidobacterium pennivorans	93466	Ven5	Thermotogae	GCA_000235405.3	38.9	2.2	hyperthermophiles	50	80	100	721	0.327727	1.13075
Thermotoga neapolitana	2337	NS-E	Thermotogae	GCA_000018945.1	46.9	1.9	hyperthermophiles	55	80	90	1531	0.805789	1.14772
Caldicellulosiruptor bescii	31899	Z-1320	Firmicutes	GCA_000022325.1	35.2	2.9	thermophiles	42	79	90	869	0.299655	1.1389
Dictyoglomus thermophilum	14	H‐6‐12	Dictyoglomi	GCA_000020965.1	33.7	2	thermophiles	50	78	80	1106	0.553	1.12894
Caldicellulosiruptor obsidiansis	717609	OB47	Firmicutes	GCA_000145215.1	35.2	2.5	thermophiles	55	78	85	640	0.256	1.13375
Thermaerobacter marianensis	73919	7p75a	Firmicutes	GCA_000184705.1	72.5	2.8	thermophiles	50	75	80	18739	6.6925	1.17826
Thermovibrio ammonificans	228745	HB-1	Aquificae	GCA_000185805.1	52.1	1.8	thermophiles	69	75	80	4754	2.64111	1.14701
Caldicellulosiruptor owensensis	55205	OL	Firmicutes	GCA_000166335.1	35.4	2.4	thermophiles	50	75	80	654	0.2725	1.13403
Caldimicrobium thiodismutans	1653476	TF1	Thermodesulfobacteria	GCA_001548275.1	38.3	1.8	thermophiles	40	75	77	1951	1.08389	1.12929
Persephonella marina	309805	EX-H1	Aquificae	GCA_000021565.1	37.1	2	thermophiles	55	73	80	660	0.33	1.13957
Thermomicrobium roseum	500	ATCC27502	Chloroflexi	GCA_000021685.1	64.3	2.9	thermophiles	45	72.5	80	5858	2.02	1.1635
Hydrogenobacter thermophilus	940	TK-56	Aquificae	GCA_000010785.1	44	1.7	thermophiles	50	72.5	77.5	2101	1.23588	1.14492
Carboxydothermus hydrogenoformans	129958	Z-2901	Firmicutes	GCA_000012865.1	42	2.4	thermophiles	40	71	78	3555	1.48125	1.1468
Thermus parvatiensis	456163	RL	Deinococcus-Thermus	GCA_001535545.1	68.5	2	thermophiles	60	70	80	25709	12.8545	1.17025
Pseudothermotoga thermarum	119394	LA3	Thermotogae	GCA_000217815.1	40.3	2	thermophiles	55	70	84	730	0.365	1.14017
Kosmotoga pacifica	1330330	SLHLJ1	Thermotogae	GCA_001027025	43.7	2.2	thermophiles	33	70	78	1127	0.512273	1.13169
Thermosulfidibacter takaii	412593	ABI70S6	Aquificae	GCA_001547735.1	43	1.8	thermophiles	55	70	78	2131	1.18389	1.14657
Pseudothermotoga hypogea	57487	SEBR7054	Thermotogae	GCA_000816145.1	49.5	2.2	thermophiles	56	70	90	1081	0.491364	1.14537
Fervidobacterium nodosum	2424	Rt17‐B	Thermotogae	GCA_000017545.1	35	1.9	thermophiles	41	70	79	459	0.241579	1.1674
Thermodesulfatator indicus	171695	CIR29812	Thermodesulfobacteria	GCA_000217795.1	42.4	2.3	thermophiles	55	70	80	1635	0.71087	1.14101
Thermodesulfobacterium commune	1741	YSRA-1	Thermodesulfobacteria	GCA_000734015.1	37	1.8	thermophiles	45	70	82	1648	0.915556	1.13643
Caldicellulosiruptor kronotskyensis	413889	2002	Firmicutes	GCA_000166775.1	35.1	2.8	thermophiles	45	70	82	736	0.262857	1.13262
Ammonifex degensii	42838	KC4	Firmicutes	GCA_000024605.1	59.4	2.2	thermophiles	57	70	77	11242	5.11	1.15993
Caldicellulosiruptor saccharolyticus	44001	Tp8T6331	Firmicutes	GCA_000016545.1	35.3	3	thermophiles	45	70	80	837	0.279	1.13544
Thermosipho melanesiensis	46541	BI429	Thermotogae	GCA_000016905.1	31.4	1.9	thermophiles	45	70	80	728	0.383158	1.13862
Desulfurobacterium thermolithotrophum	64160	BSAT	Aquificae	GCA_000191045.1	34.9	1.5	thermophiles	40	70	75	316	0.210667	1.12851
Thermoanaerobacter ethanolicus	1757	JW200	Firmicutes	GCA_003722315.1	34.2	2.9	thermophiles	37	69	78	1053	0.363103	1.1249
Thermus thermophilus	274	HB8	Deinococcus-Thermus	GCA_002355995.1	69	2.1	thermophiles	47	68.5	85	27945	13.3071	1.1714
Caldicellulosiruptor lactoaceticus	52766	6A	Firmicutes	GCA_000193435.3	36.1	2.7	thermophiles	50	68	78	781	0.289259	1.14166
Sulfurihydrogenibium azorense	309806	Az-Fu1	Aquificae	GCA_000021545.1	32.8	1.6	thermophiles	50	68	73	245	0.153125	1.12342
Marinithermus hydrothermalis	186192	T1	Deinococcus-Thermus	GCA_000195335.1	68.1	2.3	thermophiles	50	67.5	72.5	18135	7.88478	1.12342
Spirochaeta thermophila	154	Z-1203	Spirochaetes	GCA_000184345.2	60.9	2.6	thermophiles	40	67	73	17072	6.56615	1.17797
Thermoanaerobacter wiegelii	46354	Rt8.B1	Firmicutes	GCA_000147695.3	34.3	2.8	thermophiles	38	66.5	78	1035	0.369643	1.12871
Thermoanaerobacter kivui	2325	LKT-1	Firmicutes	GCA_000763575.1	35	2.4	thermophiles	50	66	72	1049	0.437083	1.13017
Pseudothermotoga elfii	38322	SEBR6459	Thermotogae	GCA_000504085.1	38.7	2.2	thermophiles	50	66	72	667	0.303182	1.13272
Rhodothermus marinus	29549	DSM4252	Bacteroidetes	GCA_000024845.1	64.3	3.4	thermophiles	54	65	77	6181	1.81794	1.16765
Caldisericum exile	693075	AZM16c01	Caldiserica	GCA_000284335.1	35.4	1.6	thermophiles	55	65	70	425	0.265625	1.10381
Caldicellulosiruptor hydrothermalis	413888	108	Firmicutes	GCA_000166355.1	36.1	2.8	thermophiles	50	65	80	688	0.245714	1.12716
Kosmotoga olearia	651457	TBF19.5.1	Thermotogae	GCA_000023325.1	41.5	2.3	thermophiles	20	65	80	946	0.411304	1.13451
Marinitoga piezophila	149715	KA3	Thermotogae	GCA_000255135.1	29.2	2.2	thermophiles	45	65	70	338	0.153636	1.12986
Thermosediminibacter oceani	291990	JW/IW-1228P	Firmicutes	GCA_000144645.1	46.8	2.3	thermophiles	43	64	76	3139	1.36478	1.15191
Coprothermobacter proteolyticus	35786	BT	Coprothermobacterota	GCA_000020945.1	44.8	1.4	thermophiles	35	63	75	692	0.494286	1.1421
Alicyclobacillus acidocaldarius	405212	104-1A	Firmicutes	GCA_000024285.1	61.9	3.2	thermophiles	45	62.5	70	5299	1.65594	1.15843
Meiothermus ruber	277	21	Deinococcus-Thermus	GCA_000024425.1	63.4	3.1	thermophiles	35	62.5	70	20458	6.59935	1.16206
Deferribacter desulfuricans	197162	BMA	Deferribacteres	GCA_000010985.1	30.3	2.5	thermophiles	40	62.5	70	710	0.284	1.11641
Anoxybacter fermentans	1323375	DY22613	Firmicutes	GCA_003991135.1	35.9	3.6	thermophiles	44	61	72	1816	0.504444	1.13272
Anoxybacillus amylolyticus	294699	MR3C	Firmicutes	GCA_001634285.1	43.6	3.2	thermophiles	45	61	65	1805	0.564063	1.13134
Thermotoga caldifontis	1508419	AZM44c09T	Thermotogae	GCA_000828655.1	51.3	2	thermophiles	50	60	72	1263	0.6315	1.14531
Parageobacillus thermoglucosidasius	1426	DSM2542	Firmicutes	GCA_001295365.1	43.9	3.9	thermophiles	37	60	68	2219	0.568974	1.13725
Oceanithermus profundus	187137	506	Deinococcus-Thermus	GCA_000183745.1	69.8	2.4	thermophiles	40	60	68	13244	5.51833	1.16453
Thermoanaerobacterium xylanolyticum	29329	LX-11	Firmicutes	GCA_000189775.3	35	2.5	thermophiles	45	60	70	361	0.1444	1.12112
Halothermothrix orenii	31909	H168	Firmicutes	GCA_000020485.1	37.9	2.6	thermophiles	45	60	68	2928	1.12615	1.13462
Caldithrix abyssi	187145	LF13	Calditrichaeota	GCA_001886815.1	45.1	5	thermophiles	40	60	70	3076	0.6152	1.13867
Geobacillus thermoleovorans	33941	ATCC43513	Firmicutes	GCA_001610955.1	52.3	3.5	thermophiles	45	60	70	3838	1.09657	1.14622
Symbiobacterium thermophilum	2734	T	Firmicutes	GCA_000009905.1	68.5	3.6	thermophiles	45	60	65	15062	4.18389	1.16772
Thermotoga profunda	1508420	AZM34c06	Thermotogae	GCA_000828675.1	38.8	2.2	thermophiles	50	60	72	542	0.246364	1.13461
Petrotoga mobilis	69499	SJ95	Thermotogae	GCA_000018605.1	34.1	2.2	thermophiles	40	59	65	1028	0.467273	1.11951
Carboxydocella thermautotrophica	178899	41	Firmicutes	GCA_003054495.1	49	2.7	thermophiles	40	58	68	5607	2.07667	1.1536
Thermovirga lienii	336261	Cas60314	Synergistetes	GCA_000233775.1	47.1	2	thermophiles	37	58	68	2873	1.4365	1.14314
Thermacetogenium phaeum	85874	PB	Firmicutes	GCA_000305935.1	53.9	2.9	thermophiles	40	58	65	9386	3.23655	1.15364
Geobacillus lituanicus	169283	N-3	Firmicutes	GCA_002243605.1	52.5	3.5	thermophiles	55	57.5	70	4116	1.176	1.14944
Anoxybacillus gonensis	198467	G2	Firmicutes	GCA_001187595.1	41.7	2.8	thermophiles	40	57.5	70	1219	0.435357	1.12384
Thermogutta terrifontis	1331910	R1	Planctomycetes	GCA_002277955.1	57.3	4.8	thermophiles	25	57.5	67	10493	2.18604	1.15779
Kyrpidia tusciae	33943	T2	Firmicutes	GCA_000092905.1	59.1	3.4	thermophiles	47	55	65	16136	4.74588	1.16646
Bacillus methanolicus	1471	PB1	Firmicutes	GCA_000724485.1	38.6	3.4	thermophiles	35	55	60	1092	0.321176	1.12927
Calditerrivibrio nitroreducens	477976	Yu37-1	Deferribacteres	GCA_000183405.1	35.7	2.2	thermophiles	30	55	65	2052	0.932727	1.12866
Thermodesulfobium acidiphilum	1794699	3127-1	Firmicutes	GCA_003057965.1	33.7	1.8	thermophiles	37	55	65	577	0.320556	1.12377
Syntrophothermus lipocalidus	86170	TGB-C1	Firmicutes	GCA_000092405.1	51	2.4	thermophiles	45	55	60	5462	2.27583	1.15393
Melioribacter roseus	1134405	P3M-2	Ignavibacteriae	GCA_000279145.1	41.3	3.3	thermophiles	35	55	60	691	0.209394	1.13732
Pelotomaculum thermopropionicum	110500	SI	Firmicutes	GCA_000010565.1	52.8	3	thermophiles	45	55	65	6864	2.288	1.15618
Caldilinea aerophila	133453	STL-6-O1	Chloroflexi	GCA_000281175.1	58.8	5.1	thermophiles	37	55	65	6808	1.3349	1.15636
Herbinix luporum	1679721	SD1D	Firmicutes	GCA_900070325.1	35.3	2.6	thermophiles	40	55	65	962	0.37	1.1296
Anaerolinea thermophila	167964	UNI-1	Chloroflexi	GCA_000199675.1	53.8	3.5	thermophiles	55	55	60	8863	2.53229	1.15532
Acidothermus cellulolyticus	28049	11B	Actinobacteria	GCA_000015025.1	66.9	2.4	thermophiles	37	55	65	4263	1.77625	1.1705
Caminibacter mediatlanticus	291048	TB-2	Proteobacteria	GCA_005843985	25.6	1.7	thermophiles	45	55	70	285	0.167647	1.11623
Sphaerobacter thermophilus	2057	DSM20745	Chloroflexi	GCA_000024985.1	68.1	4	thermophiles	40	55	65	12342	3.0855	1.16445
Chloroflexus aggregans	152260	MD-66	Chloroflexi	GCA_000021945.1	56.4	4.7	thermophiles	50	55	67	7494	1.59447	1.15736
Defluviitoga tunisiensis	1006576	SulfLac1	Thermotogae	GCA_000953715.1	31.4	2.1	thermophiles	37	55	65	455	0.216667	1.13178
Meiothermus silvanus	52022	VI-R2	Deinococcus-Thermus	GCA_000092125.1	62.7	3.7	thermophiles	40	55	65	25416	6.86919	1.16142
Desulfurella acetivorans	33002	A63	Proteobacteria	GCA_000517565.1	32.1	1.8	thermophiles	42	54.5	73	238	0.132222	1.15118
Natranaerobius thermophilus	375929	JW/NM-WN-LF	Firmicutes	GCA_000020005.1	36.3	3.2	thermophiles	35	53	56	1253	0.391562	1.13
Hippea maritima	84405	MH2	Proteobacteria	GCA_000194135.1	37.5	1.7	thermophiles	40	53	65	953	0.560588	1.13503
Thermodesulfobium narugense	184064	Na82	Firmicutes	GCA_000212395.1	33.9	1.9	thermophiles	37	52.5	65	545	0.286842	1.13027
Thermanaerovibrio acidaminovorans	81462	Su883	Synergistetes	GCA_000024905.1	63.8	1.9	thermophiles	40	52.5	58	16225	8.53947	1.16863
Heliobacterium modesticaldum	35701	Ice1	Firmicutes	GCA_000019165.1	57	3.1	thermophiles	30	52	56	5553	1.79129	1.15702
Chloracidobacterium thermophilum	458033	B	Acidobacteria	GCA_000226295.1	61.3	3.7	thermophiles	44	51	58	7497	2.02622	1.16378
Clostridium isatidis	182773	Wv6	Firmicutes	GCA_002285495.1	28.9	2.9	thermophiles	30	50.5	55	588	0.202759	1.12867
Desulfotomaculum ferrireducens	1833852	GSS09	Firmicutes	GCA_002005145.1	45.4	3.2	thermophiles	30	50	55	4365	1.36406	1.14772
Roseiflexus castenholzii	120962	HLO8	Chloroflexi	GCA_000017805.1	60.7	5.7	thermophiles	45	50	55	10360	1.81754	1.17053
Thermomonospora curvata	2020	B9	Actinobacteria	GCA_000024385.1	71.5	5.6	thermophiles	40	50	65	27786	4.96179	1.17466
Novibacillus thermophilus	1471761	SG-1	Firmicutes	GCA_002005165.1	50.4	3.6	thermophiles	30	50	65	4470	1.24167	1.14206
Thermobacillus composti	377615	KWC4	Firmicutes	GCA_000227705.3	60.1	4.4	thermophiles	32	50	61	4620	1.05	1.15694
Mahella australiensis	252966	50-1BON	Firmicutes	GCA_000213255.1	43.5	3.1	thermophiles	30	50	60	1393	0.449355	1.14821
Acidimicrobium ferrooxidans	53635	ICP	Actinobacteria	GCA_000023265.1	68.3	2.2	thermophiles	34	48	57	5167	2.34864	1.16523
Thauera hydrothermalis	2184083	GD-2	Proteobacteria	GCA_003345255.1	63.6	3.1	thermophiles	37	47.5	55	4707	1.51839	1.16008
Flexistipes sinusarabici	2352	MAS10	Deferribacteres	GCA_000218625.1	38.3	2.5	thermophiles	30	47.5	53	1233	0.4932	1.1365
Limnochorda pilosa	1555112	HC45	Firmicutes	GCA_001544015.1	69.7	3.8	thermophiles	30	47.5	55	22887	6.02289	1.16831
Deinococcus geothermalis	68909	AG-3a	Deinococcus-Thermus	GCA_000196275.1	66.4	3.2	thermophiles	30	47	52.5	16118	5.03688	1.16558
Acidithiobacillus caldus	33059	KU	Proteobacteria	GCA_000175575.2	61.4	3	thermophiles	32	45	52	7413	2.471	1.1625
Ignavibacterium album	591197	Mat9-16	Ignavibacteriae	GCA_000258405.1	33.9	3.7	thermophiles	30	45	55	287	0.0775676	1.12317
Actinomadura amylolytica	1411117	YIM77502	Actinobacteria	GCA_003589885.1	72.8	6.8	thermophiles	25	45	55	35574	5.23147	1.1814
Petrimonas mucosa	1642646	ING2-E5A	Bacteroidetes	GCA_900095795.1	48	3.7	thermophiles	20	45	50	3895	1.0527	1.14657
Sulfurivermis fontis	1972068	JG42	Proteobacteria	GCA_004001245.1	64	3.2	thermophiles	25	45	50	6358	1.98687	1.16224
Sulfurifustis variabilis	1675686	skN76	Proteobacteria	GCA_002355415.1	67.5	4	mesophiles	28	43.5	46	7137	1.78425	1.16268
Methylobacillus flagellatus	405	KT	Proteobacteria	GCA_000013705.1	55.7	3	mesophiles	10	42	52	3003	1.001	1.15483
Isosphaera pallida	128	IS1B	Planctomycetes	GCA_000186345.1	62.4	5.5	mesophiles	34	41	55	26804	4.87345	1.16645
Muricauda lutaonensis	516051	CC-HSB-11	Bacteroidetes	GCA_000963865.1	45	3.3	mesophiles	25	41	55	2705	0.819697	1.14219
Clostridium perfringens	1502	ATCC3626	Firmicutes	GCA_000013285.1	28.4	3.3	mesophiles	20	41	50	506	0.153333	1.13485
Nautilia profundicola	244787	AmH	Proteobacteria	GCA_000021725.1	33.5	1.7	mesophiles	30	40	55	400	0.235294	1.13704
Halomonas beimenensis	475662	NTU-107	Proteobacteria	GCA_002549795.1	68.4	4.1	mesophiles	15	40	55	13623	3.32268	1.16736
Geoalkalibacter subterraneus	483547	Red1	Proteobacteria	GCA_000827125.1	56.6	3.7	mesophiles	30	40	50	7148	1.93189	1.14993
Geosporobacter ferrireducens	1424294	IRF9	Firmicutes	GCA_001750685.1	38.6	5.8	mesophiles	25	40	45	2988	0.515172	1.13583
Kangiella profundi	1561924	FT102	Proteobacteria	GCA_002838765.1	43.8	2.7	mesophiles	10	39.5	50	653	0.241852	1.13846
Acetohalobium arabaticum	28187	Z-7288	Firmicutes	GCA_000144695.1	36.6	2.5	mesophiles	30	39	47	749	0.2996	1.12364
Nitrospira moscoviensis	42253	M-1	Nitrospirae	GCA_001273775.1	62	4.6	mesophiles	33	39	40	8418	1.83	1.16197
Christensenella minuta	626937	YIT12065	Firmicutes	GCA_003628755.1	51.4	3	mesophiles	25	38.5	43	3147	1.049	1.15608
Geovibrio thiophilus	139438	AAFu3	Deferribacteres	GCA_004087915.1	48.1	3	mesophiles	4	38.5	40	2303	0.767667	1.13258
Paenibacillus lentus	1338368	CMG1240	Firmicutes	GCA_003931855.1	46.5	5.3	mesophiles	30	38	50	4538	0.856226	1.14622
Desulfitobacterium dehalogenans	36854	JW/IU-DC1	Firmicutes	GCA_000243155.3	45	4.3	mesophiles	13	38	45	5646	1.31302	1.14107
Cellulosilyticum lentocellum	29360	RHM5	Firmicutes	GCA_000178835.2	34.3	4.7	mesophiles	25	38	45	1216	0.258723	1.12432
Hydrogenovibrio thermophilus	265883	I78	Proteobacteria	GCA_004028275.1	50.5	2.6	mesophiles	15	37.5	55	1678	0.645385	1.15312
Azoarcus olearius	418699	DQS-4	Proteobacteria	GCA_001682385.1	67.8	4.5	mesophiles	10	37.5	45	9994	2.22089	1.16742
Proteiniphilum saccharofermentans	1642647	M3/6	Bacteroidetes	GCA_900095135.1	43.6	4.4	mesophiles	15	37.5	45	2872	0.652727	1.14324
Comamonas kerstersii	225992	LMG3475	Proteobacteria	GCA_002056725.1	59.6	3.5	mesophiles	30	37.5	44	5495	1.57	1.15134
Thioclava electrotropha	1549850	ElOx9	Proteobacteria	GCA_002085925	63.8	4.4	mesophiles	10	37	41	8706	1.97864	1.16033
Bacillus beveridgei	632773	MLTeJB	Firmicutes	GCA_001721685.1	46.1	3.6	mesophiles	5	37	65	1829	0.508056	1.14665
Halanaerobium praevalens	2331	GSL	Firmicutes	GCA_000165465.1	30.3	2.3	mesophiles	5	37	50	284	0.123478	1.12867
Polymorphum gilvum	991904	SL003B-26A1	Proteobacteria	GCA_000192745.1	67.1	4.7	mesophiles	4	37	50	6360	1.35319	1.16656
Jeotgalibacillus malaysiensis	1508404	D5	Firmicutes	GCA_000818095.1	42.4	4.1	mesophiles	4	37	50	1707	0.416341	1.14882
Salinivibrio kushneri	1908198	AL184	Proteobacteria	GCA_005280275.1	50.7	3.4	mesophiles	17	37	49	2667	0.784412	1.14556
Pantoea alhagi	1891675	LTYR-11Z	Proteobacteria	GCA_002101395.1	53.5	4.3	mesophiles	7	37	48	2253	0.523953	1.15234
Phenylobacterium zucineum	284016	HLK1	Proteobacteria	GCA_000017265.1	71	4.4	mesophiles	25	37	47	13100	2.97727	1.16841
Lactobacillus bombi	1303590	BTLCHM1/2	Firmicutes	GCA_003522965.1	34.7	1.8	mesophiles	20	37	47	239	0.132778	1.14088
Cytobacillus oceanisediminis	665099	MK-7	Firmicutes	GCA_000294775.2	40.8	5.8	mesophiles	4	37	45	3045	0.525	1.13455
Corynebacterium humireducens	1223514	MFC-5	Actinobacteria	GCA_000819445.1	68.6	2.7	mesophiles	25	37	45	12060	4.46667	1.17307
Actinopolyspora erythraea	414996	YIM90600	Actinobacteria	GCA_002263515.1	68.8	5.2	mesophiles	25	37	45	17837	3.43019	1.16871
Arcobacter pacificus	1080223	SW028	Proteobacteria	GCA_004214795.1	28	2.7	mesophiles	0	37	45	130	0.0481481	1.1409
Wenzhouxiangella marina	1579979	Ma-11	Proteobacteria	GCA_001187785.1	65.3	3.7	mesophiles	20	37	45	5737	1.55054	1.1684
Dermabacter vaginalis	1630135	AD1-86	Actinobacteria	GCA_001678905.1	62.6	2.4	mesophiles	25	37	45	5119	2.13292	1.15682
Streptococcus halotolerans	1814128	HTS9	Firmicutes	GCA_001598035.1	39.2	2.2	mesophiles	20	37	45	437	0.198636	1.13033
Parolsenella catena	2003188	2CBEGH3	Actinobacteria	GCA_003966955.1	65.6	1.8	mesophiles	30	37	45	3164	1.75778	1.16182
Eubacterium limosum	1736	ATCC8486	Firmicutes	GCA_000807675.2	47.2	4.4	mesophiles	30	37	45	2948	0.67	1.15595
Saccharospirillum mangrovi	2161747	HK-33	Proteobacteria	GCA_003367315.1	57.4	3.7	mesophiles	10	37	45	2352	0.635676	1.16145
Paraoceanicella profunda	2579971	D4M1	Proteobacteria	GCA_005887635.2	70.1	5.5	mesophiles	10	37	45	22869	4.158	1.17105
Alkaliphilus oremlandii	461876	OhILAs	Firmicutes	GCA_000018325.1	36.5	3.1	mesophiles	32	37	44	1053	0.339677	1.13687
Clostridium formicaceticum	1497	ATCC27076	Firmicutes	GCA_001854185.1	35.5	4.6	mesophiles	28	37	44	2822	0.613478	1.1252
Halomonas campaniensis	213554	5AG	Proteobacteria	GCA_000696485.1	52.6	4.1	mesophiles	10	37	43	3726	0.90878	1.14686
Treponema succinifaciens	167	ATCC33096	Spirochaetes	GCA_000195275.1	39.2	2.9	mesophiles	22	37	43	405	0.139655	1.09839
Lachnoclostridium phytofermentans	66219	ISDg	Firmicutes	GCA_000018685.1	35.3	4.8	mesophiles	15	37	42	935	0.194792	1.1295
Campylobacter lanienae	75658	LMG21527	Proteobacteria	GCA_002139935.1	34.6	1.6	mesophiles	37	37	42	782	0.48875	1.12943
Flavobacterium indicum	312277	GPTSA100-9	Bacteroidetes	GCA_000455605.1	31.4	3	mesophiles	15	37	42	340	0.113333	1.12967
Hoyosella subflava	639313	DQS3-9A1	Actinobacteria	GCA_000214175.1	62.2	4.9	mesophiles	15	37	42	7031	1.4349	1.16017
Francisella hispaniensis	622488	FhSp1	Proteobacteria	GCA_001885235.1	32	1.9	mesophiles	20	37	42	185	0.0973684	1.13241
Mageeibacillus indolicus	884684	BAA-2120	Firmicutes	GCA_000025225.2	44.2	1.8	mesophiles	35	37	42	914	0.507778	1.15705
Frischella perrara	1267021	PEB0191	Proteobacteria	GCA_000807275.1	34.1	2.7	mesophiles	24	37	42	533	0.197407	1.1221
Catenovulum sediminis	1740262	D2	Proteobacteria	GCA_007289895.1	40.8	4.9	mesophiles	10	37	42	1503	0.306735	1.12692
Actinomyces qiguomingii	2057800	410	Actinobacteria	GCA_004102025.1	66.8	4	mesophiles	28	37	42	15676	3.919	1.17335
Butyricimonas faecalis	2093856	H184	Bacteroidetes	GCA_003991565.1	43.5	5	mesophiles	25	37	42	5423	1.0846	1.14854
Burkholderia oklahomensis	342113	C6786	Proteobacteria	GCA_000959365.1	67.1	7.1	mesophiles	25	37	42	5796	0.816338	1.17057
Raoultella electrica	1259973	1GB	Proteobacteria	GCA_006711645.1	55	5.8	mesophiles	10	37	41	5572	0.96069	1.15024
Acidihalobacter prosperus	160660	DSM5130	Proteobacteria	GCA_001753245.1	59.9	3.6	mesophiles	23	37	41	4768	1.32444	1.15848
Vagococcus teuberi	519472	CG-21	Firmicutes	GCA_001870205.1	34.1	2.2	mesophiles	10	37	41	274	0.124545	1.1268
Acholeplasma laidlawii	2148	PG8	Tenericutes	GCA_000018785.1	31.9	1.5	mesophiles	20	37	41	96	0.064	1.12365
Bacillus cellulosilyticus	1413	N4	Firmicutes	GCA_000177235.2	36.5	4.7	mesophiles	20	37	40	1592	0.338723	1.12613
Nitratifractor salsuginis	269261	E9I37-1	Proteobacteria	GCA_000186245.1	53.9	2.1	mesophiles	28	37	40	6358	3.02762	1.15491
Yangia pacifica	311180	DX5-10	Proteobacteria	GCA_003111685.1	66.5	5.2	mesophiles	22	37	40	12792	2.46	1.16365
Azospirillum thiophilum	528244	BV-S	Proteobacteria	GCA_001305595.1	68.2	7.6	mesophiles	15	37	40	23905	3.14539	1.16625
Olleya aquimaris	639310	L-4	Bacteroidetes	GCA_003410315.1	31.2	3.5	mesophiles	4	37	40	74	0.0211429	1.15285
Gemmatirosa kalamazoonesis	861299	KBS708	Gemmatimonadetes	GCA_000522985.1	72.6	7.5	mesophiles	20	37	40	15681	2.0908	1.17237
Erysipelothrix larvae	1514105	LV19	Firmicutes	GCA_001545095.1	37.4	2.5	mesophiles	20	37	40	745	0.298	1.11712
Faecalibaculum rodentium	1702221	ALO17	Firmicutes	GCA_001564455.1	54	2.5	mesophiles	25	37	40	2223	0.8892	1.15704
Megasphaera hexanoica	1675036	MH	Firmicutes	GCA_003315775.1	49	2.9	mesophiles	30	37	40	1598	0.551034	1.15671
Clostridium ljungdahlii	1538	PETC	Firmicutes	GCA_000143685.1	31.1	4.6	mesophiles	30	37	40	727	0.158043	1.12129
Spiribacter salinus	1335746	M19-40	Proteobacteria	GCA_000319575.2	62.7	1.7	mesophiles	15	37	40	3101	1.82412	1.15904
Spiribacter curvatus	1335757	UAH-SP71	Proteobacteria	GCA_000485905.1	63.9	1.9	mesophiles	5	37	40	3325	1.75	1.16096
Clostridium cellulovorans	1493	743B	Firmicutes	GCA_000145275.1	31.2	5.3	mesophiles	20	37	40	808	0.152453	1.12821
Desulfomicrobium orale	132132	NY678	Proteobacteria	GCA_001553625.1	58.9	2.8	mesophiles	25	37	39	4364	1.55857	1.16192
Sphingopyxis alaskensis	117207	LMG18877	Proteobacteria	GCA_000013985.1	65.5	3.4	mesophiles	4	37	37	7251	2.13265	1.15729
Acholeplasma axanthum	29552	S-743	Tenericutes	GCA_900660745.1	28.1	1.9	mesophiles	22	37	37	97	0.0510526	1.13164
Mesoplasma tabanidae	219745	BARC857	Tenericutes	GCA_002804025.1	26.9	0.8	mesophiles	10	37	37	39	0.04875	1.10293
Escherichia marmotae	1499973	HT073016	Proteobacteria	GCA_002900365.1	50.4	4.9	mesophiles	25	37	37	3145	0.641837	1.14082
Marinobacter salinus	1874317	Hb8	Proteobacteria	GCA_001854125.1	55.9	4.1	mesophiles	10	37	37	4647	1.13341	1.1543
Spiroplasma mirum	2144	SMCA	Tenericutes	GCA_000565195.1	29.4	1.1	mesophiles	20	37	37	378	0.343636	1.11948
Hathewaya histolytica	1498	ATCC19401	Firmicutes	GCA_901482605.1	29.5	2.7	mesophiles	25	37	37	658	0.243704	1.12875
Marinobacter adhaerens	1033846	HP15	Proteobacteria	GCA_000166295	56.9	4.7	mesophiles	4	36	45	4680	0.995745	1.16388
Methylocaldum marinum	1432792	S8	Proteobacteria	GCA_003584645.1	58.7	6.1	mesophiles	20	36	47	8041	1.3182	1.15674
Denitrovibrio acetiphilus	118000	N2460	Deferribacteres	GCA_000025725.1	42.5	3.2	mesophiles	4	36	40	1692	0.52875	1.12807
Alkalitalea saponilacus	889453	SC/BZ-SP2	Bacteroidetes	GCA_002201795.1	39.5	4.8	mesophiles	8	36	40	2005	0.417708	1.12606
Exiguobacterium sibiricum	332410	255-15	Firmicutes	GCA_000019905.1	47.7	3	mesophiles	-3	36	40	972	0.324	1.13964
Acholeplasma hippikon	264636	C1	Tenericutes	GCA_900660755.1	31	1.5	mesophiles	22	36	37	137	0.0913333	1.11876
Alteromonas pelagimontana	1858656	5.12	Proteobacteria	GCA_002499975	46.1	4.3	mesophiles	4	35	40	1922	0.446977	1.13456
Zobellia galactanivorans	63186	Dsij	Bacteroidetes	GCA_000973105.1	42.8	5.5	mesophiles	13	35	45	4814	0.875273	1.14152
Bacillus toyonensis	155322	BCT7112	Firmicutes	GCA_000496285.1	35.5	5	mesophiles	10	35	45	1484	0.2968	1.12476
Aquitalea magnusonii	332411	TRO-001DR8	Proteobacteria	GCA_002217795.2	59.3	4.9	mesophiles	4	35	45	6677	1.36265	1.15633
Prevotella fusca	589436	W1435	Bacteroidetes	GCA_001262015.1	44.1	3.3	mesophiles	25	35	45	1496	0.453333	1.13001
Clostridium bornimense	1216932	M2/40	Firmicutes	GCA_000577895.1	29.5	3.6	mesophiles	20	35	45	571	0.158611	1.12434
Salinispira pacifica	1307761	L21-RPul-D2	Spirochaetes	GCA_000507245.1	51.9	3.8	mesophiles	20	35	45	6950	1.82895	1.14722
Lentibacillus amyloliquefaciens	1472767	LAM0015	Firmicutes	GCA_001307805.2	42.1	3.9	mesophiles	15	35	45	1479	0.379231	1.13484
Staphylococcus warneri	1292	AW25	Firmicutes	GCA_900636385.1	32.8	2.4	mesophiles	15	35	45	165	0.06875	1.10504
Clostridium sporogenes	1509	ATCC3584	Firmicutes	GCA_001020205.1	28	4.1	mesophiles	25	35	45	668	0.162927	1.11307
Salinivirga cyanobacteriivorans	1307839	L21-Spi-D4	Bacteroidetes	GCA_001443605.1	39	4.8	mesophiles	20	35	45	1202	0.250417	1.12791
Ethanoligenens harbinense	253239	YUAN-3	Firmicutes	GCA_000178115.2	55.6	3	mesophiles	20	35	44	3292	1.09733	1.15395
Methyloceanibacter caenitepidi	1384459	Gela4	Proteobacteria	GCA_000828475.1	62.8	3.4	mesophiles	19	35	43	4036	1.18706	1.15729
Halobacillus litoralis	45668	SL-4	Firmicutes	GCA_004101865.1	42.2	4.3	mesophiles	10	35	43	2809	0.653256	1.12122
Syntrophus aciditrophicus	316277	SB	Proteobacteria	GCA_000013405.1	51.5	3.2	mesophiles	25	35	42	4838	1.51188	1.14871
Altererythrobacter ishigakiensis	476157	JPCCMB0017	Proteobacteria	GCA_001663155.1	56.9	2.7	mesophiles	25	35	40	2188	0.81037	1.14366
Aeromicrobium erythreum	2041	NRRLB-3381	Actinobacteria	GCA_001509405.1	72.1	3.6	mesophiles	21	35	40	10863	3.0175	1.17058
Altererythrobacter epoxidivorans	361183	SW-109	Proteobacteria	GCA_001281485.1	61.5	2.8	mesophiles	20	35	40	2992	1.06857	1.15304
Fabibacter pacificus	1267423	DY53	Bacteroidetes	GCA_005166025.1	36.1	4.7	mesophiles	15	35	40	937	0.199362	1.13152
Salicibibacter halophilus	2502791	NKC3-5	Actinobacteria	GCA_006740705.1	45.9	3.8	mesophiles	25	35	40	3137	0.825526	1.1428
Capnocytophaga endodontalis	2708117	ChDCOS43	Bacteroidetes	GCA_002209445.1	38.2	3.4	mesophiles	30	35	40	1800	0.529412	1.12869
Pelobacter carbinolicus	19	GraBd1	Proteobacteria	GCA_000012885.1	55.1	3.7	mesophiles	15	35	40	5847	1.58027	1.15153
Clostridium kluyveri	1534	ATCC8527	Firmicutes	GCA_000016505.1	32	4	mesophiles	19	35	37	1297	0.32425	1.13281
Halotalea alkalilenta	376489	AW-7	Proteobacteria	GCA_001648175.1	64.3	4.4	mesophiles	5	34.5	45	7212	1.63909	1.16044
Mesoplasma chauliocola	216427	CHPA-2	Tenericutes	GCA_002290085.1	27	0.9	mesophiles	10	34.5	37	35	0.0388889	1.09118
Desulfoglaeba alkanexedens	361111	ALDC	Proteobacteria	GCA_005377625.1	59.3	3.4	mesophiles	17	34	50	8994	2.64529	1.15896
Halobacillus mangrovi	402384	MS10	Firmicutes	GCA_002097535.1	41.6	4.1	mesophiles	10	34	50	2002	0.488293	1.12855
Mycobacterium intracellulare	1767	DSM44049	Actinobacteria	GCA_000277125.1	68	5.4	mesophiles	22	34	41	11414	2.1137	1.1692
Methylophaga frappieri	754477	JAM7	Proteobacteria	GCA_000260965.1	47.9	2.7	mesophiles	15	34	37	1369	0.507037	1.14274
Bacillus cytotoxicus	580165	NVH391-98	Firmicutes	GCA_000017425.1	35.9	4.1	mesophiles	20	33.5	50	1386	0.338049	1.12491
Spirochaeta africana	46355	Z-7692	Spirochaetes	GCA_000242595.3	57.8	3.3	mesophiles	15	33.5	47	5867	1.77788	1.16019
Idiomarina piscisalsi	1096243	TPS4-2	Proteobacteria	GCA_002211765.1	47.4	2.6	mesophiles	25	33.5	45	758	0.291538	1.14478
Pontibacter korlensis	400092	X14-1	Bacteroidetes	GCA_000973725.1	47.3	5.5	mesophiles	7	33.5	45	3262	0.593091	1.14381
Roseitalea porphyridii	1852022	MA7-20	Proteobacteria	GCA_004331955.1	66.6	3.5	mesophiles	15	33.5	45	3871	1.106	1.16406
Acetoanaerobium sticklandii	1511	StadtmanHF	Firmicutes	GCA_000196455.1	33.3	2.7	mesophiles	25	33.5	45	304	0.112593	1.12861
Halomonas elongata	2746	1H9	Proteobacteria	GCA_000196875.2	63.6	4.1	mesophiles	4	33.5	45	6521	1.59049	1.16283
Acidaminococcus fermentans	905	VR4	Firmicutes	GCA_000025305.1	55.8	2.3	mesophiles	25	33.5	45	6070	2.63913	1.16493
Leptospirillum ferrooxidans	180	L15	Nitrospirae	GCA_000284315.1	50	2.6	mesophiles	10	33.5	45	4987	1.91808	1.14415
Paenibacillus kribbensis	172713	AM49	Firmicutes	GCA_002240415.1	46.8	5.8	mesophiles	10	33.5	44	4290	0.739655	1.1431
Alteromonas macleodii	28108	107	Proteobacteria	GCA_000172635.2	44.7	4.7	mesophiles	4	33.5	44	1307	0.278085	1.1258
Kangiella koreensis	261964	SW-125	Proteobacteria	GCA_000024085.1	43.7	2.9	mesophiles	4	33.5	43	815	0.281034	1.13646
Erythrobacter flavus	192812	SW-46	Proteobacteria	GCA_002237615.1	63.3	3.2	mesophiles	10	33.5	42	4845	1.51406	1.15556
Pseudomonas entomophila	312306	L48	Proteobacteria	GCA_000026105.1	64.2	5.9	mesophiles	4	33.5	42	11682	1.98	1.16611
Nocardioides humi	449461	DCY24	Actinobacteria	GCA_006494775.1	72.3	6.2	mesophiles	25	33.5	42	17962	2.8971	1.173
Corynebacterium suranareeae	2506452	N24	Actinobacteria	GCA_002355155.1	51.8	3.5	mesophiles	9	33.5	42	4221	1.206	1.15288
Arcobacter marinus	505249	CL-S1	Proteobacteria	GCA_003544855.1	27.2	2.9	mesophiles	10	33.5	40	142	0.0489655	1.14551
Kangiella sediminilitoris	1144748	Mw22	Proteobacteria	GCA_001708405.1	43.4	2.5	mesophiles	10	33.5	40	815	0.326	1.13938
Burkholderia plantarii	41899	ATCC43733	Proteobacteria	GCA_001411805.1	68.6	8.1	mesophiles	4	33.5	38	10062	1.24222	1.17455
Mesoplasma coleopterae	324078	BARC779	Tenericutes	GCA_002804245.1	27.2	0.8	mesophiles	10	33.5	37	26	0.0325	1.11919
Altererythrobacter dongtanensis	692370	JM27	Proteobacteria	GCA_001698205.1	65.8	3	mesophiles	10	33.5	37	5208	1.736	1.15632
Vibrio alfacsensis	1074311	CAIM1831	Proteobacteria	GCA_003544875.1	44.2	4.9	mesophiles	20	33.5	37	1312	0.267755	1.12622
Glycocaulis alkaliphilus	1434191	6B-8	Proteobacteria	GCA_004000605.1	63.4	3	mesophiles	20	33.5	37	5721	1.907	1.15744
Bacteroides zoogleoformans	28119	ATCC33285	Bacteroidetes	GCA_002998435.1	47.5	3.4	mesophiles	25	33.5	37	2453	0.721471	1.13915
Pelobacter propionicus	29543	OttBd1	Proteobacteria	GCA_000015045.1	58.5	4.2	mesophiles	4	33	45	13729	3.26881	1.15042
Segniliparus rotundus	286802	CDC1076	Actinobacteria	GCA_000092825.1	66.8	3.2	mesophiles	28	33	37	9077	2.83656	1.1668
Bradymonas sediminis	1548548	FA350	Proteobacteria	GCA_003258315.1	61.1	5	mesophiles	20	33	37	11225	2.245	1.16649
Egibacter rhizosphaerae	1670831	EGI80759	Actinobacteria	GCA_004322855.1	71.7	4.6	mesophiles	25	32.5	50	17262	3.75261	1.1683
Staphylococcus hyicus	1284	ATCC11249	Firmicutes	GCA_000816085.1	35.6	2.5	mesophiles	22	32.5	45	441	0.1764	1.12759
Prauserella marina	530584	CCTCCAA208056	Actinobacteria	GCA_002240355.1	67.6	7	mesophiles	15	32.5	45	14401	2.05729	1.16772
Altererythrobacter atlanticus	1267766	26DY36	Proteobacteria	GCA_001008165.2	61.9	3.5	mesophiles	10	32.5	45	6048	1.728	1.15342
Amycolatopsis albispora	1804986	WP1	Actinobacteria	GCA_003312875.1	70.7	9.1	mesophiles	4	32.5	45	21956	2.41275	1.17777
Acinetobacter larvae	1789224	BRTC-1	Proteobacteria	GCA_001704115.1	41.6	3.7	mesophiles	10	32.5	45	1497	0.404595	1.13043
Myroides profundi	480520	D-25	Bacteroidetes	GCA_000833025.1	33.8	4.1	mesophiles	8	32.5	42	589	0.143659	1.13236
Geobacter anodireducens	1340425	SD-1	Proteobacteria	GCA_001628815.1	61.5	3.7	mesophiles	15	32.5	42	13210	3.57027	1.15419
Kosakonia oryzae	497725	Ola51	Proteobacteria	GCA_001658025.1	54	5.3	mesophiles	10	32.5	40	3292	0.621132	1.15078
Simiduia agarivorans	447471	SA1	Proteobacteria	GCA_000305785.2	55.8	4.3	mesophiles	15	32.5	40	4718	1.09721	1.15827
Aneurinibacillus soli	1500254	CB4	Firmicutes	GCA_002355375.1	45.9	4.1	mesophiles	20	32.5	40	3193	0.77878	1.13683
Paenibacillus bovis	1616788	BD3526	Firmicutes	GCA_001421015.2	47.2	5.5	mesophiles	10	32.5	40	1489	0.270727	1.15135
Pseudodesulfovibrio indicus	1716143	J2	Proteobacteria	GCA_001563225.1	63.5	4	mesophiles	9	32.5	40	11637	2.90925	1.16873
Thiomonas intermedia	926	ATCC15466	Proteobacteria	GCA_002028405.1	65	3.3	mesophiles	17	32.5	37	7616	2.30788	1.16257
Acidithiobacillus ferrooxidans	920	ATCC23270	Proteobacteria	GCA_000021485.1	58.8	3	mesophiles	10	32.5	37	7016	2.33867	1.15757
Teredinibacter turnerae	2426	T7902	Proteobacteria	GCA_000023025.1	50.9	5.2	mesophiles	20	32.5	35	4287	0.824423	1.14864
Hyphomicrobium nitrativorans	1427356	NL23	Proteobacteria	GCA_000503895.1	63.9	3.7	mesophiles	15	32.5	35	5152	1.39243	1.15786
Croceicoccus naphthovorans	1348774	PQ-2	Proteobacteria	GCA_001028705.1	62.6	3.9	mesophiles	15	32	50	6450	1.65385	1.15833
Spiroplasma litorale	216942	TN-1	Tenericutes	GCA_001267155.1	25	1.2	mesophiles	10	32	41	61	0.0508333	1.13599
Spiroplasma syrphidicola	216945	EA-1	Tenericutes	GCA_000400955.1	29.2	1.1	mesophiles	10	32	41	283	0.257273	1.11598
Haliangium ochraceum	80816	SMP-2	Proteobacteria	GCA_000024805.1	69.5	9.4	mesophiles	20	32	40	15390	1.63723	1.1743
Thiohalobacter thiocyanaticus	585455	HRh1	Proteobacteria	GCA_002356355.1	64.3	3.2	mesophiles	20	32	40	6652	2.07875	1.16163
Blastococcus saxobsidens	138336	BC444	Actinobacteria	GCA_000284015.1	72.9	4.9	mesophiles	20	32	37	15998	3.2649	1.17192
Spiroplasma cantharicola	362837	CC-1	Tenericutes	GCA_001281045.1	25	1.2	mesophiles	10	32	37	68	0.0566667	1.12301
Dehalogenimonas formicexedens	1839801	NSZ-14	Chloroflexi	GCA_001953175.1	54	2.1	mesophiles	20	32	37	3094	1.47333	1.15183
Lacunisphaera limnophila	1838286	IG16b	Verrucomicrobia	GCA_001746835.1	66.5	4.2	mesophiles	13	32	36	18835	4.48452	1.17606
Phaeobacter piscinae	1580596	P14	Proteobacteria	GCA_002407245.1	60.1	4.1	mesophiles	10	32	35	8662	2.11268	1.1574
Rugosibacter aromaticivorans	1565605	Ca6	Proteobacteria	GCA_000934545.1	55.1	2.9	mesophiles	20	32	35	2829	0.975517	1.15064
Entomoplasma luminosum	214888	PIMN‐1	Tenericutes	GCA_002803985.1	29.8	1	mesophiles	0	32	32	137	0.137	1.10191
Ktedonosporobacter rubrisoli	2509675	SCAWS-G2	Chloroflexi	GCA_004208415.1	51.8	11.3	mesophiles	25	31.5	45	8744	0.773805	1.15487
Staphylococcus saprophyticus	29385	S‐41	Firmicutes	GCA_000010125.1	33.1	2.6	mesophiles	10	31.5	40	179	0.0688462	1.12752
Acidovorax carolinensis	553814	NA3	Proteobacteria	GCA_002157145.1	64.2	4.1	mesophiles	4	31.25	40	9697	2.36512	1.16875
Thauera humireducens	1134435	SgZ-1	Proteobacteria	GCA_001051995.2	66.4	4.2	mesophiles	10	31	45	7479	1.78071	1.16617
Echinicola vietnamensis	390884	KMM6221	Bacteroidetes	GCA_000325705.1	44.8	5.6	mesophiles	6	31	44	5506	0.983214	1.14665
Acidiphilium multivorum	62140	AIU301	Proteobacteria	GCA_000202835.1	67	4.2	mesophiles	17	31	42	11253	2.67929	1.17047
Pelobacter acetylenicus	29542	WoAcy1	Proteobacteria	GCA_001888165.1	57.4	3.2	mesophiles	15	31	40	5220	1.63125	1.15532
Planctopirus limnophila	120	Mu290	Planctomycetes	GCA_000092105.1	53.7	5.5	mesophiles	17	31	39	5710	1.03818	1.14739
Pseudoalteromonas phenolica	161398	O-BC30	Proteobacteria	GCA_001444405.1	40.6	4.9	mesophiles	18	31	37	972	0.198367	1.11733
Corynebacterium marinum	349751	D7015	Actinobacteria	GCA_000835165.1	67.8	2.7	mesophiles	4	31	37	10939	4.05148	1.16792
Mycobacterium haemophilum	29311	ATCC29548	Actinobacteria	GCA_000340435.3	64	4.2	mesophiles	25	31	35	6753	1.60786	1.1675
Dehalogenimonas lykanthroporepellens	552810	BL-DC-9	Chloroflexi	GCA_000143165.1	55	1.7	mesophiles	20	31	34	2174	1.27882	1.16239
Sulfuriflexus mobilis	1811807	aks1	Proteobacteria	GCA_003967195.1	53.1	3.1	mesophiles	5	31	34	2823	0.910645	1.14484
Agarilytica rhodophyticola	1737490	17	Proteobacteria	GCA_002157225.2	41	7.1	mesophiles	15	30.5	40	2673	0.376479	1.13411
Shewanella maritima	2520507	D4-2	Proteobacteria	GCA_004295345.1	44.5	4.7	mesophiles	10	30.5	36	787	0.167447	1.13454
Shewanella oneidensis	70863	MR-1	Proteobacteria	GCA_000146165	45	5.1	mesophiles	4	30	40	2542	0.498431	1.142
Anaerobacillus isosaccharinicus	1532552	NB2006	Firmicutes	GCA_001866075	37.7	5.2	mesophiles	10	30	40	1518	0.291923	1.12778
Dyella jiangningensis	1379159	SBZ3-12	Proteobacteria	GCA_000632805	64	5.4	mesophiles	10	30	37	5285	0.978704	1.16421
Rummeliibacillus stabekisii	241244	KSC-SF6g	Firmicutes	GCA_001617605.1	37.7	3.4	mesophiles	28	30	55	788	0.231765	1.13069
Brevibacillus laterosporus	1465	ATCC4517	Firmicutes	GCA_000219535.3	41.1	5.2	mesophiles	15	30	50	2500	0.480769	1.13343
Brevundimonas naejangsanensis	588932	BIO-TAS2-2	Proteobacteria	GCA_000635915.2	67.5	3	mesophiles	4	30	50	8391	2.797	1.16439
Streptomyces leeuwenhoekii	1437453	C34	Actinobacteria	GCA_001013905.1	72.7	8.1	mesophiles	4	30	50	42285	5.22037	1.18442
Marinobacter hydrocarbonoclasticus	2743	17	Proteobacteria	GCA_000284615.1	57.4	4	mesophiles	13	30	50	4744	1.186	1.15951
Pseudoxanthomonas suwonensis	314722	4M1	Proteobacteria	GCA_000185965.1	70.2	3.4	mesophiles	10	30	45	6699	1.97029	1.17377
Bacillus megaterium	1404	ATCC14581	Firmicutes	GCA_000832985.1	37.9	5.7	mesophiles	3	30	45	1301	0.228246	1.13125
Brachybacterium saurashtrense	556288	JG06	Actinobacteria	GCA_003355475.1	72.8	3.7	mesophiles	10	30	45	19029	5.14297	1.17343
Desulfosporosinus acidiphilus	885581	SJ4	Firmicutes	GCA_000255115.3	42.1	5	mesophiles	25	30	45	3905	0.781	1.13806
Agarivorans gilvus	680279	WH0801	Proteobacteria	GCA_001420915.1	46	4.4	mesophiles	10	30	45	2049	0.465682	1.13657
Halomonas huangheensis	1178482	BJGMM-B45	Proteobacteria	GCA_001431725.1	58.5	4.8	mesophiles	10	30	45	5526	1.15125	1.15469
Tumebacillus algifaecis	1214604	THMBR28	Firmicutes	GCA_002243515.1	53	4.5	mesophiles	20	30	45	4033	0.896222	1.14897
Salinicola tamaricis	1771309	F01	Proteobacteria	GCA_003006155.1	65.7	4.3	mesophiles	15	30	45	8344	1.94047	1.16335
Microbulbifer aggregans	1769779	CCB-MM1	Proteobacteria	GCA_001750105.1	58.9	3.9	mesophiles	15	30	45	6071	1.55667	1.15665
Halomonas aestuarii	1897729	Hb3	Proteobacteria	GCA_001886615.1	67.9	3.5	mesophiles	5	30	45	11056	3.15886	1.16802
Lelliottia jeotgali	1907578	PFL01	Proteobacteria	GCA_002271215.1	54.2	4.6	mesophiles	10	30	45	3449	0.749783	1.14774
Massilia armeniaca	2072590	ZMN-3	Proteobacteria	GCA_003028855.1	66.3	6.3	mesophiles	10	30	45	5919	0.939524	1.16839
Streptomyces aquilus	2548456	GGCR-6	Actinobacteria	GCA_003955715.1	70.8	10.4	mesophiles	10	30	45	51864	4.98692	1.1832
Paenibacillus beijingensis	1126833	BJ-18	Firmicutes	GCA_000961095.1	52.5	5.7	mesophiles	10	30	45	4711	0.826491	1.14729
Clostridium aceticum	84022	ATCC35044	Firmicutes	GCA_001042715.1	35.3	4.2	mesophiles	25	30	45	2444	0.581905	1.12738
Robiginitalea biformata	252307	HTCC2501	Bacteroidetes	GCA_000024125.1	55.3	3.5	mesophiles	10	30	44	9125	2.60714	1.15816
Sandaracinus amylolyticus	927083	NOSO-4	Proteobacteria	GCA_000737325.2	72	10.3	mesophiles	20	30	44	12407	1.20456	1.17161
Pseudohongiella spirulinae	1249552	Ma-20	Proteobacteria	GCA_001444425.1	54	3.3	mesophiles	10	30	43	2218	0.672121	1.15659
Oceanobacillus iheyensis	182710	HTE831	Firmicutes	GCA_000011245.1	35.7	3.6	mesophiles	15	30	42	804	0.223333	1.11908
Sphingobacterium daejeonense	371142	TR6-04	Bacteroidetes	GCA_901472535.1	37.3	4.7	mesophiles	15	30	42	1405	0.298936	1.13472
Dyella thiooxydans	445710	ATSB10	Proteobacteria	GCA_001641285.1	68	4.2	mesophiles	4	30	42	6765	1.61071	1.16864
Pandoraea thiooxydans	445709	ATSB16	Proteobacteria	GCA_001931675.1	63.2	4.5	mesophiles	4	30	42	4412	0.980444	1.163
Pelagibacterium halotolerans	531813	B2	Proteobacteria	GCA_000230555.1	61.4	3.9	mesophiles	10	30	42	9561	2.45154	1.16233
Altererythrobacter marensis	543877	MSW-14	Proteobacteria	GCA_001028625.1	64.7	2.9	mesophiles	4	30	42	6410	2.21034	1.15411
Woeseia oceani	1548547	XK5	Proteobacteria	GCA_001677435.1	57.8	4.1	mesophiles	8	30	42	1795	0.437805	1.16017
Tistrella mobilis	171437	IAM14872	Proteobacteria	GCA_000264455.2	68	6.5	mesophiles	20	30	40	20574	3.16523	1.17205
Marivirga tractuosa	1006	H-43	Bacteroidetes	GCA_000183425.1	35.5	4.5	mesophiles	10	30	40	1154	0.256444	1.12185
Sulfurospirillum cavolei	366522	Phe91	Proteobacteria	GCA_001548055.1	43.9	2.7	mesophiles	20	30	40	614	0.227407	1.14377
Gordonia iterans	1004901	IFM10348	Actinobacteria	GCA_002993285.1	69	4	mesophiles	15	30	40	7649	1.91225	1.17478
Shewanella amazonensis	60478	SB2B	Proteobacteria	GCA_000015245.1	53.6	4.3	mesophiles	8	30	40	4806	1.11767	1.15299
Halomonas hydrothermalis	115561	Slthf2	Proteobacteria	GCA_002442575.1	60.2	3.9	mesophiles	2	30	40	7516	1.92718	1.15856
Paenibacillus terrae	159743	AM141	Firmicutes	GCA_000235585.1	46.8	6.1	mesophiles	10	30	40	4809	0.788361	1.14458
Alkalilimnicola ehrlichii	351052	MLHE-1	Proteobacteria	GCA_000014785.1	67.5	3.3	mesophiles	13	30	40	13970	4.23333	1.16654
Virgibacillus necropolis	163877	LMG19488	Firmicutes	GCA_002224365.1	37.3	4.3	mesophiles	10	30	40	1408	0.327442	1.1246
Dokdonella koreensis	323415	DS-123	Proteobacteria	GCA_001632775.1	70.3	4.4	mesophiles	4	30	40	4471	1.01614	1.17506
Isoptericola dokdonensis	372663	DS-3	Actinobacteria	GCA_001636295.1	73.8	3.8	mesophiles	10	30	40	14053	3.69816	1.17586
Spiroplasma eriocheiris	315358	TDA-040725-5	Tenericutes	GCA_001029265.1	29.8	1.4	mesophiles	20	30	40	431	0.307857	1.12517
Bacillus kochii	859143	WCC4582	Firmicutes	GCA_002276165.1	36.8	4.7	mesophiles	10	30	40	1509	0.321064	1.12259
Photobacterium gaetbulicola	1295392	Gung47	Proteobacteria	GCA_000940995.1	49.7	5.9	mesophiles	10	30	40	5153	0.87339	1.14143
Serinicoccus chungangensis	767452	CAU9536	Actinobacteria	GCA_006337125.1	73.1	3.5	mesophiles	20	30	40	16564	4.73257	1.17154
Kangiella geojedonensis	914150	YCS-5	Proteobacteria	GCA_000981765.1	43.8	2.5	mesophiles	10	30	40	673	0.2692	1.13622
Gordonia phthalatica	1136941	QH-11	Actinobacteria	GCA_001305675.1	68	4.4	mesophiles	15	30	40	7640	1.73636	1.16877
Draconibacterium orientale	1168034	MK-7	Bacteroidetes	GCA_000626635.1	41.3	5.1	mesophiles	20	30	40	1225	0.240196	1.13928
Gynuella sunshinyii	1445505	YC6258	Proteobacteria	GCA_000940805.1	48.6	6.5	mesophiles	10	30	40	3795	0.583846	1.14209
Flavobacterium commune	1306519	PK15	Bacteroidetes	GCA_001857965.1	34.4	3.9	mesophiles	4	30	40	527	0.135128	1.1493
Rhizorhabdus dicambivorans	1850238	Ndbn-20	Proteobacteria	GCA_002355275.1	65.3	5.5	mesophiles	15	30	40	11890	2.16182	1.15902
Egicoccus halophilus	1670830	EGI80432	Actinobacteria	GCA_004300825.1	72.6	4	mesophiles	20	30	40	11072	2.768	1.17369
Gramella salexigens	1913577	LPB0144	Bacteroidetes	GCA_001889005.1	38.2	3	mesophiles	4	30	40	611	0.203667	1.13548
Hydrocarboniclastica marina	2259620	Soil36-7	Proteobacteria	GCA_004851605.1	58	4.3	mesophiles	4	30	40	5149	1.19744	1.15671
Microbacterium wangchenii	2541726	dk512	Actinobacteria	GCA_004564355.1	70.6	3.8	mesophiles	10	30	40	13306	3.50158	1.16521
Halothiobacillus neapolitanus	927	ATCC23641	Proteobacteria	GCA_000024765.1	54.7	2.6	mesophiles	8	30	39	2540	0.976923	1.14634
Saccharophagus degradans	86304	14642	Proteobacteria	GCA_000013665.1	45.8	5.1	mesophiles	4	30	37	3826	0.750196	1.13895
Desulfitobacterium metallireducens	142877	853-15A	Firmicutes	GCA_000231405.3	42	3.2	mesophiles	20	30	37	2439	0.762188	1.13784
Mesoplasma lactucae	138853	831-C4	Tenericutes	GCA_002441935.1	29.8	0.8	mesophiles	18	30	37	46	0.0575	1.10349
Parvularcula bermudensis	208216	HTCC2503	Proteobacteria	GCA_000152825.2	60.7	2.9	mesophiles	10	30	37	10675	3.68103	1.14759
Spiroplasma diminutum	216936	CUAS-1	Tenericutes	GCA_000439455.1	25.5	0.9	mesophiles	10	30	37	40	0.0444444	1.13782
Acholeplasma brassicae	61635	0502T	Tenericutes	GCA_000967915.1	35.8	1.9	mesophiles	18	30	37	274	0.144211	1.12341
Tetragenococcus koreensis	290335	JS	Firmicutes	GCA_003795145.1	36.9	2.7	mesophiles	4	30	37	387	0.143333	1.1257
Spiroplasma phoeniceum	47835	P40	Tenericutes	GCA_003339775.1	25.5	1.9	mesophiles	20	30	37	167	0.0878947	1.12169
Paenibacillus sabinae	365617	T27	Firmicutes	GCA_000612505.1	52.6	5.3	mesophiles	4	30	37	5449	1.02811	1.15404
Deinococcus peraridilitoris	432329	KR-200	Deinococcus-Thermus	GCA_000317835.1	63.7	4.5	mesophiles	10	30	37	8752	1.94489	1.16033
Acinetobacter oleivorans	1148157	DR1	Proteobacteria	GCA_000196795.1	38.7	4.2	mesophiles	20	30	37	756	0.18	1.13485
Erythrobacter gangjinensis	502682	K7-2	Proteobacteria	GCA_001886695.1	62.7	2.7	mesophiles	15	30	37	3296	1.22074	1.15552
Chryseobacterium taklimakanense	536441	X-65	Bacteroidetes	GCA_900187185.1	40.4	2.8	mesophiles	18	30	37	529	0.188929	1.14468
Neomicrococcus aestuarii	556325	DY66	Actinobacteria	GCA_001887245.1	59.1	2.7	mesophiles	4	30	37	2532	0.937778	1.15424
Altererythrobacter namhicola	645517	KYW48	Proteobacteria	GCA_001687545.1	65	2.6	mesophiles	15	30	37	4451	1.71192	1.15841
Siansivirga zeaxanthinifaciens	762954	CC-SAMT-1	Bacteroidetes	GCA_000941055.1	33.5	3.3	mesophiles	15	30	37	338	0.102424	1.13131
Planococcus plakortidis	1038856	AS/ASP6	Firmicutes	GCA_001687605.2	50	3.3	mesophiles	15	30	37	2214	0.670909	1.14622
Microbacterium lemovicicum	1072463	ViU22	Actinobacteria	GCA_003991875.1	70.9	3.6	mesophiles	15	30	37	9264	2.57333	1.16849
Paracoccus zhejiangensis	1077935	J6	Proteobacteria	GCA_002847445.1	65.6	4.6	mesophiles	10	30	37	12364	2.68783	1.16558
Comamonas serinivorans	1082851	SP-35	Proteobacteria	GCA_002158865.1	67.9	4.5	mesophiles	20	30	37	12082	2.68489	1.17251
Massilia putida	1141883	6NM-7	Proteobacteria	GCA_001941825.1	65.5	7.5	mesophiles	25	30	37	6936	0.9248	1.16679
Maribacter cobaltidurans	1178778	B1	Bacteroidetes	GCA_002269385.1	39.7	4.6	mesophiles	15	30	37	2641	0.57413	1.13732
Defluviimonas alba	1335048	cai42	Proteobacteria	GCA_001620265.1	66.5	5	mesophiles	20	30	37	18085	3.617	1.16722
Flaviflexus salsibiostraticola	1282737	EBR4-1-2	Actinobacteria	GCA_003952265.1	65.6	2.6	mesophiles	20	30	37	6375	2.45192	1.16175
Tessaracoccus aquimaris	1332264	NSG39	Actinobacteria	GCA_001997345.1	68.8	3.9	mesophiles	15	30	37	10451	2.67974	1.16675
Celeribacter marinus	1397108	IMCC12053	Proteobacteria	GCA_001308265.1	56.2	3.1	mesophiles	4	30	37	4948	1.59613	1.14964
Actinoalloteichus hoggarensis	1470176	AH97	Actinobacteria	GCA_002234535.1	71	6.6	mesophiles	20	30	37	18847	2.85561	1.17498
Qipengyuania sediminis	1532023	M1	Proteobacteria	GCA_004358425.1	66.8	2.4	mesophiles	10	30	37	8158	3.39917	1.15362
Niveispirillum cyanobacteriorum	1612173	TH16	Proteobacteria	GCA_002868735.1	63.4	6	mesophiles	20	30	37	22700	3.78333	1.16216
Blastomonas fulva	1550728	T2	Proteobacteria	GCA_003431825.1	64.2	4.1	mesophiles	8	30	37	7549	1.84122	1.15716
Acetobacter oryzifermentans	1633874	SLV-7	Proteobacteria	GCA_001628715.1	52.4	3.1	mesophiles	15	30	37	4821	1.55516	1.14566
Euzebyella marina	1761453	CY01	Bacteroidetes	GCA_003687485.1	40.2	4.7	mesophiles	15	30	37	1930	0.410638	1.13238
Acholeplasma palmae	38986	J233	Tenericutes	GCA_000968055.1	29	1.6	mesophiles	18	30	37	92	0.0575	1.11681
Sulfuricaulis limicola	1620215	HA5	Proteobacteria	GCA_002355735.1	61.4	2.9	mesophiles	8	30	37	2911	1.00379	1.15817
Stigmatella aurantiaca	41	ATCC25190	Proteobacteria	GCA_000165485.1	67.5	10.3	mesophiles	18	30	37	51118	4.96291	1.16793
Altererythrobacter mangrovi	1982042	C9-11	Proteobacteria	GCA_002269345.1	63.5	2.7	mesophiles	15	30	37	3764	1.39407	1.15907
Acidipropionibacterium virtanenii	2057246	JS278	Actinobacteria	GCA_003325455.1	68.4	3.4	mesophiles	12	30	37	12431	3.65618	1.17064
Sorangium cellulosum	56	Soce1871	Proteobacteria	GCA_000067165.1	71.4	13	mesophiles	20	30	37	39262	3.02015	1.17395
Methylophaga nitratireducenticrescens	754476	JAM1	Proteobacteria	GCA_000260985.3	44.7	3.1	mesophiles	15	30	37	1289	0.415806	1.13381
Pseudoalteromonas piscicida	43662	MB-1	Proteobacteria	GCA_002208135.1	43.4	5.3	mesophiles	10	30	37	1426	0.269057	1.13142
Corynebacterium ammoniagenes	1697	ATCC6871	Actinobacteria	GCA_001941425.1	55.5	2.8	mesophiles	10	30	37	2317	0.8275	1.15621
Pseudomonas monteilii	76759	CFML90-60	Proteobacteria	GCA_000510285.1	62.5	6	mesophiles	10	30	36	9487	1.58117	1.16427
Geobacter pickeringii	345632	G13	Proteobacteria	GCA_000817955.1	62.3	3.6	mesophiles	10	30	36	18821	5.22806	1.15087
Micropruina glycogenica	75385	JCM10248	Actinobacteria	GCA_900289045.1	68.3	3.8	mesophiles	20	30	35	9511	2.50289	1.16697
Gemmatimonas aurantiaca	173480	T-27	Gemmatimonadetes	GCA_000010305.1	64.3	4.6	mesophiles	25	30	35	7573	1.6463	1.1634
Paludibacter propionicigenes	185300	WB4	Bacteroidetes	GCA_000183135.1	38.9	3.7	mesophiles	15	30	35	887	0.23973	1.11924
Oscillibacter valericigenes	351091	Sjm18-20	Firmicutes	GCA_000283575.1	53.2	4.5	mesophiles	15	30	35	6252	1.38933	1.15812
Pseudoalteromonas tetraodonis	43659	GFC	Proteobacteria	GCA_002310835.1	40.3	4.1	mesophiles	15	30	35	910	0.221951	1.13178
Ilyobacter polytropus	167642	CuHbu1	Fusobacteria	GCA_000165505.1	34.4	3.1	mesophiles	10	30	35	1215	0.391935	1.13559
Psychrobacter alimentarius	261164	JG-100	Proteobacteria	GCA_001606025.1	42.9	3.3	mesophiles	4	30	35	680	0.206061	1.13734
Dokdonia donghaensis	326320	DSW-1	Bacteroidetes	GCA_001653755.1	38.2	3.3	mesophiles	4	30	35	456	0.138182	1.13305
Sideroxydans lithotrophicus	63745	ES-1	Proteobacteria	GCA_000025705.1	57.5	3	mesophiles	10	30	35	2902	0.967333	1.1502
Niabella soli	446683	JS13-8	Bacteroidetes	GCA_000243115.3	45.2	4.7	mesophiles	15	30	35	4063	0.864468	1.15011
Deinococcus gobiensis	502394	I-0	Deinococcus-Thermus	GCA_000252445.1	69.2	4.4	mesophiles	15	30	35	23006	5.22864	1.17033
Geobacter daltonii	1203471	FRC-32	Proteobacteria	GCA_000022265.1	53.5	4.3	mesophiles	20	30	35	8796	2.04558	1.14605
Rhodanobacter denitrificans	666685	2APBS1	Proteobacteria	GCA_000230695.3	67.5	4.2	mesophiles	10	30	35	5034	1.19857	1.16658
Pontimonas salivibrio	1159327	CL-TW6	Actinobacteria	GCA_002950575.1	58.3	1.8	mesophiles	15	30	35	3802	2.11222	1.15215
Gramella flava	1486245	LT2011	Bacteroidetes	GCA_001951155.1	42.1	4	mesophiles	10	30	35	1181	0.29525	1.15075
Paraphotobacterium marinum	1755811	NSCS20N07D	Proteobacteria	GCA_002216855.1	31.2	2.6	mesophiles	15	30	35	364	0.14	1.10867
Ahniella affigens	2021234	D13	Proteobacteria	GCA_003015185.1	60.5	6.1	mesophiles	15	30	35	4906	0.804262	1.15806
Pseudoalteromonas atlantica	288	ATCC19262	Proteobacteria	GCA_000014225.1	44.6	5.2	mesophiles	5	30	35	2236	0.43	1.12792
Pseudoalteromonas espejiana	28107	261	Proteobacteria	GCA_002221525.1	40.3	4.5	mesophiles	10	30	35	821	0.182444	1.12966
Pseudoalteromonas nigrifaciens	28109	ATCC19375	Proteobacteria	GCA_002221505.1	40.2	4.3	mesophiles	4	30	35	835	0.194186	1.12097
Pseudoalteromonas rubra	43658	Atcc29570	Proteobacteria	GCA_001482385.1	47.7	5.9	mesophiles	10	30	35	2926	0.495932	1.14266
Desulfocapsa sulfexigens	65555	SB164P1	Proteobacteria	GCA_000341395.1	45.4	4	mesophiles	4	30	35	3757	0.93925	1.13486
Tenacibaculum maritimum	107401	R2	Bacteroidetes	GCA_900119795.1	32	3.4	mesophiles	15	30	34	696	0.204706	1.12298
Chitinophaga caeni	2029983	13	Bacteroidetes	GCA_002557795.1	42.5	5.3	mesophiles	10	30	34	2863	0.540189	1.1515
Endomicrobium proavitum	1408281	Rsa215	Elusimicrobia	GCA_001027545.1	39.3	1.6	mesophiles	16	30	34	418	0.26125	1.13084
Rufibacter tibetensis	512763	1351	Bacteroidetes	GCA_001310085.1	47.5	5.4	mesophiles	18	30	33	5076	0.94	1.14554
Sulfurospirillum multivorans	66821	DSM12446	Proteobacteria	GCA_000568815.1	40.9	3.2	mesophiles	15	30	33	941	0.294063	1.13268
Entomoplasma freundtii	74700	BARC318	Tenericutes	GCA_002804205.1	34.6	0.8	mesophiles	10	30	32	142	0.1775	1.14078
Elusimicrobium minutum	423605	Pei191	Elusimicrobia	GCA_000020145.1	40	1.6	mesophiles	20	30	32	908	0.5675	1.14083
Entomoplasma somnilux	215578	PYAN‐1	Tenericutes	GCA_002804005.1	28	0.9	mesophiles	10	30	32	47	0.0522222	1.10148
Spiroplasma chrysopicola	216933	DF-1	Tenericutes	GCA_000400935.1	29	1.1	mesophiles	10	30	32	275	0.25	1.10474
Spiroplasma sabaudiense	216944	Ar-1343	Tenericutes	GCA_000565215.1	30.2	1.1	mesophiles	20	30	32	210	0.190909	1.12214
Geobacter bemidjiensis	225194	Bem	Proteobacteria	GCA_000020725.1	60.5	4.6	mesophiles	4	30	30	16959	3.68674	1.14808
Tetragenococcus osmophilus	526944	T1	Firmicutes	GCA_003795125.1	36.3	2.4	mesophiles	15	30	30	356	0.148333	1.12403
Fimbriimonas ginsengisoli	1005039	Gsoil348	Armatimonadetes	GCA_000724625.1	60.8	5.2	mesophiles	15	30	30	12525	2.40865	1.15957
Paenibacillus swuensis	1178515	DY6	Firmicutes	GCA_001644605.1	48.9	5	mesophiles	10	30	30	4616	0.9232	1.14936
Spirosoma montaniterrae	1178516	DY10	Bacteroidetes	GCA_001988955.1	52.7	5.8	mesophiles	10	30	30	8476	1.46138	1.14784
Hymenobacter swuensis	1446467	DY53	Bacteroidetes	GCA_000576555.1	59.7	5.3	mesophiles	4	30	30	14137	2.66736	1.16647
Pseudomonas kribbensis	1628086	16834	Proteobacteria	GCA_003352185.1	60.5	6.3	mesophiles	4	30	30	6717	1.06619	1.16446
Virgibacillus phasianinus	2017483	LM2416	Firmicutes	GCA_002216775.1	39.5	4.1	mesophiles	10	30	30	1816	0.442927	1.13076
Phreatobacter stygius	1940610	YC6-17	Proteobacteria	GCA_005144885.1	66.7	7.4	mesophiles	10	30	30	7124	0.962703	1.16643
Mycoplasma mobile	2118	163K	Tenericutes	GCA_000008365.1	25	0.8	mesophiles	17	30	30	22	0.0275	1.12968
Acidithiobacillus ferrivorans	160808	NO-37	Proteobacteria	GCA_000214095.3	56.6	3.2	mesophiles	4	29.5	37	6160	1.925	1.1526
Bacillus vallismortis	72361	DV1-F-3	Firmicutes	GCA_004116955.1	43.8	4.3	mesophiles	5	29	50	1737	0.403953	1.13847
Massilia albidiflava	321983	45	Proteobacteria	GCA_004322755.1	65.8	7.4	mesophiles	10	29	45	8049	1.0877	1.17013
Massilia plicata	321984	76	Proteobacteria	GCA_004421005.1	65	5.9	mesophiles	10	29	45	5804	0.983729	1.16568
Lysobacter antibioticus	84531	UASM3C	Proteobacteria	GCA_001442535.1	66.8	5.8	mesophiles	2	29	40	7394	1.27483	1.16683
Sulfurovum lithotrophicum	206403	42BKT	Proteobacteria	GCA_000987835.1	44.3	2.2	mesophiles	10	29	40	1247	0.566818	1.14415
Martelella endophytica	1486262	YC6887	Proteobacteria	GCA_000960975.1	62.1	4.8	mesophiles	4	29	40	4522	0.942083	1.15603
Steroidobacter denitrificans	465721	FS	Proteobacteria	GCA_001579945.1	61.7	3.5	mesophiles	20	29	38	3758	1.07371	1.16354
Owenweeksia hongkongensis	253245	UST20020801	Bacteroidetes	GCA_000236705.1	40.2	4	mesophiles	4	29	37	1394	0.3485	1.13111
Acidithiobacillus ferridurans	1232575	JCM18981	Proteobacteria	GCA_003966655.1	58.5	2.9	mesophiles	10	29	37	6802	2.34552	1.15535
Chondromyces crocatus	52	Cmc5	Proteobacteria	GCA_001189295.1	68.7	11.4	mesophiles	18	29	37	60151	5.2764	1.17848
Massilia umbonata	864828	LP01	Proteobacteria	GCA_005280315.1	65.3	7.4	mesophiles	4	29	37	6635	0.896622	1.16571
Cnuibacter physcomitrellae	1619308	XA	Actinobacteria	GCA_002096055.1	70.8	4.4	mesophiles	15	29	37	14660	3.33182	1.16995
Caulobacter flavus	1679497	RHGG3	Proteobacteria	GCA_003722335.1	69.3	5.7	mesophiles	10	29	37	14324	2.51298	1.16944
Deinococcus irradiatisoli	2202254	17bor-2	Deinococcus-Thermus	GCA_003173015.1	67	3.1	mesophiles	18	29	37	8525	2.75	1.16679
Nitrobacter hamburgensis	912	X14	Proteobacteria	GCA_000013885.1	61.6	5	mesophiles	5	29	37	4392	0.8784	1.15565
Ottowia oryzae	2109914	KADR8-3	Proteobacteria	GCA_003008535.1	66.8	3.9	mesophiles	10	29	37	8604	2.20615	1.17181
Simplicispira suum	2109915	SC1-8	Proteobacteria	GCA_003008595.1	63.3	4.2	mesophiles	4	29	37	6881	1.63833	1.16459
Edwardsiella anguillarum	1821960	ET080813	Proteobacteria	GCA_000264765.2	58.4	4.3	mesophiles	18	29	37	7678	1.78558	1.15376
Erwinia billingiae	182337	LMG2613	Proteobacteria	GCA_000196615.1	55	5.4	mesophiles	4	29	37	3647	0.67537	1.15498
Immundisolibacter cernigliae	1810504	TR3.2	Proteobacteria	GCA_001697225.1	67.8	3.2	mesophiles	20	29	36	3935	1.22969	1.17065
Pontibacter akesuensis	388950	AKS1	Bacteroidetes	GCA_001611675.1	51	4.8	mesophiles	4	29	36	4592	0.956667	1.14347
Fictibacillus phosphorivorans	1221500	Ca7	Firmicutes	GCA_001629705.2	39.3	4.2	mesophiles	15	29	36	1084	0.258095	1.12953
Acaryochloris marina	155978	MBIC11017	Cyanobacteria	GCA_000018105.1	47	8.4	mesophiles	20	29	35	13283	1.58131	1.14175
Filimonas lacunae	477680	YT21	Bacteroidetes	GCA_002355595.1	44	7.8	mesophiles	10	29	35	4682	0.600256	1.14023
Luteibacter pinisoli	2589080	MAH-14	Proteobacteria	GCA_006385595.1	66.1	4.6	mesophiles	10	29	35	7024	1.52696	1.16791
Streptomyces xinghaiensis	1038928	S187	Actinobacteria	GCA_000220705	72	7.1	mesophiles	10	28	45	38824	5.46817	1.18596
Algibacter alginicilyticus	1736674	HZ22	Bacteroidetes	GCA_001310225.1	31.8	4	mesophiles	4	28	55	632	0.158	1.12506
Microbacterium sediminis	904291	YLB-01	Actinobacteria	GCA_004564075.1	71.7	2.9	mesophiles	4	28	50	7243	2.49759	1.17019
Alcanivorax dieselolei	285091	B-5	Proteobacteria	GCA_000300005.1	61.6	4.9	mesophiles	15	28	45	9410	1.92041	1.16533
Dietzia lutea	546160	YIM80766	Actinobacteria	GCA_003096075.1	70.9	3.9	mesophiles	10	28	45	14966	3.83744	1.1739
Tessaracoccus flavus	1610493	RP1	Actinobacteria	GCA_001997295.1	67.9	3.2	mesophiles	15	28	45	10469	3.27156	1.1652
Corynebacterium crudilactis	1652495	JZ16	Actinobacteria	GCA_001643015.1	51.8	3.2	mesophiles	10	28	45	3188	0.99625	1.152
Thiomicrorhabdus indica	2267253	13-15A	Proteobacteria	GCA_004293625.1	41.6	2.8	mesophiles	10	28	45	850	0.303571	1.12878
Thioclava nitratireducens	1915078	25B10_4	Proteobacteria	GCA_001940525.2	63.8	4.2	mesophiles	10	28	43	7981	1.90024	1.16153
Thalassospira indica	1891279	PB8B	Proteobacteria	GCA_003403095.1	54.9	4.7	mesophiles	10	28	41	4540	0.965957	1.15314
Celeribacter indicus	1208324	P73	Proteobacteria	GCA_000819565.1	65.7	5	mesophiles	10	28	41	13696	2.7392	1.1613
Streptomyces spongiicola	1690221	HNM0071	Actinobacteria	GCA_003122365.1	72.4	7.2	mesophiles	20	28	40	36820	5.11389	1.18659
Kocuria rhizophila	72000	DSM11926	Actinobacteria	GCA_000010285.1	71.2	2.7	mesophiles	10	28	40	12212	4.52296	1.1744
Nocardioides daphniae	402297	D287	Actinobacteria	GCA_004777465.1	71	3.6	mesophiles	4	28	38	11301	3.13917	1.16912
Paenibacillus borealis	160799	KK19	Firmicutes	GCA_000758665.1	51.4	8.2	mesophiles	5	28	37	8413	1.02598	1.15174
Martelella mediterranea	293089	MACL11	Proteobacteria	GCA_002043005.1	62.4	5.7	mesophiles	4	28	37	6263	1.09877	1.15753
Streptomyces xiamenensis	408015	MCCC1A01550	Actinobacteria	GCA_000993785.3	72	6	mesophiles	15	28	37	32360	5.39333	1.18054
Lysobacter capsici	435897	YC5194	Proteobacteria	GCA_001442785.1	66.6	6.4	mesophiles	15	28	37	9017	1.40891	1.16841
Jeotgalibaca dankookensis	708126	EX-07	Firmicutes	GCA_002005405.1	37.4	2.1	mesophiles	10	28	37	499	0.237619	1.13134
Kibdelosporangium phytohabitans	860235	KLBMP1111	Actinobacteria	GCA_001302585.1	68.4	11.8	mesophiles	15	28	37	20045	1.69873	1.17204
Streptomyces hundungensis	1077946	MBRL251	Actinobacteria	GCA_003627815.1	70.9	8.4	mesophiles	15	28	37	43261	5.15012	1.18139
Aquabacterium olei	1296669	NHI-1	Proteobacteria	GCA_003100395.1	67.3	4.3	mesophiles	10	28	37	10159	2.36256	1.16857
Hartmannibacter diazotrophicus	1482074	E19	Proteobacteria	GCA_900231165.1	64	5.4	mesophiles	22	28	37	6226	1.15296	1.16239
Sulfitobacter pseudonitzschiae	1402135	H3	Proteobacteria	GCA_002222635.1	59.5	5.1	mesophiles	10	28	37	9520	1.86667	1.15634
Celeribacter manganoxidans	1411902	DY2-5	Proteobacteria	GCA_002504165.1	64.8	4	mesophiles	0	28	37	13273	3.31825	1.16646
Erythrobacter atlanticus	1648404	s21-N3	Proteobacteria	GCA_001077815.2	58.4	3.2	mesophiles	4	28	37	3759	1.17469	1.14927
Syntrophobotulus glycolicus	51197	FlGlyR	Firmicutes	GCA_000190635.1	46.4	3.4	mesophiles	15	28	37	3792	1.11529	1.14844
Modestobacter marinus	477641	42H12-1	Actinobacteria	GCA_000306785.1	74.1	5.6	mesophiles	4	28	35	19813	3.53804	1.1765
Sphingomonas hengshuiensis	1609977	WHSC-8	Proteobacteria	GCA_000935025.1	66.7	5.2	mesophiles	20	28	35	15272	2.93692	1.16211
Mesorhizobium japonicum	2066070	Opo-235	Proteobacteria	GCA_000009625.1	62.5	7.6	mesophiles	15	28	34	6412	0.843684	1.15936
Actinoplanes missouriensis	1866	ATCC14538	Actinobacteria	GCA_000284295.1	71	8.8	mesophiles	15	28	32	21865	2.48466	1.18016
Methylobacterium aquaticum	270351	GR16	Proteobacteria	GCA_001548015.1	70.8	7.6	mesophiles	20	28	30	23708	3.11947	1.17204
Pseudomonas versuta	1788301	L10.10	Proteobacteria	GCA_001294575.1	58.2	5.1	mesophiles	4	28	30	6491	1.27275	1.15601
Paenibacillus ihbetae	1870820	IHBB9852	Firmicutes	GCA_002741055.1	52.1	6.6	mesophiles	5	28	30	6732	1.02	1.14857
Agromyces aureus	453304	AR33	Actinobacteria	GCA_001660485.1	70.4	4.4	mesophiles	10	28	30	7491	1.7025	1.16815
Flavobacterium gilvum	1492737	EM1308	Bacteroidetes	GCA_001761465.1	35.2	4.4	mesophiles	4	28	30	915	0.207955	1.13853
Fuerstia marisgermanicae	1891926	NH11	Planctomycetes	GCA_001983935.1	55.9	8.9	mesophiles	20	28	30	5818	0.653708	1.15277
Kocuria palustris	71999	DSM11925	Actinobacteria	GCA_001275345.1	70.5	2.9	mesophiles	10	28	30	8248	2.84414	1.17123
Bradyrhizobium guangdongense	1325090	CCBAU51649	Proteobacteria	GCA_004114975.1	63.3	8.4	mesophiles	15	28	28	7535	0.897024	1.15918
Niabella ginsenosidivorans	1176587	BS26	Bacteroidetes	GCA_001654455.1	44.5	5.6	mesophiles	18	27.5	42	3652	0.652143	1.14702
Oblitimonas alkaliphila	1697053	B4199	Proteobacteria	GCA_001267175.1	47.4	2.5	mesophiles	10	27.5	42	1442	0.5768	1.14455
Marinobacter similis	1420916	A3d10	Proteobacteria	GCA_000830985.1	57.6	4	mesophiles	4	27.5	40	3997	0.99925	1.16154
Marinobacter salarius	1420917	R9SW1	Proteobacteria	GCA_000831005.1	57.1	4.6	mesophiles	4	27.5	40	5765	1.25326	1.15939
Lacimicrobium alkaliphilum	1526571	X13M-12	Proteobacteria	GCA_001466725.1	50.6	4.4	mesophiles	4	27.5	40	3224	0.732727	1.14849
Antarcticibacterium flavum	2058175	JB01H24	Bacteroidetes	GCA_006159205.1	40.9	4.4	mesophiles	4	27.5	40	3620	0.822727	1.14303
Zunongwangia profunda	398743	SM-A87	Bacteroidetes	GCA_000023465.1	36.2	5.1	mesophiles	4	27.5	38	1297	0.254314	1.13758
Dyella japonica	231455	XD53	Proteobacteria	GCA_000725385.1	65	4.8	mesophiles	10	27.5	37	7076	1.47417	1.1674
Pelolinea submarina	913107	MO-CFX1	Chloroflexi	GCA_003966975.1	50.6	3.5	mesophiles	10	27.5	37	3278	0.936571	1.15356
Kushneria marisflavi	157779	SW32	Proteobacteria	GCA_002157205.1	59	3.7	mesophiles	4	27.5	37	4140	1.11892	1.15362
Sphaerochaeta globosa	1131703	Buddy	Spirochaetes	GCA_000190435.1	48.9	3.3	mesophiles	15	27.5	37	3284	0.995152	1.14377
Oleiphilus messinensis	141451	ME102	Proteobacteria	GCA_002162375.1	47.8	6.4	mesophiles	10	27.5	37	5739	0.896719	1.13648
Starkeya novella	921	ATCC8093	Proteobacteria	GCA_000092925.1	67.9	4.8	mesophiles	10	27.5	37	8563	1.78396	1.16428
Planococcus donghaensis	414778	JH1	Firmicutes	GCA_001687665.2	40.1	3.3	mesophiles	4	27.5	37	871	0.263939	1.13093
Methylocystis bryophila	655015	H2s	Proteobacteria	GCA_002117405.1	63.1	4.7	mesophiles	8	27.5	37	6380	1.35745	1.15731
Alteromonas naphthalenivorans	715451	SN2	Proteobacteria	GCA_000213655.1	43.5	5	mesophiles	4	27.5	37	1862	0.3724	1.13039
Salinimonas lutimaris	914153	DPSR-4	Proteobacteria	GCA_005222225.1	49.8	4.1	mesophiles	10	27.5	37	2359	0.575366	1.14848
Zhongshania aliphaticivorans	1470434	SM-2	Proteobacteria	GCA_001586255.1	50.7	4.2	mesophiles	10	27.5	37	3685	0.877381	1.14514
Sphingomonas panacis	1560345	DCY99	Proteobacteria	GCA_001717955.1	65.5	5.3	mesophiles	10	27.5	37	8790	1.65849	1.15759
Paraburkholderia aromaticivorans	2026199	BN5	Proteobacteria	GCA_002278075.1	62.9	8.9	mesophiles	20	27.5	37	6833	0.767753	1.16271
Nibricoccus aquaticus	2576891	HZ-65	Verrucomicrobia	GCA_002310495.1	62.2	4.7	mesophiles	15	27.5	37	28418	6.04638	1.18688
Asticcacaulis excentricus	78587	AC48	Proteobacteria	GCA_000175215.2	59.5	4.3	mesophiles	15	27.5	35	8306	1.93163	1.15227
Mariprofundus ferrinatatus	1921087	CP-8	Proteobacteria	GCA_002795825.1	53.7	2.3	mesophiles	15	27.5	35	2295	0.997826	1.14008
Tenacibaculum jejuense	584609	CNURIC013	Bacteroidetes	GCA_900198195.1	30.3	4.6	mesophiles	15	27.5	35	161	0.035	1.1518
Flavivirga eckloniae	1803846	ECD14	Bacteroidetes	GCA_002886045.1	33.9	5.7	mesophiles	10	27.5	35	907	0.159123	1.13048
Salaquimonas pukyongi	2712698	RR3-28	Proteobacteria	GCA_001953055.1	58.6	3.4	mesophiles	20	27.5	35	4029	1.185	1.15585
Dehalococcoides mccartyi	61435	195	Chloroflexi	GCA_000011905.1	48.9	1.5	mesophiles	15	27.5	35	2832	1.888	1.14853
Pseudodesulfovibrio aespoeensis	182210	Aspo-2	Proteobacteria	GCA_000176915.2	62.6	3.6	mesophiles	4	27.5	35	9178	2.54944	1.16711
Alcanivorax borkumensis	59754	SK2	Proteobacteria	GCA_000009365.1	54.7	3.1	mesophiles	10	27.5	35	5092	1.64258	1.15107
Ferriphaselus amnicola	1188319	OYT1	Proteobacteria	GCA_000974685.2	55.9	2.7	mesophiles	8	27.5	30	2933	1.0863	1.14575
Sphaerochaeta pleomorpha	1131707	Grapes	Spirochaetes	GCA_000236685.1	46.2	3.6	mesophiles	15	27.5	30	3863	1.07306	1.14213
Flavobacterium johnsoniae	986	UW101	Bacteroidetes	GCA_000016645.1	34.1	6.1	mesophiles	10	27.5	30	465	0.0762295	1.13415
Mariprofundus aestuarium	1921086	CP-5	Proteobacteria	GCA_002795805.1	51.5	2.5	mesophiles	10	27.5	30	2186	0.8744	1.14233
Spirosoma radiotolerans	1379870	DG5A	Bacteroidetes	GCA_000974425.1	49.5	7	mesophiles	10	27.5	30	6441	0.920143	1.14963
Gemmatimonas phototrophica	1379270	AP64	Gemmatimonadetes	GCA_000695095.2	64.4	4.7	mesophiles	16	27.5	30	11380	2.42128	1.16185
Spiroplasma taiwanense	2145	CT-1	Tenericutes	GCA_000439435.1	23.9	1.1	mesophiles	22	27.5	30	68	0.0618182	1.13902
Phycisphaera mikurensis	547188	FYK2301M01	Planctomycetes	GCA_000284115.1	73.2	3.9	mesophiles	10	27.5	30	18144	4.65231	1.18126
Polaribacter reichenbachii	996801	6Alg8	Bacteroidetes	GCA_001975665.1	29.5	4.1	mesophiles	4	27	35	249	0.0607317	1.14404
Pontibacter actiniarum	323450	KMM6156	Bacteroidetes	GCA_003585765.1	53.1	5	mesophiles	6	26.5	43	6027	1.2054	1.15079
Alcanivorax pacificus	1306787	W11-5	Proteobacteria	GCA_000299335.2	62.6	4.2	mesophiles	10	26.5	42	5845	1.39167	1.15996
Glutamicibacter halophytocola	1933880	KLBMP5180	Actinobacteria	GCA_001302565.1	60	3.9	mesophiles	4	26.5	37	3863	0.990513	1.16334
Lentzea guizhouensis	1586287	DHSC013	Actinobacteria	GCA_001701025.1	70	10	mesophiles	10	26.5	37	26110	2.611	1.17821
Cellulophaga lytica	979	ATCC23178	Bacteroidetes	GCA_000190595.1	32.1	3.8	mesophiles	2	26	40	231	0.0607895	1.12
Pedobacter steynii	430522	WB2.3-45	Bacteroidetes	GCA_001721645.1	41.5	6.6	mesophiles	10	26	30	2942	0.445758	1.13983
Haliscomenobacter hydrossis	2350	O	Bacteroidetes	GCA_000212735.1	47.1	8.8	mesophiles	8	26	30	11793	1.34011	1.15688
Planococcus versutus	1302659	L10.15	Firmicutes	GCA_001186155.3	39.4	3.3	mesophiles	4	26	30	564	0.170909	1.13536
Ichthyobacterium seriolicida	242600	JBKA-6	Bacteroidetes	GCA_002369955.1	32.8	1.9	mesophiles	18	26	28	513	0.27	1.10795
Granulicella mallensis	940614	MP5ACTX8	Acidobacteria	GCA_000178955.2	57.9	6.2	mesophiles	4	25.5	28	8339	1.345	1.1622
Pseudodesulfovibrio profundus	57320	500-1	Proteobacteria	GCA_900217235.1	52.8	4.2	mesophiles	15	25	65	4002	0.952857	1.15044
Sulfurimonas autotrophica	202747	OK10	Proteobacteria	GCA_000147355.1	35.2	2.2	mesophiles	10	25	40	226	0.102727	1.13481
Muricauda ruestringensis	111501	B1	Bacteroidetes	GCA_000224085.1	41.4	3.8	mesophiles	8	25	40	2354	0.619474	1.13809
Caulobacter mirabilis	69666	FWC38	Proteobacteria	GCA_002749615.1	69.3	4.6	mesophiles	10	25	40	10517	2.2863	1.16724
Spirosoma aerolatum	1211326	PR1012K	Bacteroidetes	GCA_002056795.1	48.3	8	mesophiles	10	25	40	8091	1.01137	1.1489
Pelagibaca abyssi	1250539	JLT2014	Proteobacteria	GCA_001975705.1	65.7	5.3	mesophiles	4	25	40	12326	2.32566	1.16299
Flavobacterium arcticum	1784713	SM1502	Bacteroidetes	GCA_003344925.1	35	3	mesophiles	10	25	40	534	0.178	1.1199
Ketobacter alkanivorans	1917421	GI5	Proteobacteria	GCA_002863865.1	51.2	4.9	mesophiles	18	25	40	6072	1.23918	1.14783
Archangium gephyra	48	M18	Proteobacteria	GCA_001027285.1	69.4	12.5	mesophiles	18	25	40	63034	5.04272	1.17082
Lactobacillus hokkaidonensis	1193095	LOOC260	Firmicutes	GCA_000829395.1	38.2	2.4	mesophiles	4	25	37	352	0.146667	1.13825
Pseudarthrobacter chlorophenolicus	85085	A6	Actinobacteria	GCA_000022025.1	66	5	mesophiles	3	25	37	12890	2.578	1.17133
Belliella baltica	232259	BA134	Bacteroidetes	GCA_000265405.1	36.8	4.2	mesophiles	4	25	37	1354	0.322381	1.14388
Yoonia vestfoldensis	245188	LMG22003	Proteobacteria	GCA_002158905.1	60.7	4	mesophiles	5	25	37	8913	2.22825	1.15752
Catenulispora acidiphila	304895	ID139908	Actinobacteria	GCA_000024025.1	69.8	10.5	mesophiles	11	25	37	32246	3.07105	1.18291
Wenyingzhuangia fucanilytica	1790137	CZ1127	Bacteroidetes	GCA_001697185.1	31.6	3.4	mesophiles	15	25	37	458	0.134706	1.139
Planococcus halocryophilus	1215089	Or1	Firmicutes	GCA_001687585.2	40.1	3.4	mesophiles	-10	25	37	850	0.25	1.12896
Flavisolibacter tropicus	1492898	LCS9	Bacteroidetes	GCA_001644645.1	41.5	5.9	mesophiles	10	25	37	2569	0.435424	1.13532
Mucilaginibacter gotjawali	1550579	SA3-7	Bacteroidetes	GCA_002355435.1	43.2	6.3	mesophiles	10	25	37	3702	0.587619	1.13694
Flavobacterium kingsejongi	1678728	WV39	Bacteroidetes	GCA_003076475.1	39.8	4.2	mesophiles	10	25	37	1309	0.311667	1.14067
Deinococcus actinosclerus	1768108	BM2	Deinococcus-Thermus	GCA_001507665.1	70.6	3.3	mesophiles	25	25	37	18168	5.50545	1.17371
Paraburkholderia caffeinilytica	1761016	CF1	Proteobacteria	GCA_003368325.1	62.2	8.3	mesophiles	15	25	37	6609	0.796265	1.16401
Saccharibacillus brassicae	2583377	ATSA2	Firmicutes	GCA_006542275.1	58.4	5.6	mesophiles	15	25	37	4101	0.732321	1.16625
Phaeobacter gallaeciensis	60890	BS107	Proteobacteria	GCA_000511385.1	59.4	4.5	mesophiles	15	25	37	8953	1.98956	1.15715
Planktomarina temperata	1284658	RCA23	Proteobacteria	GCA_000738435	53.7	3.3	mesophiles	10	25	30	4954	1.50121	1.15466
Luteitalea pratensis	1855912	HEG_−6_39	Acidobacteria	GCA_001618865.1	67.2	7.5	mesophiles	0	25	36	10193	1.35907	1.16708
Sulfuricurvum kujiense	148813	YK-1	Proteobacteria	GCA_000183725.1	44.6	2.8	mesophiles	10	25	35	2565	0.916071	1.13299
Leptothrix cholodnii	34029	LVMW99	Proteobacteria	GCA_000019785.1	68.9	4.9	mesophiles	10	25	35	6663	1.3598	1.17268
Collimonas fungivorans	158899	Ter6	Proteobacteria	GCA_001584145.1	59	5.6	mesophiles	4	25	35	2971	0.530536	1.15895
Nakamurella multipartita	53461	Y-104	Actinobacteria	GCA_000024365.1	70.9	6.1	mesophiles	10	25	35	17348	2.84393	1.17994
Polaribacter vadi	1774273	LPB0003	Bacteroidetes	GCA_001761365.1	29.6	3.8	mesophiles	4	25	35	175	0.0460526	1.14426
Paenibacillus crassostreae	1763538	LPB0068	Firmicutes	GCA_001857945.1	39.9	4.8	mesophiles	4	25	35	1929	0.401875	1.12966
Hydrogenophaga crassostreae	1763535	LPB0072	Proteobacteria	GCA_001761385.1	61.3	4.9	mesophiles	4	25	35	9539	1.94673	1.16596
Brachybacterium ginsengisoli	1331682	DCY80	Actinobacteria	GCA_002407065.1	71.6	4	mesophiles	4	25	34	16757	4.18925	1.17307
Sulfuritalea hydrogenivorans	748811	sk43H	Proteobacteria	GCA_000828635.1	63.3	3.8	mesophiles	8	25	32	3892	1.02421	1.15847
Nonlabens dokdonensis	328515	DSW-6	Bacteroidetes	GCA_000332115.1	35.3	3.9	mesophiles	4	25	32	181	0.0464103	1.16043
Pedobacter ginsengisoli	363852	Gsoil104	Bacteroidetes	GCA_002736205.1	37.8	5.4	mesophiles	4	25	30	1684	0.311852	1.13489
Labilithrix luteola	1391654	B00002	Proteobacteria	GCA_001263205.1	66.1	12.2	mesophiles	15	25	30	16921	1.38697	1.1586
Shewanella pealeana	70864	ANG-SQ1	Proteobacteria	GCA_000018285.1	44.7	5.2	mesophiles	4	25	30	1759	0.338269	1.13654
Rhodoferax ferrireducens	192843	T118	Proteobacteria	GCA_000013605.1	59.5	5	mesophiles	4	25	30	6075	1.215	1.16137
Cyclobacterium marinum	104	Raj	Bacteroidetes	GCA_000222485.1	38.1	6.2	mesophiles	20	25	30	3437	0.554355	1.13415
Methylocystis heyeri	391905	H2	Proteobacteria	GCA_004802635.2	63	4.7	mesophiles	5	25	30	7061	1.50234	1.15848
Pseudoalteromonas translucida	166935	KMM520	Proteobacteria	GCA_001465295.1	40.1	4.1	mesophiles	4	25	30	758	0.184878	1.11928
Herminiimonas arsenicoxydans	204773	ULPAs1	Proteobacteria	GCA_000026125.1	54.3	3.4	mesophiles	4	25	30	1317	0.387353	1.1512
Glaciecola nitratireducens	300231	FR1064	Proteobacteria	GCA_000226565.1	42.3	4.1	mesophiles	15	25	30	782	0.190732	1.13449
Inhella inkyongensis	392593	IMCC1713	Proteobacteria	GCA_005952805.1	66.2	4.1	mesophiles	15	25	30	11218	2.7361	1.16865
Nocardioides dokdonensis	450734	FR1436	Actinobacteria	GCA_001653335.1	72.3	4.4	mesophiles	4	25	30	15538	3.53136	1.17327
Variibacter gotjawalensis	1333996	GJW-30	Proteobacteria	GCA_002355335.1	62.2	4.6	mesophiles	10	25	30	2164	0.470435	1.15651
Terriglobus saanensis	870903	SP1PR4	Acidobacteria	GCA_000179915.2	57.3	5.1	mesophiles	4	25	30	5507	1.0798	1.15687
Salipiger profundus	1229727	JLT2016	Proteobacteria	GCA_001969385.1	66.6	5.4	mesophiles	10	25	30	10690	1.97963	1.16396
Nitrosospira lacus	1288494	APG3	Proteobacteria	GCA_000355765.4	53.6	3.3	mesophiles	4	25	30	4019	1.21788	1.15046
Hymenobacter sedentarius	1411621	DG5B	Bacteroidetes	GCA_001507645.1	61	4.9	mesophiles	10	25	30	13372	2.72898	1.16615
Flavobacterium crassostreae	1763534	LPB0076	Bacteroidetes	GCA_001831475.1	36	3	mesophiles	15	25	30	584	0.194667	1.14585
Thalassotalea crassostreae	1763536	LPB0090	Proteobacteria	GCA_001831495.1	38.8	3.9	mesophiles	15	25	30	386	0.0989744	1.13907
Echinicola strongylocentroti	1795355	MEBiC08714	Bacteroidetes	GCA_003260975.1	44.1	6.3	mesophiles	20	25	30	5842	0.927302	1.14614
Paenibacillus baekrokdamisoli	1712516	Back-11	Firmicutes	GCA_003945345.1	45.3	7.3	mesophiles	10	25	30	3961	0.542603	1.13894
Nocardioides baekrokdamisoli	1804624	B2-12	Actinobacteria	GCA_003945325.1	67	3	mesophiles	15	25	30	3940	1.31333	1.16616
Flavobacterium sangjuense	2518177	GS03	Bacteroidetes	GCA_004797125.1	36.1	3.1	mesophiles	4	25	30	170	0.0548387	1.13676
Cohnella abietis	2507935	HS21	Firmicutes	GCA_004295585.1	44.8	7.1	mesophiles	4	25	30	5022	0.707324	1.14118
Chloroherpeton thalassium	100716	GB-78	Chlorobi	GCA_000020525.1	45	3.3	mesophiles	15	25	30	644	0.195152	1.1384
Pseudoalteromonas luteoviolacea	43657	CH130	Proteobacteria	GCA_001750165.1	41.7	6.2	mesophiles	10	25	30	1975	0.318548	1.12429
Croceibacter atlanticus	313588	HTCC2559	Bacteroidetes	GCA_000196315.1	33.9	3	mesophiles	10	25	28	72	0.024	1.15609
Tenacibaculum todarodis	1850252	LPB0136	Bacteroidetes	GCA_001889045.1	30.7	3	mesophiles	4	25	25	98	0.0326667	1.11846
Solitalea canadensis	995	UASM9D	Bacteroidetes	GCA_000242635.3	37.3	5.2	mesophiles	10	24	40	1235	0.2375	1.12604
Pseudoalteromonas agarivorans	176102	KMM255	Proteobacteria	GCA_002310855.1	40.9	4.5	mesophiles	7	24	35	1021	0.226889	1.12951
Luteipulveratus mongoliensis	571913	MN07-A0370	Actinobacteria	GCA_001190945.1	68.2	5.4	mesophiles	10	24	30	7846	1.45296	1.16735
Phaeobacter porticola	1844006	P97	Proteobacteria	GCA_001888185.1	58.6	4.2	mesophiles	4	24	30	7603	1.81024	1.15484
Chitinophaga pinensis	79329	ATCC43595	Bacteroidetes	GCA_000024005.1	45.2	9.1	mesophiles	10	23.5	40	3632	0.399121	1.14748
Gramella forsetii	411153	KT0803	Bacteroidetes	GCA_000060345.1	36.6	3.8	mesophiles	2	23.5	30	938	0.246842	1.13444
Pseudoalteromonas aliena	247523	SW19	Proteobacteria	GCA_001999225.1	39.1	4.6	mesophiles	4	23.5	30	783	0.170217	1.12216
Tenacibaculum dicentrarchi	669041	13028	Bacteroidetes	GCA_001483385.1	31.5	2.9	mesophiles	4	23.5	30	207	0.0713793	1.10731
Lutibacter profundi	1622118	LP1	Bacteroidetes	GCA_001543325.1	29.8	3	mesophiles	13	23	34	238	0.0793333	1.13213
Singulisphaera acidiphila	466153	MOB10	Planctomycetes	GCA_000242455.3	62.3	9.8	mesophiles	4	23	33	28901	2.94908	1.15626
Mesoplasma syrphidae	225999	YJS	Tenericutes	GCA_002843565.1	30.1	0.9	mesophiles	10	23	32	60	0.0666667	1.15755
Streptomyces lunaelactis	1535768	MM109	Actinobacteria	GCA_003054555.1	70	8.6	mesophiles	10	23	30	32055	3.72733	1.17323
Entomoplasma melaleucae	81459	M1	Tenericutes	GCA_002804105.1	26.6	0.8	mesophiles	10	23	30	32	0.04	1.11805
Microterricola viridarii	412690	KV-677	Actinobacteria	GCA_001542775.1	68.7	3.7	mesophiles	10	22.5	38	7613	2.05757	1.16918
Aurantimicrobium minutum	708131	KNC	Actinobacteria	GCA_002355535.1	52.8	1.6	mesophiles	15	22.5	37	1279	0.799375	1.14321
Maricaulis maris	74318	CM11	Proteobacteria	GCA_000014745.1	62.7	3.4	mesophiles	15	22.5	35	5002	1.47118	1.16202
Marinobacterium aestuarii	1821621	ST58-10	Proteobacteria	GCA_001651805.1	58.8	5.2	mesophiles	4	22.5	35	7216	1.38769	1.15863
Rhizobacter gummiphilus	946333	NS-21	Proteobacteria	GCA_002116905.1	69.7	6.4	mesophiles	10	22.5	35	15608	2.43875	1.17413
Pseudomonas silesiensis	1853130	A3	Proteobacteria	GCA_001661075.1	59.6	6.8	mesophiles	4	22.5	35	8794	1.29324	1.15859
Halioglobus japonicus	930805	S1-36	Proteobacteria	GCA_001983995.1	57.7	4.1	mesophiles	15	22.5	30	4828	1.17756	1.15592
Shewanella denitrificans	192073	OS217	Proteobacteria	GCA_000013765.1	45.1	4.5	mesophiles	4	22.5	30	2343	0.520667	1.13422
Thalassolituus oleivorans	187493	MIL-1	Proteobacteria	GCA_000355675.1	46.6	3.9	mesophiles	4	22.5	30	1305	0.334615	1.13578
Paenibacillus donghaensis	414771	JH8	Firmicutes	GCA_002192415.1	49.7	8.5	mesophiles	4	22.5	30	8041	0.946	1.15014
Cellulophaga algicola	59600	IC166	Bacteroidetes	GCA_000186265.1	33.8	4.9	mesophiles	-2	22.5	28	776	0.158367	1.11785
Granulicella tundricola	940615	MP5ACTX9	Acidobacteria	GCA_000178975.2	60	5.5	mesophiles	4	22.5	28	28903	5.25509	1.18384
Arthrobacter alpinus	656366	S6-3	Actinobacteria	GCA_001445575.1	60.6	4.3	mesophiles	1	22.5	25	8424	1.95907	1.16125
Thalassospira xiamenensis	220697	M-5	Proteobacteria	GCA_000300235.2	54.7	4.8	mesophiles	4	22	40	6383	1.32979	1.15256
Psychrobacter cryohalolentis	330922	K5	Proteobacteria	GCA_000013905.1	42.2	3.1	mesophiles	-10	22	30	529	0.170645	1.14938
Methylovirgula ligni	569860	BW863	Proteobacteria	GCA_004135935.1	62.3	3.3	mesophiles	4	22	30	2516	0.762424	1.15827
Psychrobacter arcticus	334543	273-4	Proteobacteria	GCA_000012305.1	42.8	2.7	mesophiles	-10	22	28	706	0.261481	1.15703
Tolumonas auensis	43948	TA4	Proteobacteria	GCA_000023065.1	49	3.5	mesophiles	12	22	25	1521	0.434571	1.14261
Pseudomonas alkylphenolica	237609	KL28	Proteobacteria	GCA_000746525.1	60.6	5.8	mesophiles	4	21.5	37	6371	1.09845	1.1601
Salinispora tropica	168695	CNB-440	Actinobacteria	GCA_000016425.1	69.5	5.2	mesophiles	10	21.5	30	18319	3.52288	1.17218
Antarctobacter heliothermus	74033	EL-219	Proteobacteria	GCA_002237555.1	61.5	5.3	mesophiles	3	21	43.5	12692	2.39472	1.16334
Halocynthiibacter arcticus	1579316	PAMC20958	Proteobacteria	GCA_000812665.2	53.2	4.4	mesophiles	10	21	27	6740	1.53182	1.14885
Lysobacter gummosus	262324	UASM402	Proteobacteria	GCA_001442805.1	66.5	6.1	mesophiles	10	20	40	8511	1.39525	1.16559
Planococcus antarcticus	161360	CMS26or	Firmicutes	GCA_001687565.2	43.1	3.8	mesophiles	2	20	30	1200	0.315789	1.13867
Methylocella silvestris	199596	BL2	Proteobacteria	GCA_000021745.1	63.1	4.3	mesophiles	4	20	30	4135	0.961628	1.16191
Rhodoferax saidenbachensis	1484693	ED16	Proteobacteria	GCA_001955715.1	60.9	4.3	mesophiles	4	20	30	7588	1.76465	1.16015
Paludisphaera borealis	1387353	PX4	Planctomycetes	GCA_001956985.1	66.2	7.7	mesophiles	6	20	30	23786	3.08909	1.16557
Arcticibacterium luteifluviistationis	1784714	SM1504	Bacteroidetes	GCA_003258705.1	37.2	5.4	mesophiles	4	20	30	1103	0.204259	1.1336
Cryobacterium arcticum	670052	SK1	Actinobacteria	GCA_001679725.1	68.4	4.4	mesophiles	-6	20	28	11499	2.61341	1.17324
Massilia violaceinigra	2045208	B2	Proteobacteria	GCA_002752675.1	63.5	7.5	mesophiles	4	20	28	7902	1.0536	1.16396
Polaromonas naphthalenivorans	216465	CJ2	Proteobacteria	GCA_000015505.1	61.7	5.4	mesophiles	4	20	25	5959	1.10352	1.16517
Granulosicoccus antarcticus	437505	IMCC3135	Proteobacteria	GCA_002215215.1	52.9	7.8	mesophiles	3	20	25	5356	0.686667	1.14641
Francisella halioticida	549298	Shimane-1	Proteobacteria	GCA_002211785.1	31.2	2.2	mesophiles	8	20	25	201	0.0913636	1.13831
Octadecabacter temperatus	1458307	SB1	Proteobacteria	GCA_001187845.1	54.7	3.3	mesophiles	4	20	25	3655	1.10758	1.14958
Aequorivita sublithincola	101385	DSM14238	Bacteroidetes	GCA_000265385.1	36.2	3.5	mesophiles	-2	20	25	528	0.150857	1.12872
Methylotenera versatilis	1055487	301	Proteobacteria	GCA_000093025.1	42.6	3.1	psychrophiles	4	19.5	30	619	0.199677	1.1285
Vibrio tapetis	52443	B1090	Proteobacteria	GCA_900233005.1	43.7	5.7	psychrophiles	4	18	22	2150	0.377193	1.13141
Oceanicoccus sagamiensis	716816	PZ-5	Proteobacteria	GCA_002117105.1	47.7	4.5	psychrophiles	10	17.5	30	4410	0.98	1.14237
Paenisporosarcina antarctica	417367	N-05	Firmicutes	GCA_004367585.1	37	4	psychrophiles	0	17.5	23	982	0.2455	1.12518
Marinobacter psychrophilus	330734	20041	Proteobacteria	GCA_001043175.1	53.8	4	psychrophiles	0	17	22	2793	0.69825	1.15412
Flavobacterium faecale	1355330	WV33	Bacteroidetes	GCA_003076455.1	35.2	4.6	psychrophiles	10	16	30	565	0.122826	1.12573
Shewanella spongiae	342950	HJ039	Proteobacteria	GCA_004358345	52.8	5.5	psychrophiles	5	15	26	832	0.151273	1.11542
Pedobacter cryoconitis	188932	A37	Bacteroidetes	GCA_001590605.1	38.8	6	psychrophiles	1	15	25	1964	0.327333	1.13974
Hymenobacter nivis	1850093	P3	Bacteroidetes	GCA_003149515.1	62.5	5	psychrophiles	0	15	25	17640	3.528	1.1775
Aliivibrio salmonicida	40269	HI7751	Proteobacteria	GCA_000196495.1	38.9	4.7	psychrophiles	1	15	22	1207	0.256809	1.12841
Pseudoalteromonas arctica	394751	A37-1-2	Proteobacteria	GCA_000238395.4	39.2	4.7	psychrophiles	4	12.5	25	725	0.154255	1.12277
Shewanella psychrophila	225848	WP2	Proteobacteria	GCA_002005305.1	44.3	6.4	psychrophiles	0	12.5	20	3081	0.481406	1.13142
Psychroflexus torquis	57029	ATCC700755	Bacteroidetes	GCA_000153485.2	34.5	4.3	psychrophiles	-16	12.5	19	812	0.188837	1.11696
Reinekea forsetii	1336806	Hel1_31_D35	Proteobacteria	GCA_002795845.1	53	3.7	psychrophiles	4	12	19	2459	0.664595	1.15487
Paraglaciecola psychrophila	326544	170	Proteobacteria	GCA_000347635.1	40.4	5.4	psychrophiles	4	12	15	1692	0.313333	1.11873
Colwellia beringensis	1967665	NB097-1	Proteobacteria	GCA_002076895.1	38.5	4.7	psychrophiles	0	11.5	25	619	0.131702	1.12456
Shewanella sediminis	271097	HAW-EB3	Proteobacteria	GCA_000018025.1	46.1	5.5	psychrophiles	4	10	25	3285	0.597273	1.13581
Shewanella halifaxensis	271098	HAW-EB4	Proteobacteria	GCA_000019185.1	44.6	5.2	psychrophiles	4	10	25	1866	0.358846	1.13428
Desulfotalea psychrophila	84980	LSv54	Proteobacteria	GCA_000025945.1	46.6	3.7	psychrophiles	-2	10	19	5516	1.49081	1.14104
Photobacterium profundum	74109	DSJ4	Proteobacteria	GCA_000196255.1	41.7	6.4	psychrophiles	4	10	18	2302	0.359687	1.13033

## Sheet: S2
Table S2. Characteristics and G4 patterns in 16S rRNA gene of all bacterial species
Organism	16S_accssion	16S_GC	16S_length (bp)	Sequence	No. G4	GC Frequency (No./kb)	G4 score
Thermocrinis albus	AJ278895	63	1488	CGGCGTGCCTAACACATGCAAGTCGTGCGCAGGCTCATCTGTCCTCCTGGGCAGATGGGTGCTGAGCGGCAAACGGGTGAGTAACACGTGCCTAACCTACCCCCAGGAAGGGGATAACCCTCCGAAAGGGGGGCTAATACCCTATAAAGCCGGGGGCCACTAAGGCTACTNGGCCAAAGGGGGCCTCTGGTCTCTGACCATGCTCCCGCCTGGGGATGGGGGCGCGGCCCATCAGGTAGTTGGTGGGGTAACGGCCTACCAAGCCTATGACGGGTAGCCGGCCTGAGAGGGTGGCCGGCCACAGTGGGACTGAGACACGGCCCACACCTACGGGGGGCAGCAGTGGGGAATCGTGGGCAATGGGCGAAAGCCTGACCCCGCGACGCCGCGTGGGGGATG…	24	16.129	16.0833
Thermodesulfobacterium geofontis	NR_118457	61.9	1179	AGCTAGTTGGTGGGGTAACGGCCCACCAAGGCTAAGACGGGTAGCCGGCCTGAGAGGGTGGTCGGCCACACGGGCACTGAGACACGGGCCCGACTCCTACGGGAGGCAGCAGGGGGGAATCTTGGGCAATGGGCGCAAGCCTGACCCAGCGACGCCGCGTGGGGGAAGAAGGCCTTCGGGTCGTAAACCCCTGTTCTGGGGGAAGAACCCTGACTGGGTTAAGAGCCTAGTCAGGCTGACGGTACCCCAGGAGAAAGCCACGGCTAACTGCGTGCCAGCAGCCGCGGTAATACGCAGGTGGCGAGCGTTGCCCGGAATCACTGGGCGTAAAGGGTGCGTAGGCGGCTGGGTAAGTCGCAGGTTAAAGCCCGGGGCTTAACCTCGGAAAGGCCTGCGATA…	19	16.1154	16.7895
Thermocrinis ruber	AJ005640	61.9	1467	CGTGCCTAACACATGCAAGTCGTGCGGAGGGGTGATGAGCCCCTCAGCGGCAAACGGGTGAGTAACACGTGAGTAACCTGCCCCTGGGAAGGGGATAACCCTCCGAAAGGGGGGCTAATACCCTATATAGCCGGGGACCACTAAGGTCTCCCGGTGAAAGGTGGCCTCTGCCCTTCACGGGCATGCTACCGCCCAGGGAGGGGCTCGCGGCCCATCAGGTAGTTGGTGGGGTAACGGCCTACCAAGCCTATGACGGGTAGCCGGCCTGAGAGGGTGGCCGGCCACAGTGGGACTGAGACACGGCCCACACCTACGGGGGGCAGCAGTGGGGAATCGTGGGCAATGGGCGAAAGCCTGACCCCGCGACGCCGCGTGGGGGATGAAGCCCTTCGGGGTGTA…	24	16.3599	14.5833
Thermotoga petrophila	AB027016	64.4	1482	GGTGAACGCTGGCGGCGTGCCTAACACATGCAAGTCGAGCGGGGGAAACTCCCTTCGGGGAGGAGTACCCAGCGGCGGACGGGTGAGTAACACGTGGGTAACCTGCCCTCCGGAGGGGGATAACCAGGGGAAACCCTGGCTAATACCCCATACGCTCCATCAACGCAAGTTGGTGGAGGAAAGGGGCGTTTGCCCCGCCGGAGGAGGGGCCCGCGGCCCATCAGGTAGTTGGTGGGGTAACGGCCCACCAAGCCGACGACGGGTAGCCGGCCTGAGAGGGTGGTCGGCCACAGGGGCACTGAGACACGGGCCCCACTCCTACGGGAGGCAGCAGTGGGGAATCTTGGACAATGGGGGAAACCCTGATCCAGCGACGCCGCGTGCGGGACGAAGCCCTTC…	21	14.17	17.9048
Fervidobacterium pennivorans	NR_074097	61.3	1498	GTTTGATCCTGGCTCAGGGTGAACGCTGGCGGCGTGCCTAACACATGCAAGTCGAGCGGTGCAGCTGGAGGCTTTTGCTGAAGGCTGCATAGCGGCGGACGGGTGCGTAACGCGTAGGAACGTGCCCCCTGGAGGCGGATAGCCGCGGGAAACTGCGGGTAAACCGCCATAGACTCGGGAGAGTAAAGGCCGGAAGGCGCCAGGGGAGCGGCCTGCGTCCCATCAGGTAGTTGGTAGGGTAACGGCCTACCAAGCCGACGACGGGTAGCCGGTCTGAGAGGATGGCCGGCCACAAGGGCACTGAGACACGGGCCCTACTCCTACGGGAGGCAGCAGTGGGGGATATTGGACAATGGGCGAAAGCCTGATCCAGCGACGCCGCGTGGAGGATGAAGCCCT…	23	15.3538	16.1304
Thermotoga neapolitana	NR_074959	64	1549	AGGGTTTGATCCTGGCTCAGGGTGAACGCTGGCGGCGTGCCTAACACATGCAAGTCGAGCGGGGGAAACTCCCCTTTGGGGAGGAGTACCCAGCGGCGGACGGGTGAGTAACACGTGGGTAACCTGCCCTCCGGAGGGGGATAACCAGGGGAAACCCTGGCTAATACCCCATACGCTCCATCAACGCAAGTTGGTGGAGGAAAGGGGCGTTTGCCCCGCCGGAGGAGGGGCCCGCGGCCCATCAGGTAGTTGGTGGGGTAACGGCCCACCAAGCCGACGACGGGTAGCCGGCCTGAGAGGGTGGTCGGCCACAGGGGCACTGAGACACGGGCCCCACTCCTACGGGAGGCAGCAGTGGGGAATCTTGGACAATGGGGGAAACCCTGATCCAGCGACGCC…	25	16.1394	17.0417
Caldicellulosiruptor bescii	NR_074788	58.7	1533	AGAGTTTGATCCTGGCTCAGGACGAACGCTGGCGGCGTGCCTAACGCATGCAAGTCGAGCGGAGATGGTGGTTGAAGGTGATGAGCTGGAGGCTGCCATCTTAGCGGCGGACGGGTGAGTAACACGTGAGCAACCTACCCTCAGCACGGGGATAACAGCTCGAAAGGGCTGCTAATACCCGATGGGACCACGCTAGCGCATGCTGGTGTGGTGAAAGGGTAGCTGGAGAGGCTATGCCGGCTGGGGATGGGCTCGCGGCCCATCAGCTAGTTGGTGGGGTAACGGCCTACCAAGGCGACGACGGGTAGCCGGCCTGAGAGGGTGTACGGCCACAGTGGGACTGAGACACGGCCCACACTCCTACGGGAGGCAGCAGCGGGGAATCTTGCGCAATGGGCG…	22	14.3509	15.5455
Dictyoglomus thermophilum	X69194	58.9	1540	AGAGTTTGATNNTGGCTCAGGACGAACGCTGGCGGCGTGCCTAAGGCATGCAAGTCGAGCGGTAGCTCCTATTGGTTTATGCCGATAGGAGTGAGAGCGGCGCACGGGTGAGTAACACGTAGGTAACCTACCCCAGAGAGGGGGATAACACCTCGAAAGGGGTGCTAAACCCCCATATACTTACCGAGCGATATGCTCAGGTAAGGAAAGAGTATAGAGGGGTAACCCTCTATGCTGCTCTGGGATGGGCCTGCGGCCTATCAGCTAGTTGGTGGGGTAATGGCCCACCAAGGCTAAGACGGGTAGCCGGCCTGAGAGGGTGGTCGGCCACACTGGGACTGAGACACGGCCCAGACTCCTACGGGAGGCAGCAGCCGGGAATCTTCCGCAATGGGGGAA…	21	13.6364	14.5238
Caldicellulosiruptor obsidiansis	GQ338764	58.9	1466	GACGAACGCTGGCGGCGTGCCTAACGCATGCAAGTCGAGCGGGGATGGTAGCTGAAGGTGATGAGCTGGAAGCTGCCATCTTAGCGGCGGACGGGTGAGTAACACGTGAGCAACCTACCCTCAGCACGGGGATAACAGCTCGAAAGGGCTGCTAATACCCGATGGGACCACGTCATTGCATGGTGATGTGGTGAAAGGGTGGACGTAAGGTCCATACCGGCTGGGGATGGGCTCGCGGCCCATCAGCTAGTTGGTGGGGTAACGGCCTACCAAGGCGACGACGGGTAGCCGGCCTGAGAGGGTGACCGGCCACAGTGGGACTGAGACACGGCCCACACTCCTACGGGAGGCAGCAGCGGGGAATCTTGCGCAATGGGCGAAAGCCTGACGCAGCGACGC…	20	13.6426	15.65
Thermaerobacter marianensis	AB011495	64	1488	TGGCTCAGGACGAACGCTGGCGGCGTGCCTAAGACATGCAAGTCGAGCGGGGAGATTGGGGAGCTTGCTCTCTGGTCTCCTAGCGGCGGACGGGTGAGTAACACGTGGGTAACCTGCCCGGCAGTGGGGGATAACCCTGGGAAACTGGGGCTAATACCGCATACGGTCTGCATCCCGCATGGGGTGTGGAAGAAAGGCCGTCGTGAGGCGGTCGCTGCCGGAGGGGCCCGCGGCCCATCAGCTCGTTGGTGGGGTAACGGCCCACCAAGGCGACGACGGGTAGCCGGCCTGAGAGGGTGGTCGGCCACACTGGGACTGAGACACGGCCCAGACTCCTACGGGAGGCAGCAGTCGGGAATCTTGCGCAATGGGCGAAAGCCTGACGCAGCGACGCCGCGT…	27	18.1452	15.4444
Thermovibrio ammonificans	AY263403	63.5	1472	CGTGCCTAACACATGCAAGTCGTGGGGCAGCGGGCCGGTTCCTTCGGGAACCGGTGCCGGCGACCGGCGAACGGGTGAGTAACGCGTGAGCAACCTACCCCGAGGAGGGGGATAACCCGGGGAAACCCGGGCTAATACCCCATAAGCGCACAGGCCGCATGGCCCGTGTGAAAAGGGTGGCCTCTGCTTCGCATGCTGCCGCCTCGGGATGGGCTCGCGTCCCATCAGGTAGTTGGTGGGGTAACGGCCTACCAAGCCTACGACGGGTAGCTGGTCTGAGAGGATGGCCAGCCACACCGGGACTGAGACACGGCCCGGACTCCTACGGGAGGCAGCAGTGGGGAATCTTGGGCAATGGGCGCAAGCCTGACCCAGCGACGCCGAGTGGAGGATGAAGCC…	22	14.9457	15.4091
Caldicellulosiruptor owensensis	U80596	58.3	1539	AGAGTTTGATCCTGGTTCAGGACGAACGCTGGCGGCGTGCCTAACGCATGCAAGTCGAGCGGGGATGCTAAGCGGATGGGGGAAACTCTTGAAGCTTAGCATCTTAGCGGCGGACGGGTGAGTAACACGTGAGCAACCTGCCTTCAGCACGGGGATAACAGCTCGAAAGGGCTGCTAATACCCGATGGGACCACGGCATCGCATGATGTTGTGGTGAAAGGGTGGACGTAATGTTCATACCGGCTGGGGATGGGCTCGCGGCCCATCAGCTAGTTGGTGGGGTAACGGCCTACCAAGGCGACGACGGGTAGCCGGCCTGAGAGGGTGACCGGCCACAGTGGGACTGAGACACGGCCCACACTCCTACGGGAGGCAGCAGCGGGGAATCTTGCGCAATGG…	20	12.9955	15.5
Caldimicrobium thiodismutans	LC055107	61.3	1494	GGCGAACGCTAGCGGCGCGCCTAACACATGCAAGTCGTGCGGGAAAGGGCTCCGGCCCAAGTACCGCGGCAGACGGGTGAGTAACACGTGAGTAACCTGTCCTCAGGTCTGGGATAACCATCCGAAAGGGTGGCTAATACCGGATAAAGTCACTGGGCGCAAGTTCAGTGATGAAAGGAGGCCTCTGCATAGCAAGCTTCTGCCTGAGGAGGGGCTCGCGGCCCATCAGCTTGTTGGTGGGGTAATGGCCCACCAAGGCTATGACGGGTAGCCGGCCTGAGAGGGTGGTCGGCCACACGGGCACTGAGACACGGGCCCGACTCCTACGGGAGGCAGCAGTGGGGAATCTTGGGCAATGGGCGAAAGCCTGACCCAGCGACGCCGCGTGGGGGACGAAGG…	22	14.7256	15.7727
Persephonella marina	AF188332	61.1	1463	CGCGAACGTTGGCGGCGCGCCTAACACATGCAAGTCGTGGGGCAGCAGGCCACTTCTTCGGGAGTGGTGCTGGCGACCGGCGAACGGGTGAGTAACACGTAGCTGACCTACCCCAGGGATGGGGATAACCCTCCGAAAGGGGGGCTAATACCCAATAACGAGCCCTGTATAATGATGGGGTTCCAAAGGCCTACGGGCGCCCTGGGATGGGGCTGCGTCCCATCAGCTAGTTGGTGAGGTAACGGCTCACCAAGGCTACGACGGGTAGCCGGCCTGAGAGGGTGGCCGGCCACAGTGGGACTGAGACACGGCCCGCACCCCTACGGGGGGCAGCAGTGGGGAATATTGGGCAATGGCCGAAAGGCTGACCCAGCGACGCCGCGTGGTGGAAGAAGCCCT…	24	16.4046	17.1667
Thermomicrobium roseum	M34115	65.5	1528	GGGGATGGAGAGTTTGATCCTGGCTCAGGGGGAACGCTGGCGGCGTGCCTAATGCATGCAAGTCGGACGGGANGCACGCNCTCTGGCGTGCCGACCGTGGCGGACGGGTGCGTAACACGTGGGGAACCCTCCCGGGTGCGGGGGATAACCCGGGGAAACTCGGGCTAATACCCCATACGCTTGGCTGGCGGTGGGCCGGCCAAGGAAAGGCGCAGGCGACTGTGCTGTGCTCGGAGGGCCCTGCGGCCTATCAGCTAGACGGTAGGGTAACGGCCTACCGTGGCGATGACGGGTAGCTGGTCTGAGAGGATGGCCAGCCACACGGGCACTGAGACACGGGCCCGACTCCTACGGGAGGCAGCAGCAGGGAATCTTCCGCAATGGGGGCAACCCTGACGG…	27	17.6702	15.7778
Hydrogenobacter thermophilus	Z30214	59.7	1513	CAGCGCGAACNNTGGCGGCGTGCCTAACACATGCAAGTCGTGCGGGGTGGCTCTGCNNNNNNNNNNGCGGCAAACGGGTGAGTAACACGTGAGTAACCTGCCCTCAGGAAGGGGATAACCCTCCGAAAGGGGGGCTAATACCCTATAAAGCCAGGGGTCACAAAGGCTACCTGGCCAAAGGGGGCCTCTGCTCTGCATGCTCCCGCCTGAGGAGGGGCTCGCGGCCNATCAGGTAGTTGGTGGGGTAACGGCCTACCAAGCCTATGACGGGTAGCCGGCCTGAGAGGGTGGCCNGCCACAGTGGGACTGAGACACGGCCCACACCCCTACGNNNGGCAGCAGTGGGGAATCGTGGGCAATGGGCGAAAGCNTGACCCCGCGACGCCGCGTGGAGGAAGA…	22	14.5406	13.8182
Carboxydothermus hydrogenoformans	NR_074395	58.8	1499	CTCAGGACGAACGCTGGCGGCGTGCCTAACACATGCAAGTCGAGCGGGGGAAGCGGTTGAGCTTGCTCAACTGTTTCCTTAGCGGCGGACGGGTGAGTAACGCGTGGGTGACCTACCTGTAAGACCGGGATAACCCTGGGAAACCGGGGCTAATACCGGATACGCTATCAGGTTTAGAGACCTGATAGGAAAGGTGGCTGAGGCGGGAGCATGCTACCGCTTACAGATGGGCCCGCGTCCTATTAGCTAGTTGGTGGGGTAATGGCCTACCAAGGCGACGATGGGTAGCCGGCCTGAGAGGGTGACCGGCCACACTGGGACTGAGACACGGCCCAGACTCCTACGGGAGGCAGCAGTGGGGGATATTCCGCAATGGGCGAAAGCCTGACGGAGCGACGC…	23	15.3436	15.5652
Thermus parvatiensis	EU017402	63.9	1408	AGTTTGATCCTGGCTCAGGGTGAACGCTGGCGGCGTGCCTAAGACATGCAAGTCGTGCGGGCCGCGGGGTTTTACTCCGTGGTCAGCGGCGGACGGGTGAGTAACGCGTGGGTGACCTACCCGGAAGAGGGGGACAACCCGGGGAAACTCGGGCTAATCCCCCATGTGGACCCGCCCCTTGGGGTGTGTCCAAAGGGCTTTGCCCGCTTCCGGATGGGCCCGCGTCCCATCAGCTAGTTGGTGGGGTAATGGCCCACCAAGGCGACGACGGGTAGCCGGCCTGAGAGGGTGGCCGGCCACAGGGGCACTGAGACACGGGCCCCACTCCTACGGGAGGCAGCAGTTAGGAATCTTCCGCAATGGGCGCAAGCCTGACGGAGCGACGCCGCTTGGAGGAAG…	23	16.3352	15.3478
Pseudothermotoga thermarum	NR_024751	63	1471	GGTGAACGCTGGCGGCGTGCCTAACACATGCAAGTCGAGCGGGTACCCGCAAGGGTACCAGCGGCGAACGGGTGAGTAACGCGTGGGTAACCTACCCCTCAGAGGGGGATAACCAGGGGAAACCCTGGCTAATACCCCATACGATCCAGTGACGAAGGTCACTGGATGAAAGGGGCAACTGCCCCGCTGAGGGATGGGCCCGCGTCCCATCAGGTAGTTGGTGGGGTAACGGCCCACCAAGCCTACGACGGGTAGCCGGCCTGAGAGGGTGGTCGGCCACAGGGGCACTGAGACACGGGCCCCACTCCTACGGGAGGCAGCAGTGGGGAATCTTGGACAATGGGCGAAAGCCTGATCCAGCGACGCCGCGTGGGGGATGAAGCCCTTCGGGGTGTAAAC…	22	14.9558	15
Kosmotoga pacifica	KC119212	60.3	1501	TAAGAGTTTGATCCTGGCTCAGGGCGAACGCTGGCGGCGTGCTTGACATGCAGTCGAACGCCGAAGCCCCCTTCGGGGGGTGTTAGGAGTGGCGAACGGGTGAGTAACACGTGGGAACGTATCCTGTGATGGGGGATAACTACCCGAAAGGGTAGCTAATACCGCATAAGCCCGAGAGGGGAAAGGCGCAAATGCGCCGTCACGGGAGCGGCCCGCGGTCCATCAGCTAGTTGGTGAGGTAAGGGCTCACCAAGGCGACGACGGATAGCCGGCGTGAGAGCGTGGCCGGCCACAAGGACACTGAGACACGGGTCCTACTCCTACGGGAGGCAGCAGTGCGGAATTTTGGTCAATGGGCGAAAGCCTGAACCAGCGACGCCGCGTGCGGGAAGAAGGCCT…	21	13.9907	14.9048
Thermosulfidibacter takaii	AB282756	62.1	1450	AGCGGCGCGCCTAACACATGCAAGTCGTGGGGCAGCAGGCCGAATCCTTCGGGATTCGGTGCTGGCGACCGGCGGACGGGTGAGTAACGCGTGAGTAACCTACCCCTAGGACCGGGATAACCCTCCGAAAGGGGGGCTAATACCGGATAAGCTCACGGTGCGCATGTACTGTGAGAAAAGGGGGCCTCTGCTTAGCATGCTCCCGCCTAGGGATGGGCTCGCGTCCCATCAGCTAGTTGGTGGGGTAACGGCCCACCAAGGCTATGACGGGTAGCCGGCCTGAGAGGGTGGTCGGCCACACGGGCACTGAGACACGGGCCCGACTCCTACGGGAGGCAGCAGTGGGGAATATTGGGCAATGGGCGCAAGCCTGACCCAGCGACGCCGCGTGGGGGATGA…	21	14.4828	16.2381
Pseudothermotoga hypogea	U89768	61.4	1521	GGTTTGATCCTGGCTCAGGGTGAACGCTGGCGGCGTGCCTAACACATGCAAGTCGAGCGGGTACCCGCAAGGGTACCAGCGGCGCACGGGTGAGTAACACGTGGGTAATCTACCCCTCGGAGGGGGATAACCGGGGGAAACCCCGGCTAATACCCCATACGATCCGGCAACGAAGGTTGCTGGAGAAAGGGGCGTTTCCTCCGCCGAGGGATGAGCCCGCGTCCCATCAGGTAGTTGGTGGGGTAATGGCCCACCAAGCCTACGACGGGTAGCCGGCCTGAGAGGGTGGTCGGCCACAAGGGCACTGAGACACGGGCCCTACTCCTACGGGAGGCAGCAGTGGGGAATCTTGGACAATGGGCGAAAGCCTGATCCAGCGACGCCGCGTGGGGGATGAAG…	24	15.7791	16
Fervidobacterium nodosum	M59177	58.7	1456	NTAGCTTGGAGGGTTTGATCCTGGCTCAGGGTGAACGCTGGCGGCGTGCCTAACACATGCAAGTCGAGCGGTGCAGCTGGAGACTTCGGTTGAAGGCTGCATAGCGGCGGACGGGTGCGTAACACGTAGGAACGTGCCCCCTGGAGGCGGATAGCTACGGGAAACTGTAGGTAATCCNNNATAGACTCGGGAGAGTAAAGGCCGGAAGGCGCCAGGGNAGCNGCCNGCGGCCCATCAGGTAGTTGGTAGGGTAACGGCCTACNNAGCCGACGACGGGTAGCCGATCTGAGAGGATGGTCGGCCACAAGGGCACTGAGACACGGGCCNNNCTCCTACGGGAGGCAGCAGTGGGGGATATTGGACAATGGGCGAAAGCCTNATCCAGCGACGCCGCGTGGA…	23	15.7967	15.3043
Thermodesulfatator indicus	AF393376	62.4	1496	GGCGAACGCTGGCGGCGCGCCTAACACATGCAAGTCGAGGGGGAAAGGGTAGCTTCGGCTACCCGAGTACACCGGCAGACGGGTGAGTAACGCGTGGGTAACCTACCTTGGGGTCTGGGATAACCACCCGAAAGGGTGGCTAATACCGGATACGTTCCTGAGGCGCGAGCCGAGGGAAGAAAGGGTGCCACTGCATAGCAAGCACCTGCCCTAAGAGGGGCCCGCGTCCCATCAGCTAGTTGGTGAGGTAACGGCTCACCAAGGCAACGACGGGTAGCCGGCCTGAGAGGGTGGTCGGCCACACTGGCACTGAGACACGGGCCAGACTCCTACGGGAGGCAGCAGTGGGGAATCTTGGGCAATGGCCGAAAGGCTGACCCAGCGACGCCGCGTGGGGGA…	24	16.0428	15.5833
Thermodesulfobacterium commune	L10662	52.7	1426	TTCCCTGAGGGTTTGATCCTGGCTCAGGGTGAACGCTAGCGGCGCGCCTAACCCATGCAAGTCGAGCGGGAAAGGGTTTCGGCCCNNNNNNNNNNNNNNNNNNNNNNNNNNGTAACACGNNNNNNNNNNNNNNNNNNNNNNNGATAACTACCCGNNNNNNNNGCTAATACCGNNNNNNNNNNNNNNNNNNNNNNNNNNNNNNNNNNNNNNNNNNNNNNNNNNNNNNNNCTCGCGGCCCATCAGCTAGTTGGTGGGGTAATGGCCCACCAAGGCGACGACGGGTAGCCGGCCTGAGAGGGTGGTCGGCCACGCGGGCACTGAGACACGGGCCNGACTCCTACGGGAGGCAGCAGGGGGGAATCTTGGGCAATGGGYGAAAGCCTGACCCAGCGACGCNNN…	16	11.2202	17
Caldicellulosiruptor kronotskyensis	EF100909	58.3	1505	TGTTTGATCCTGGCTCAGGACGAACGCTGGCGGCGTGCCTAACGCATGCAAGTCGAGCGGAGATGGTGGTTGAAGGTGATGAGCTGGAGGCTGCCATCTTAGCGGCGGACGGGTGAGTAACACGTGAGCAACCTACCCTCAGCACGGGGATAACAGCTCGAAAGGGCTGCTAATACCCGATGGGACCACGGCATCGCATGATGTTGTGGTGAAAGGGTGGACGTAAGGTCCATTCCGGCTGGGGATGGGCTCGCGGCCCATCAGCTAGTTGGTGGGGTAACGGCCTACCAAGGCGACGACGGGTAGCCGGCCTGAGAGGGTGTACGGCCACAGTGGGACTGAGACACGGCCCACACTCCTACGGGAGGCAGCAGCGGGGAATCTTGCGCAATGGGCGAA…	21	13.9535	15.5714
Ammonifex degensii	U34975	55.7	1554	NNNNNNNNNAGGGTTTGATCCTGGCTCAGGACGAACGCTGGCGGCGTGCCTAACACATGCAAGTCGAGCGGGCTTGTCAGGGCCNNGTNTCCNNNNNNNNNNNNNNNNNNNNNNNNNNNNNNNNNNNNNNNNNNNTGACNGGTGAGTAANNCGTGGTTAANNNNCCNAGGANATYGGCATAACCCTGGGAAAYTAGGRCTAATACCGGATACTCACCTGCTANGNCATCCTAATAGGAGGAAAGGTGGACGTNNAANNTGCNACTCCTNNATGGGCCCGCGTCCCATNAGCTAGTTGGTGGGGTAACGGCCTACCAAGGCGACGAAGGGTAGCCGGCCTGAGAGGGTGGTCGGCNACACTGGGACTGAGACNCGGCCCAGACTCCTACGGGAGGCAGCA…	20	12.87	15.55
Caldicellulosiruptor saccharolyticus	L09178	58.7	1535	GTTTGATCCTGGCTCAGGACGAACGCTGGCGGCGTGCCTAACGCATGCAAGTCGAGCGGAGATGGTGGTTGAAGGTGATGAGCTGGAGGCTGCCATCTTAGCGGCGGACGGGTGAGTAACACGTGAGCAACCTACCCCCAGCACGGGGATAACAGCTCGAAAGGGCTGCTAATACCCGATGGGACCACGTCATCGCATGGTGATGTGGTGAAAGGGTAGCCGGGGAGGCTATACTGGCTGGGGATGGGCTCGCGGCCCATCAGCTAGTTGGTGGGGTAACGGCCTACCAAGGCGACGACGGGTAGCCGGCCTGAGAGGGTGTACGGCCACAGTGGGACTGAGACACGGCCCACACTCCTACGGGAGGCAGCAGCGGGGAATCTTGCGCAATGGGCGGAA…	23	14.9837	15.7391
Thermosipho melanesiensis	Z70248	60.4	1512	AGAGTTTGATCATGGCTCAGGGTGAACGCTGGCGGCGTGCCTTACACATGCAAGTCGAGCGGGGCATCTAGTGGACTCTCTTCGGGGAGGAAGCTAGAGGGCCTAGCGGCGGACGGGTGAGTAACGCGTAGGTTACCTACCCCTCAGAGGGGGATAACTGTGGGAAACTGCAGCTAATACCCCATACGTTCCCGAGAGGGAAGAAAGGGTGCGTTAAGCACTGCTGAGGGATGGGCCTGCGCCCCATCAGGTAGTTGGTGAGGTAAAGGCTCACCAAGCCGGCGACGGGTAGCCGGTCTGAGAGGATGGCCGGCCACAAGGGCACTGAGACACGGGCCCTACTCCTACGGGAGGCAGCAGTGGGGGATTTTGGACAATGGGCGGAAGCCTGATCCAGCG…	20	13.2275	15.55
Desulfurobacterium thermolithotrophum	AJ001049	61.2	1446	TAACACATGCAAGTCGTGGGGCAGCAGGCGGTTCCTTTTGAACCCGTGCTGGCGACCGGCGAACGGGTGAGTAACGCGTGAGCAACCTACCCCGAGGAGGGGGATAACCCGGGGAAACTCGGGCTAATACCCCATAAGCGCACGACCTGCATGGGCTGTGTGAAAAGGGTGGCCTCTGCTTTGCAAGCTGCCGCCTCGGGATGGGCTCGCGTCCATCAGGTAGTTGGTGAGGTAACGGCTCACCAAGCCTACGACGGGTAGCCGGCCTGAGAGGGTGGTCGGCCACACCGGGACTGAGACACGGCCCGGACTCCTACGGGAGGCAGCAGTGGGGAATCTTGGGCAATGGGCGCAAGCCTGACCCAGCGACGCCGAGTGGAGGAAGAACCCTTCGGGGTG…	20	13.8313	14.7
Thermoanaerobacter ethanolicus	L09162	57	1740	TTTGATCCTGGCTCAGGACGAACGCTGGCGGCGTGCCTAACACATGCAAGTCGAACGATTCAGAGNCCGGAAATCGACTTCCGACNTCCGACCTCTGGATAGCGGCGGACGGGTGAGTAACGCGTGGGCAACCTACCCTTAAGACCGGGATAACACCTCGAAAGGGGTGCTAATACTGGATAAGCTCCTTGTAGGGCATCCTATGGGGAGGGAAGGTAGCGGAAGCTACCGCTTAAGGATGGGCCCGCGTCCCATCAGCTAGTTGGTAGGGTAACGGCCTACCAAGGCGACGACGGGTAGCCGGCCTGAGAGGGTGGTCGGCCACACTGGGACTGAGACACGGCCCAGACTCCTACGGGAGGCAGCAGTGGGGAATCTTGCTCAATGGGCGAAAGCCTG…	23	13.2184	15.6957
Thermus thermophilus	M26923	63.9	2331	GGATCCGGGGGGTGGTCCTCGAGGTCCAGCTCCCCGAGCCCCCCTTGGAGTTTGAACCCTACGCCGCCTTGAGGGAGCTGCCATGAAGTGCCCCTACTGCGGCCACCCCGACACCCGGGTGGTGGACTCGAGGCCCTCCGACGAGGCATGGCCATCCGCAGGCGGCGGGAGTGCCCCTCCTGCGGACGCCGCTTCACCACCTACGAGCGCACCCAGCTTGAGCCCCTCATGGTGGTCAAGCGGGACGGGCGCAAGGAGCCCTTCAACCCCGACAAGCTCCTAAGGGGCCTCCTCCTCGCCTGCGAGAAGCGCCCCGTGAGCGAGGAGGTCCTGCGCCGCTTCGCCTACACCTTTGAGGACCAGGTCTCGGGCCCGGAGATCACCTCGGAGGAGATCGGG…	35	15.015	16.1714
Caldicellulosiruptor lactoaceticus	X82842	59.1	1505	GGCTCAGGACGAACGCTGGCGGCGTGCCTAACGCATGCAAGTCGAGCGGAGATGGTAGCTGAAGGTGATGAGCTGGAAGCTATCATCTTAGCGGCGGACGGGTGAGTAACACGTGAGCAACCTACCCTCAGCACGGGGATAACAGCTCGAAAGGGCTGCTAATACCCGATGGGACCACGGCATCGCATGGTGCTGTGGTGAAAGGGTAGCCGGAGAGGCTATGCCGGCTGGGGATGGGCTCGCGGCCCATCAGCTAGTTGGTGGGGTAACGGCCTACCAAGGCGACGACGGGTAGCCGGCCTGAGAGGGTGTACGGCCACAGTGGGACTGAGACACGGCCCACACTCCTACGGGAGGCAGCAGCGGGGAATCTTGCGCAATGGGCGAAAGCCTGACGCA…	21	13.9535	16.3333
Sulfurihydrogenibium azorense	AF528192	57.4	1447	CGCGAACGTTGGCGGCGTGCCTAACACATGCAAGTCGTGGGGCAGCAGGCTATTACCTTCGGGTAATAGTGCTGGCGACCGGCAAACGGGTGAGTAACGCGTAGCTAACCTACCCATAGGTTGGGGATAACCATCCGAAAGGGTGGCTAATACCCAATAATGAGGAGACTCCAAAGCCCTTTTGGGCGCCTATGGATGGGGCTGCGTCCCATCAGCTAGTTGGTGAGGTAATGGCTCACCAAGGCTACGACGGGTAACCGGTCTGAGAGGATGATCGGTCACAGCGGGACTGAGACACGGCCCGCACCCCTACGGGGGGCAGCAGTGGGGAATATTGGGCAATGGCCGAAAGGCTGACCCAGCAACGCCGCGTGGTGGATGAAGCCCTTCGGGGTGTAA…	19	13.1306	16.6316
Marinithermus hydrothermalis	AB079382	64	1493	TAGAGTTTGATCCTGGCTCAGGGTGAACGCTGGCGGCGTGCCTAAGACATGCAAGTCGAGCGGGGGGTCTTTGGCTTTTTGCTGGGGGCTCCTAGCGGCGGACGGGTGAGTAACGCGTAGGTGACCTACCCGGAAGTGGGGGACAACCCGGGGAAACTCGGGCTAATCCCGCATGTGGACGCGTCCTGTGGGGCGTGTCTAAAGGCGCGAGCCGCTTCCGGATGGGCCTGCGTCCCATCAGCTGGTTGGTGAGGTAAGGGCTCACCAAGGCGACGACGGGTAGCCGGTCTGAGAGGATGGCCGGCCACAGGGGCACTGAGACACGGGCCCCACTCCTACGGGAGGCAGCAGTTAGGAATCTTCCGCAATGGGCGAAAGCCTGACGGAGCGACGCCGCTT…	23	15.4052	16.4348
Spirochaeta thermophila	L09180	58.5	1534	AGTTTGATCCTGGCTCAGCACGAACGCTGGCGGCGTGCCTAACGCATGCAAGTCGAGCGGAGATGGTGGTTGAAGGTGATGAGCTGGAGGCTGCCATCTTAGCGGCGGACGGGTGAGTAACACGTGAGCAACCTACCCTCAGCACGGGGATAACAGCTCGAAAGGGCTGCTAATACCCGATGGGACCACGTCAGCGCATGCTGGTGTGGTGAAAGGGTAGCTGTAGAGGCTATGCCGGCTGGGGATGGGCTCGCGGCCCATCAGCTAGTTGGTGGGGTAACGGCCTACCAAGGCGACGACGGGTAGCCGGCCTGAGAGGGTGTACGGCCACAGTGGGACTGAGACACGGCCCACACTCCTACGGGAGGCAGCACCGGGGAATCTTGCGCAATGGGCGAA…	23	14.9935	15.6087
Thermoanaerobacter wiegelii	X92513	59.1	1464	CTGGCGGCGTGCCTAACACATGCAAGTCGAGCGGATTCAGAGCCCGGAAATCGACTTCCGACTTCCGACCTCTGGATAGCGGCGGACGGGTGAGTAACGCGTGGGCAACCTACCCTTAAGACCGGGATAACACCTCGAAAGGGGTGCTAATACTGGATAAGCTCCTTGTAGGGCATCCTATGGGGAGGGAAGGTAGCGGAAGCTACCGCTTAAGGATGGGCCCGCGTCCCATCAGCTAGTTGGTAGGGTAACGGCCTACCAAGGCGACGACGGGTAGCCGGCCTGAGAGGGTGGTCGGCCACACTGGGACTGAGACACGGCCCAGACTCCTACGGGAGGCAGCAGTGGGGAATCTTGCGCAATGGGCGAAAGCCTGACGCAGCGACGCCGCGTGAGTGA…	19	12.9781	15.5789
Thermoanaerobacter kivui	L09160	57.3	1662	TTTGATCCTGGCTCAGGACGAACGCTGGCGGCGTGCCTAACACATGCAAGTCGAGCGGTCCGGCCACTCAACTAAGTGCTTACTTAAGGGGAAGAAGTATAGGAGAAGAAGAAAGAAATAAAAGTGGACCAAAGTAAGGTAAGCACGGAGTTGAGTGCCGGATAGCGGCGGACGGGTGAGTAACGCGTGGGCAACCTACCCTTCAGACTGGGATAACACCTCGAAAGGGGTGCTAATACCGGATGAGGTCATAAGGTGGCATCACCTTATGAAGAAAGGGGGTAAAACCCGCTGAAGGATGGGCCCGCGTCCCATCAGCTAGTTGGTAGGGTAATGGCCTACCAAGGCTACGACGGGTAGCCGGCCTGAGAGGGTGGTCGGCCACACTGGGACTGAGAC…	23	13.8387	15.3478
Pseudothermotoga elfii	X80790	59.5	1519	CTGGTGGCGTGCTTAACACATGCAAGTCGCGCGGGGAAAACCCCTTCGGGGGGAGTACCAGNGGCGCACGGGTGAGTAACACGTGGGTAACCTACCCCTCAGTGGGGGATAACCGGGGGAAACTCCGGTTAATACCCCATATTATCCGGTGACGACAGTTGTTGGATGAAAGGAGTGTTTGCTTCGCTGAGGGATGGGCCCGCGGCCCATCAGGTAGTTGGTGAGGTAATGGCTCACCAAGCCTACGACGGGTAGCCGACCTGAGAGGGTGACCGGCCACAAGGGCACTGAGACACGGACCCTACTCCTACGGGAGGCAGCAGTGGGGAATTTTGGACAATGGGCGAAAGCCTGATCCAGCGACGCCGCGTGAGGGACGAAGCCCTTCGGGGTGTAAAC…	17	11.1916	16.4706
Rhodothermus marinus	NR_029282	61.9	1540	ACTACGGAGAGTTTGATCCTGGCTCAGGGCGAACGCTGGCGGCGGGCCTAACACATGCAAGTCGTACGCGGGTTCTCCTTTCGGGAGAACTGCCGAGTGGCGAACGGGTGCGTAACGCGTAGGTAACCTGCCCTCGAGTGGGGGATAACTCCGGGAAACCGGGGCTAATACCGCATATTGTCCCGGGACCGCATGGCTCCGGGATGAAAGCCCTCTGGGCGCTCGAGGATGGGCCTGCGTCGGATTAGCTAGTTGGTGGGGTAACGGCCCACCAAGGCGACGATCCGTAGCTGGTCTGAGAGGACGACCAGCCACACTGGCACTGAGACACGGGCCAGACTCCTACGGGAGGCAGCAGTGGGGAATCTTGGGCAATGGGCGAAAGCCTGACCCAGCCAC…	22	14.2857	15.8182
Caldisericum exile	AB428365	55.2	1481	GATGAACGCTGGCGGCGTGCCTTACACATGCAAGTCGAGCGGAGAAGATTTCCTGTGGCAACACAGGAGTCTTCTTAGCGGCAAACGGGTGAGTAATGGATGAGTAACCTGCCCTGTAGACGGGGATAGCCATCCGAAAGGATGGGTAATACCCGATAATGTTGGAGGACTTCGGTTCTCCAAAGAAAGGTGGCGCAAGCTACCGCTTCAGGATGGGCTCATCTCCTATCAGCTAGTTGGTGAGGTAATGGCTCACCAAGGCTATGACGGGTAGCTGGCCTGAGAGGGTGGTCAGCCACATTGGGACTGAGACACGGCCCAGACTCCTACGGGAGGCAGCAGTGGGGAATCTTGGTCAATGGGCGAAAGCCTGAACCAGCGACGCCGCGTGGAGGACGA…	16	10.8035	15.5625
Caldicellulosiruptor hydrothermalis	EF100908	58.9	1482	TGTTTGATCCTGGCTCAGGACGAACGCTGGCGGCGTGCCCTACGCATGCAAGTCGAGCGGAGATGGTGGTTGAAGGTGATGAGCTGGAGGCTGCCATCTTAGCGGCGGACGGGTGAGTAACACGTGAGCAACCTACCCTCAGCACGGGGATAACAGCTCGAAAGGGCTGCTAATACCCGATGGGACCACGGCATCGCATGGTGTTGTGGTGAAAGGGTGGATTTGAGGTCCATACCGGCTGGGGATGGGCTCGCGGCCCATCAGCTAGTTGGTGGGGTAACGGCCTACCAAGGCGACGACGGGTAGCCGGCCTGAGAGGGTGTACGGCCACAGTGGGACTGAGACACGGCCCACACTCCTACGGGAGGCAGCAGCGGGGGATCTTGCGCAATGGGCGAA…	22	14.8448	15.6364
Kosmotoga olearia	NR_044583	61.5	1539	TGGATGGAGGGTTTGATCCTGGCTCAGGGTGAACGCTGGCGGCGTGCCTGACACATGCAAGTCGTACGGGCGGACCCCCTTCGGGGGGCGAGCCAGTGGCGAACGGGTGAGTAACACGTGGGAACATATCCGCTGGTGGGGGATAACTACCCGAAAGGGTAGCTAATACCGCATAAGCCCGAAAGGGGAAAGGTGCAACAGCATCGCCAGTGGAGTGGCCCGCGGCCCATCAGCTAGTTGGTGGGGTAAGAGCCCACCAAGGCGACGACGGGTAGCCGGCGTGAGAGCGCGACCGGCCACAAGGACACTGAGACACGGGTCCTACTCCTACGGGAGGCAGCAGTGCGGAATATTGGACAATGGGCGAAAGCCTGATCCAGCGACGCCGCGTGCGGGACG…	20	12.9955	14.7
Marinitoga piezophila	AF326121	58.1	1443	AGGGTTTGATCCTGGCTCAGGGCGAACGCTGGCGGCGTGCTTAACACATGCAAGTCGAACGAGGAGGCAGCCTTCGGGCTGTAGTACTAGTGGCGAACGGGTGAGTAACGCGTAGGAAGGTGTCCTCCAGACCGGGACAACCACTGGAAACGGTGGCTAATACCGGATGAGCCCGAGAGGGGAAAGCGAGCTAAGGCTTGGCTGGAGGAGCTGCCTGCGACCCATCAGGTAGTTGGTAGGGTAAAGGCCTACCAAGCCGACGACGGGTAGCCGGCGTGAGAGCGTGGCCGGCCACAGGGGCACTGAGACACGGGTCCCACTCCTACGGGAGGCAGCAGTGGGGAATATTGGACAATGGGGGGAACCCTGATCCAGCGACGCCGCGTGGAGGAAGAAGTC…	18	12.474	16.3889
Thermosediminibacter oceani	AY703478	60	1386	TGCAAGTCGAGCGGGGTAAATTGAGTGGTTTTCCACGAGATTTACCCAGCGGCGGACGGGTGAGTAACACGTAGGCAACCTACCCACCACACGGGGATAGCCCTGGGAAACCGGGGGTAATACCCGATACCTTTACTGGCTGCATGGCTGGTAAAGAAAGCGATTTAGCGGTGGTGGATGGGCCTGCGGCCCATCAGCTAGTTGGCGGGGTAACGGCCCACCAAGGCGACGACGGGTAGCCGGCCTGAGAGGGTGGACGGCCACACTGGGACTGGGACACGGCCCAGACTCCTACGGGAGGCAGCAGTGGGGAATCTTGGGCAATGGGGGAAACCCTGACCCAGCGACGCCGCGTGGAGGAAGAAGGCCTTCGGGTTGTAAACTCCTGTCACCGGGGAC…	19	13.7085	16.3684
Coprothermobacter proteolyticus	NR_029236	57.5	1525	TTTGATCCTGGCTCAGGACGAACGCTGGCGGCGTGCCTAATGCATGCAAGTCGAGCGGGCTACAATCTTCGGATTGTAGCTTAGCGGCGAACGGGTGAGTAACACGTAGGTAATCTACCCTTGAGAGGAGGACAACCTCAGGAAACTGAGGCTAAACCTTCATACGTTCACTGGTAGGGATACTGGTGAAGAAAGAGTTACCGTTGAGGTAGCTGCTGAAGGATGAGCCTGCGGCCCATCAGGTAGTTGGTGAGGTAACGGCTCACCAAGCCGAAGACGGGTAACCGGTCTGAGAGGATGTCCGGTCACACTGGGACTGAGACACGGCCCAGACTCCTACGGGAGGCAGCAGCAGGGAATCTTGGTCAATGGGCGAAAGCCTGACCCAGCGACGCCGCG…	21	13.7705	15.6667
Alicyclobacillus acidocaldarius	AB042056	59.9	1520	AGAGTTTGATCCTGGCTCAGGACGAACGCTGGCGGCGTGCCTAATACATGCAAGTCGAGCGGACCTCTTCGGAGGTCAGCGGCGGACGGGTGAGGAACACGTGGGTAATCTGCCTTTCAGACCGGAATAACGCCCGGAAACGGGCGCTAATGCCGGATACGCCCGCGAGGAGGCATCTTCTTGCGGGGAAAGGCCCNANTGGGCCGCTGAGAGAGGAGCCCGCGGCGCATTAGCTGGTTGGCGGGGTAACGGCCCACCAAGGCGACGATGCGTAGCCGACCTGAGAGGGTGACCGGCCACACTGGGACTGAGACACGGCCCAGACTCCTACGGGAGGCAGCAGTAGGGAATCTTCCGCAATGGGCGCAAGCCTGACGGAGCAACGCCGCGTGAGCGAAG…	18	11.8421	15.9444
Meiothermus ruber	Z15059	57.5	1430	CGGTATGCCTAAGACATGCAAGTCGAACGGGCTGTTTATGCAGCCAGTGGCGGACGGGTGAGTAACACGTAGGTGACCTACCCCAAAGTCTGGGACAACTAGGAGAAATCTTAGCTAATCCTGGATGTGGACATCTACTTTGGTGGATGTTTAAAGCTTCGGCGCTTTGGGATGGGCCTGCGGCGCATCAGGTAGTTGGTGGGGTAATGGCCTACCAAGCCGACGACGCGTAGCTGGTCTGAGAGGACGATCAGCCACAGGGGTACTGAGACACGGACCCCACTCCTACGGGAGGCAGCAGTTAGGAATCTTCCGCAATGGGCGAAAGCCTGACGGAGCGATACCGCTTGAAGGACGAAGCCCTTCGGGGTGTAAACTTCTGAACTCGGGACGATAATG…	13	9.09091	14.2308
Deferribacter desulfuricans	AB086060	59.5	1446	GGACGAACGCTGGCGGCGTGCCTAACACATGCAAGTCAGGGGGAAAGCTGGCTTCGGTCAGTGAGTACACCGGCGGACGGGTGAGTAACGCGTGAGCAACCTACCCCGCAGACCGGGATAACCCATCGAAAGGTGGGCTAATACTGGATGAGCGCACGTGCTGCATGGCATGTGTGAAAAGGCAGGCTTTAAGCTTGCGCTGCGGGATGGGCTCGCGTCCCATTAGCTAGTTGGTGAGGTAACGGCTCACCAAGGCTACGATGGGTAGCCGGCCTGAGAGGGTGGTCGGCCACATTGGGACTGAGACACGGCCCAGACTCCTACGGGAGGCAGCAGTGGGGAATATTGCGCAATGCCGGAAACGGTGACGCAGCGACGCCGCGTGGGCGAGGAAGGCCT…	19	13.1397	15.0526
Anoxybacter fermentans	KC794015	57.2	1500	TCAGGACGAACGCTGGCGGCGTGCCTAACACATGCAAGTCGAACGGCCTGCTCTGACGGAGGCCTTCGGGCTGAAGTTGGAAGTCAGGCAGTGGCGGACGGGTGAGTAACGCGTGGGTAATCTACCTCCGAAACGGGGATAACCCACCGAAAGGTGGGCTAATACCGGATGAGCTTCCGGGGGCGCATGTTCCTGGAAGGAAAGGTGGCGTTAAGCTGCCGATCGGAGATGAGCCCGCGTCCCATTAGCTAGTTGGTGAGGTAACGGCTCACCAAGGCGACGATGGGTAGCCGGCCTGAGAGGGTGTACGGCCACACTGGGACTGAGACACGGCCCAGACTCCTACGGGAGGCAGCAGTGGGGAATATTCCGCAATGGGGGAAACCCTGACGGAGCAAC…	15	10	16.9333
Anoxybacillus amylolyticus	AJ618979	56.4	1541	GTTTGATCCTGGCTCAGGACGAACGCTGGCGGCGTGCCTAATACATGCAAGTCGAGCGGACCGAATAGGAGCTTGCTTCTGTTCGGTTAGCGGCGGACGGGTGAGTAACACGTGGGCAACCTGCCCGTAAGACCGGGATAACTTCGGGAAACCGGAGCTAATACCGGATAACACCGAAGACCGCATGGTCTTTGGTTGAAAGGCGGCGCAAGCTGTCACTTACGGATGGGCCCGCGGCGCATTAGCTAGTTGGTGAGGTAACGGCTCACCAAGGCGACGATGCGTAGCCGACCTGAGAGGGTGATCGGCCACACTGGGACTGAGACACGGCCCAGACTCCTACGGGAGGCAGCAGTAGGGAATCTTCCGCAATGGACGAAAGTCTGACGGAGCAACGCC…	14	9.08501	14.7857
Thermotoga caldifontis	NR_133903	62.3	1552	TGGAGGGTTTGATCCTGGCTCAGGGTGAACGCTGGCGGCGTGCCTAACACATGCAAGTCGAGCGGGTACCCGCAAGGGTACCAGCGGCGCACGGGTGAGTAACACGTGGGTAATCTACCCCTCGGAGGGGGATAACCGGGGGAAACCCCGGCTAATACCCCATACGATCCAATGACGACGGTCATTGGATGAAAGGGGCGTTTCGCCTCGCCGAGGGATGAGCCCGCGGCCCATCAGGTAGTTGGTGGGGTAATGGCCCACCAAGCCTACGACGGGTAGCTGGCCTGAGAGGGTGGTCGGCCACAAGGGCACTGAGACACGGGCCCTACTCCTACGGGAGGCAGCAGTGGGGAATCTTGGACAATGGGCGAAAGCCTGATCCAGCGACGCCGCGTGGGG…	24	15.4639	16.5
Parageobacillus thermoglucosidasius	NR_043022	58.5	1559	TCTTTGGAGAGTTTGATCCTGGCTCAGGACGAACGCTGGCGGCGTGCCTAATACATGCAAGTCGAGCGGACCGGGCGGGAGCTTGCTTCCGCTTGGTTAGCGGCGGACGGGTGAGTAACACGTGGGTAACCTGCCCGTAAGACCGGGATAACTCCGGGAAACCGGGGCTAATACCGGATAACACCGAAGACCGCATGGTCTTCGGTTGAAAGGCGGCTTCGGCTGCCACTTACGGATGGGCCCGCGGCGCATTAGCTAGTTGGTGAGGTAACGGCTCACCAAGGCGACGATGCGTAGCCGGCCTGAGAGGGTGACCGGCCACACTGGGACTGAGACACGGCCCAGACTCCTACGGGAGGCAGCAGTAGGGAATCTTCCGCAATGGACGAAAGTCTGACG…	19	12.1873	15.4211
Oceanithermus profundus	AJ430586	62.8	1498	CCTGGCTCAGGGTGAACGCTGGCGGCGTGCCTAAGACATGCAAGTCGTGCGAAGCTTGCCCGGAGTCTTCGGACACTGGGTAAGCTTAGCGGCGGACGGGTGCGTAACACGTAGGTGACCTACCCGGAAGACGGGGACAACCCGGGGAAACCCGGGCTAATCCCCGATGTGGACCCGCCCCTTGGGGCGTGTCTAAAGGGCTTCGGCCGCTTCCGGATGGGCCTGCGGCCCATCAGCTTGTTGGTGAGGTAAAAGCTCACCAAGGCGACGACGGGTAGCCGGTCTGAGAGGATGGCCGGCCACAGGGGCACTGAGACACGGGCCCCACTCTTACGGGAGGCAGCAGTTAGGAATCTTCCGCAATGGACGCAAGTCTGACGGAGCGACGCCGCTTGCGGG…	20	13.3511	16.1
Thermoanaerobacterium xylanolyticum	L09172	53.9	1581	GTTTGATCCTGGCTCAGGACGAACGCTGGCGGCGTGCCTAACACATGCAAGTCGAGCGATCCGGCACTCAACTAAGCGCTTACAGNTTTNTNAGACAGCNAAGAGAGNAGTAAGCAGTTTNNAGAGAGAAATAAGAGTAAACGCGGAGTTGAGTGCCGGATAGCGGCGGACGGGTGAGTAACGCGTGGACAATCTACCCTGTAGACTGGGATAACACCCCGAAAGGGGTGCTAATACCGGATAATGTCAAGTAATGGCATCATTGCTTGAAGAAAGGAGAAATCCGCTATAGGATGAGTCCGCGTCCCATTAGCTAGTTGGCGGGGTAAAAGCCCACCAAGGCGACGATGGGTAGCCGGCCTGAGAGGGTGATCGNCCACACTGGAACTGAGACACGGT…	14	8.85515	13.9286
Halothermothrix orenii	L22016	57.6	1534	TCCTGGCTCAGGACGAACGCTGGCGGCGTGCTTAACACATGCAAGTCGAACGGCCCGCCCCGACTGAATCCTTCGGGATGACGACGGGATCCGGGCAGTGGCGGACGGGTGAGTAACGCGTGGAGAACCTGTCTTTCAGTCCGGGATAACCTGGCGAAAGCCGGGCTAATCCCGGATAGACTGTCGGATGAGCATTCAACTGACAGGAAAGGCGGTTTATCCGTTGCTGAGAGAGGGCTCCGCGTCGGATTAGCTAGTTGGTGAGGTAACAGCTCACCAAGGCGACGATCCGTAGCTGGTCTGAGAGGACGATCAGCCACACTGGGACTGAGACACGGCCCAGACTCCTACGGGAGGCAGCAGTGGGGAATCTTCCGCAATGGGCGAAAGCCTGACGGA…	17	11.0821	14.8235
Caldithrix abyssi	AJ430587	57.2	1504	GGCTCAGGACGAACGCTGGCGGCGTGCCTAACACATGCAAGTCAAGGGGAAAGGCGGACTTCGGTTTGCCGAGTATACTGGCGGACGGGTGAGTAACGCGTAGGCAACCTGCCCTTATGTCTGGGATAACCTCGAGAAATCGGGGCTAATACCGGATAAGGTCAATTGGCCGCATGGTTAATTGATTAAAGGTGCCGCAAGGTACTGCATAAGGATGGGCCTGCGTTCCATTAGCTAGATGGTAGGGTAACGGCCTACCATGGCGACGATGGATAGCTGATCTGAGAGGATGATCAGCCACACTGGGATTGAGATACGGCCCAGACTCCTACGGGAGGCAGCAGTGAGGAATATTGCGCAATGGGGGCAACCCTGACGCAGCAACGCCGCGTGGGGGAA…	18	11.9681	14.9444
Geobacillus thermoleovorans	M77488	59.1	1428	GAGAGCTTGATCCTGGCTCAGGACGAACGCTGGCGGCGTGCCTAATACATGCAAGTCGGACCAAATCGGAGCTTGCTCTGATTTGGTCAGCGGCGGACGGGTGAGTAACACGTGGGCAACCTGCCCGCAAGACCGGGATAACTCCGGGAAACCGGAGCTAATACCGGATAACACCGAAGACCGCATGGTCTTTGGTTGAAAGGCGGCTTTGGCTGTCACTTGCGGATGGGCCCGCGGCGCATTAGCTAGTTGGTGAGGTAACGGCTCACCAAGGCGACGATGCGTAGCCGGCCTGAGAGGGTGACCGGCCACACTGGGACTGAGACACGGCCCAGACTCCTACGGGAGGCAGCAGTAGGGAATCTTCCGCAATGGGCGAAAGCCTGACGGAGCGACGCC…	16	11.2045	15.375
Symbiobacterium thermophilum	AB004913	60.6	1479	GACGAACGCTGGCGGCGTGCCTAAGACATGCAAGTCGAGCGGGGTTTCAGGGCTTCGGCCCTGAGACCCAGCGGCGGACGGGTGAGTAACACGTGGATAACCTGCCCTCTGCTCTGGGATAACAGGCCGAAAGGCCTGCTAATACCGGATAAGCTCACGGACCCGCATGGGTTTGGGAGAAAAGGCGCTGGAGTCAGTGGCGCTGGCAGAGGAGGGGTCCGCGGCCCATTAGCTGGTTGGCGGGGTAACGGCCCACCAAGGCGACGATGGGTAGCCGGCCTGAGAGGGCGACCGGCCACACTGGGACTGAGACACGGCCCAGACTCCTACGGGAGGCAGCAGTCGGGAATTTTGCACAATGGCCGAAAGGCTGATGCAGCAACGCCGCGTGAGCGAAGA…	18	12.1704	15.7222
Thermotoga profunda	NR_133904	59.3	1551	TGGAGGGTTTGATCTTGGCTCAGGGTGAACGCTGGCGGCGTGCTTAACACATGCAAGTCGAGCGGGTATCCGCAAGGATACCAGCGGCGCACGGGTGAGTAATACGTAGGTAACCTACCCCTCAGAGGGGAATAACTGGGGGAAACTCCAGCTAATGCCCCATATAATCCAATGGCGACGGCCGTTGGATGAAAGGAGCGTTTGCTTCGCTGAGGGATGGGCCTGCGTCCCATCAGGTAGTTGGTGAGGTAATGGCTCACCAAGCCTACGACGGGTAGCCGACCTGAGAGGGTGGCCGGCCACAAGGGCACTGAGACACGGGCCCTACTCCTACGGGAGGCAGCAGTGGGGAATTTTGGACAATGGGCGAAAGCCTGATCCAGCGACGCCGCGTGGGGG…	22	14.1844	15.9091
Petrotoga mobilis	Y15479	54.3	1473	AACGCTGGCGGCGTGCGTAACACATGCAAGTCGGACGGGTTATAGATCTTCGGAGATATAACCAGTGGCGAACGGGTGAGTAAAAGGTAGGGACCTGCCCTAAGGACAGAGATAGCTACTGGAAACGGTAGGTAAACTCTGATAAGCCCGAGAGGGGAAAGTGGTAGACAGCCTTAGGATGGACCTACTATCCATCAGGTAGTTGGTGAGGTAAAGGCTTACCAAGCCGATGACGGATAACCGGTGTGAGAGCATGGACGGTCACAAGGGCACTGAGACACGGGCCCTACTCCTACGGGAGGCAGCAGTGGGGAATCTTGGACAATGGGCGAAAGCCTGATCCAGCGACGCCGCGTGAAGGAAGAAGTCCCTCGGGATGTAAACTTCTGAACTAATCGA…	18	12.22	14.9444
Carboxydocella thermautotrophica	AY061974	57.2	1455	TGGCGGCGTGCCTAACACATGCAAGTCGAGCGGANCGTGAGGGAGCTTGCTCCTAACGGCTTAGCGGCGGACGGGTGAGTAACGCGTGGACAGCCTGCCCTTCAGACAGGGATAACACCGCGAAAGTGGTGCTAATACCTGGTACACTCTTTGCATCGCATGAAGCAGGGAGGAAAGGTGGCCTCTGGAACAAGCTACCGCTGAAGGATGGGCTCGCGTCGCATTAGCTAGTTGGTGAGGTAACGGCTCACCAAGGCGACGATGGGTAGCCGGCCTGAGAGGGTGACCGGCCACACTGGACTGAGACACGGCCCAGACTCCTACGGGAGGCAGCAGTGGGGAATCTTCCGCAATGGGCGAAAGCCTGACGGAGCAACGCCGCGTGGGTGAAGAAGGCTT…	17	11.6838	14.6471
Thermovirga lienii	DQ071273	58	1427	GCAGTCGGACGGGGTGAGTTAGTGGAAGCTTTCGGGTTGAAGCTGACTTACCTAGTGGCGGACGGGTGAGTAACGCGTGAATTACCTACCCTAGGGAGGGGGATAACGCCTGGAAACGGGTGCTAATACCCCATAGGCCGGGAGGTTAAAGGGAGGAATCTGCCCTAGGATGGGTTCGCGTCCTATCAGCTAGTTGGTGGGGTAATGGCCTACCAAGGCGAAGACGGGTAGCCGGTCTGAGAGGATGTACGGCCACACTGGAACTGAGACACGGTCCAGACTCCTACGGGAGGCAGCAGTGGGGAATATTGGGCAATGGGCGCAAGCCTGACCCAGCGACGCCGCGTGAGGGAAGAAGGCCTTTGGGTTGTAAACCTCTGTTGTACGGGAAGAAGGCAG…	19	13.3146	16
Thermacetogenium phaeum	AB020336	59.7	1462	GACGAACGCTGGCGGCGTGCCTAACACATGCAAGTCGAACGGGGTCTGTGGGGGGTTTTTAACTTTCCTGCGGACTTAGTGGCGGACGGGTGAGTAACACGTGGATAACCTACCTGTAAGACCGGGATAACAGCGGGAAACTGCTGCTAATACCGGATAGACTAATCCTGGGGCATCCTGGGGTTAGGAAAGGGGTTGAACCGCTTACAGATGGGTCCGCGGCCCATTAGCTAGCTGGTGGGGTAACGGCCTACCAGGGCGACGATGGGTAGCCGGCCTGAGAGGGTGGTCGGCCACACTGGGACTGAGACACGGCCCAGACTCCTACGGGAGGCAGCAGTGGGGAATCTTGCGCAATGGGCGGAAGCCTGACGCAGCGACGCCGCGTGGGTGAAGAAG…	23	15.7319	16.3043
Geobacillus lituanicus	AY044055	59.8	1523	GAGAGTTTGATCCTGGCTCACGACGAACGCTGGCGGCGTGCCTAATACATGCAAGTCGAGCGGACCAAATCGGAGCTTGCTCTGGTTTGGTCAGCGGCGGACGGGTGAGTAACACGTGGGCAACCTGCCCGCAAGACCGGGATAACTCCGGGAAACCGGAGCTAATACCGGATAACACCGAAGACCGCATGGTCTTTGGTTGAAAGGCGGCCTTTGGCTGTCACTTGCGGATGGGCCCGCGGCGCATTAGCTAGTTGGTGAGGTAACGGCTCACCAAGGCGACGATGCGTAGCCGGCCTGAGAGGGTGACCGGCCACACTGGGACTGAGACACGGCCCAGACTCCTACGGGAGGCAGCAGTAGGGAATCTTCCGCAATGGGCGAAAGCCTGACGGAGCG…	17	11.1622	15.9412
Anoxybacillus gonensis	AY122325	56.6	1382	GGACGAACGCTGGCGGCGTGCCTAATACATGCAAGTCGAGCGGACGATTCAAAAGCTTGCTTTTGGATCGTTAGCGGCGGACGGGTGAGTAACACGTGGGCAACCTGCCCTGTAGACGGGGATAACACCGAGAAATCGGTGCTAATACCGGATAATACGGAAGGCCGCATGGTCTTTCGTTGAAAGGCGGCGCAAGCTGTCGCTACAGGATGGGCCCGCGGCGCATTAGCTAGTTGGTGAGGTAACGGCTCACCAAGGCGACGATGCGTAGCCGACCTGAGAGGGTGATCGGCCACACTGGGACTGAGACACGGCCCAGACTCCTACGGGAGGCAGCAGTAGGGAATCTTCCGCAATGGACGAAAGTCTGACGGAGCAACGCCGCGTGAGCGAAGAAGG…	13	9.40666	14.0769
Thermogutta terrifontis	KC867694	59.5	1483	TGAACGTTGGCGGCGTGGATTAGGCATGCAAGTCGTGCGACGAGGCCCGCAAGGGTGCTCGAGCGGCGAAAGGGAGAGTAATGCATGGGTAACCTGCCCTCGGGACTGGGATAGCCGCGGGAAACTGCGGGTAATACCAGATAACGTCGCAAGCCTTCGGGTTTGCGACCAAAGGTGCGAGTCCGCCCGAGGAGGGGCCCATGTCCTATCAGCTAGTTGGTGGGGTAACGGCTCACCAAGGCTACGACGGGTACGGGGTGTGAGAGCATGTCCCCGCTCACTGGGACTGAGACACTGCCCAGACACCTACGGGTGGCTGCAGTCGAGAATCTTCGGCAATGGGCGCAAGCCTGACCGAGCGACGCCGCGTGCGGGACGAAGGCCGTTTGGTTGTAAACC…	17	11.4633	16.7647
Kyrpidia tusciae	NR_040846	62.8	1512	ATCCTGGCTCAGGACGAACGCTGGCGGCGTGCCTAATACATGCAAGTCGAGCGGGTCTCCCCGGGGCTTGCCCCGGGGAGATCAGCGGCGGACGGGTGAGGAACGCGTGGGCAACCTGTCCGACAGACCGGGACAACGCCTGGAAACGGGCGCTAATTCCGGATAGGCGCCAGGGGCGCATGCTCTTGGCGGGAAAGGGGAAACCCGCTGTCGGGTGGGCCCGCGTCGCATTAGCTGGTTGGTGGGGTAACGGCTCACCAAGGCGACGATGCGTAGCCGGCCTGAGAGGGTGGACGGCCACACTGGGACTGAGACACGGCCCAGACTCCTACGGGAGGCAGCAGTAGGGAATCTTCCGCAATGGGCGAAAGCCTGACGGAGCGACGCCGCGTGAGGGAC…	25	16.5344	18.56
Bacillus methanolicus	X64465	55.7	1550	TTTTTGGAGAGTTTGATCCTGGCTCAGGACGAACGCTGGCGGCGTGCCTAATACATGCAAGTCGAACGGACTGATGGGAGCTTGCTCCCTGAAGTCAGCGGCGGACGGGTGAGTAACACGTGGGCAACCTGCCTGTAAGACCGGGATAACTTCGGGAAACCGGAGCTAATACCGGATAATCCTCTTTCCCGCATGGGAAAGAGCTGAAAGATGGCTTCGGCTATCACTTACAGATGGGCCCGCGGCGCATTAGCTAGTTGGTGAGGTAACGGCTCACCAAGGCGACGATGCGTAGCCGACCTGAGAGGGTGATCGGCCACACTGGGACTGAGACACGGCCCAGACTCCTACGGGAGGCAGCAGTAGGGAATCTTCCGCAATGGACGAAAGTCTGACGGA…	13	8.3871	14.2308
Calditerrivibrio nitroreducens	AB364234	56	1487	CTGGCTCAGAACGAACGCTGGCGGCACGCTTAACACATGCAAGTCAAGGGGAAAGGGCTTCGGCCTGAGTACACTGGCGCACGGGTGAGTAACGCGTGAGGAATCTGCCCATAAGACTGGGATAACACACCGAAAGGTGTGCTAATACTGGATGTGTTCCATAGGCGCATGCTTATGGAGTAAAGGCGGGGTAACCTGTCGCTTATGGATGACCTCGCGTCCGATTAGCTAGTTGGTGGGGTAATGGCCTACCAAGGCGACGATCGGTAGCCGGCCTGAGAGGGTGGCCGGCCACACTGGAACTGAGACACGGTCCAGACTCCTACGGGAGGCAGCAGTGGGGAATCTTGCGCAATGGGGGCAACCCTGACGCAGCGATGCCGCGTGGACGAAGAAGGC…	14	9.41493	15.7143
Thermodesulfobium acidiphilum	KU664659	54	1544	AAAGCGTATTTAAACTTCTTTCTTTATGGAGGGTTTGATCCTGGCTCAGGACGAACGCTGGCGGCGTGCCTAACACATGCAAGTCGAACGGAGATAGAAGCTTGCTTCTATCTTAGTGGCAAACGGGTGAGTAACGCGTGGGTAACCTACCCTTAAGTGGGGGATAACAGGTCGAAAGGCCTGCTAATACCGCATACCTTTCAAGCACACAAGTGTTTGAAAGAAAGGAGCAATCCGCTTGAGGAGGGGCCTGCGTCCTATCAGGTAGTTGGTGAGGTAATGGCTCACCAAGCCTATGACGGGTAGCTGGTCTGAGAGGATGGTCAGCCACACTGGAACTGAGACACGGTCCAGACTCCTACGGGAGGCAGCAGTGGGGAATATTCCGCAATGGGCGAA…	17	11.0104	14.9412
Syntrophothermus lipocalidus	AB021305	56.6	1588	AGTTTGATCCTGGCTCAGGACGAACGCTGGCGGCGTGCCTAACACATGCAAGTCGAGCGGTCCGGCACTCAGCACAGTGCTCATTCGGGGGATGTAGGAAGTAGAGGGAGAGGCAATTGGAGCAGGTAATTAGGGGATGAGTGAGCAGTGAGCTGAGTGCCGGATAGCGGCGGACGGGTGAGTAACGCGTGGGTAATCTACCCATAAGAGGGGGATAACACTGGGAAACCGGTGCTAATACCGCATAAGCTATTCGGTATGCATGTACTGGATAGTAAAGGTGGCCTCTGGAGCAAGTACCGCTTATGGATGAGCCCGCGTCTGATTAGCTAGTTGGTGGGGTAACGGCCTACCAAGGCGACGATCAGTAGCCGGCCTGAGAGGGTGGACGGCCACACT…	20	12.5945	14.8
Melioribacter roseus	JQ292917	55	1539	GGAGAGTTTGATCCTGGCTCAGGACGAACGCTGGCGGCGTGCTTAACACATGCAAGTCTAGGGGAAATTCCGGCTTCGGTTGGAAGAGTACACTGGCGCACGGGTGAGTAATATGTAAGTAACCTACCCATAGGTTCGGGATAACTCGTCGAAAGACGGGCTAATACCGAATGATGCAGCGGACCCGCATGGGTATGTTGTTAAAGCCTATATGGTGCCTATGGATGGGCTTGCATCCGATTAGCTAGTTGGTAGGGTAACGGCCTACCAAGGCGACGATCGGTAGCTGGTCTGAGAGGATGATCAGCCACACTGGAACTGAGACACGGTCCAGACTCCTACGGGAGGCAGCAGTGAGGAATATTGGGCAATGCCCGCAAGGGTGACCCAGCAACGCCG…	13	8.44704	15.3846
Pelotomaculum thermopropionicum	AB035723	57.8	1532	AACGAAACCTGGCGGCGTGCTTACACATGCAAGTCGAGCGGTTCGGCACTCAGCCACTAGTGGTCAGTAGTTGCTATGAGTTTTGGCAATAGCTGAGGCAAGGGAGCAGCAACTGGCCAGTAGGGCTGAGTGCCGGATAGCGGCGGACGGGTGAGTAACGCGTGGATAACCTGCCTGTCAGACCGGGATAACACCGGGAAACTGGTGCTAATACCGGATACGTTCACCGGGGCGCATGCTTTGGTGAAGAAAGGGGCAACCCACTGACAGATGGGTCCGCGTCCCATTAGCTAGTTGGCGGTGTAACGGACCACCAAGGCGACGATGGGTAGCCGGCCTGAGAGGGTGGACGGCCACACTGGAACTGAGACACGGTCCAGACTCCTACGGGAGGCAGCA…	18	11.7493	16.5556
Caldilinea aerophila	AB067647	58.8	1427	GATGAACGCTGGCGGCGTGCCTAACACATGCAAGTCGAACGTGAGGGGTGTCTTCGGATGCCCTGAAAGTGGCGAACGGGTGAGTAACACGTAGATAACCTGCCCTGGAGTGGGGGATAACCACTGGAAACGGTGGCTAATACCGCATAGGCCCCAAAAGTCGGGAGGCTTTTGGGGGAAAGCTCCGGCGCTCCAGGAGGGGTCTGCGTCCGATTAGCTAGTTGGCGGGGTAACGGCCCACCAAGGCGACGATCGGTAGCTGGTCTGAGAGGACGATCAGCCACACGGGAACTGAGACACGGTCCCGACTCCTACGGGGGGCAGCAGTGAGGAATATTGGGCAATGGGCGCAAGCCTGACCCAGCAACGCCGCGTGGAGGAAGAAGGCCTTCGGGTTGT…	20	14.0154	14.7
Herbinix luporum	LN626359	52.7	1354	TCTTCNGATGAATTGATNTAAACTTANNGGCGGACGGGTGAGTAACGCGTGGGTAACCTGCCTCATACAGGGGGATAACAGCCGGAAACGGTTGCTAAAACCGCATAAGCGCACAGCAGCGCATGCTGCAGTGTGAAAATATTTTATAGGTATGAGATGGGCCCGCGTCTGATTAGCTAGTTGGTGAGGTAACTGCTCACCAAGGCGACGATCAGTAGCCGGCTTGAGAGAGTGACCGGCCACATTGGGACTGAGACACGGCCCAAACTCCTACGGGAGGCAGCAGTGGGGAATATTGCACAATGGGGGAAACCCTGATGCAGCGACGCCGCGTGAGTGAAGAAGTATTTCGGTACGTAAAGCTCTATCAGCAGGGAAGAAAATGACGGTACCTGACTA…	11	8.12408	14.1818
Anaerolinea thermophila	AB046413	57.1	1457	GTTTGATCCTGGCTCAGGATGAACGCTGGCGGCGTGCCTAATACATGCAAGTCGAACGGGGGCAGTAGCGATACTGTCCTAGTGGCGAACGGGTGAGTAACGCGTTGGTGACCTGCCCCAGAGAGGGGGATAACAGACCGAAAGGTCTGCTAATACCGCATAAATTCTCAGCAGTTAGAGGGGTTGAGAAGAAAGCCGAAAGGCGCTTCTGGGAGGGGCCTGCGTCCCATCAGCTAGTTGGTAGGGTAACGGCCTACCAAGGCGAAGACGGGTAGGGGACCTGAGAGGGTGGCCCCCCACAATGGAACTGAAACACGGTCCATACACCTACGGGTGGCAGCAGTAGGGGATATTGGTAAATGGGCGAAAGCCTGACCCAGCAACGCCGCGTGCGCGAAG…	16	10.9815	14
Acidothermus cellulolyticus	NR_074501	60.8	1509	GTTTGATCCTGGCTCAGGACGAACGCTGGCGGCGTGCTTAACACATGCAAGTCGAGCGGAAAGGCCCTTCGGGGTACTCGAGCGGCGAACGGGTGAGTAACACGTGGGCAACCTACCCCCAGCACCGGGATAACCCCGGGAAACCGGGGCTAATACCGGATATGCACCTCGGGTGGCATCACCTGAGGTGGAAAGCTTTTGCGGCTGGGGATGGGCCCGCGGCCTATCAGCTTGTTGGTGGGGTAACGGCCTACCAAGGCGACGACGGGTAGCCGGCCTGAGAGGGCGACCGGCCACACTGGGACTGAGACACGGCCCAGACTCCTACGGGAGGCAGCAGTGGGGAATATTGCGCAATGGGCGAAAGCCTGACGCAGCGACGCCGCGTGGGGGAAGAAG…	23	15.2419	15.1304
Caminibacter mediatlanticus	AY691430	58.2	1358	GAGGGGCAGCAGGCCGACTCTTCGGAGTTGGTGCTGGCGACCGGCGGACGGGTGCGTAACACGTAGCTACTTGCCCTACAGTGGGGGATAACCCGGGGAAACCCGGGCTAATACCGCATACACCCGAGAGGGGAAAGGCCGTAAGGTCGCTGTAGGATAGGGCTGCGGCGTATCAGCTAGTTGGTGGGGTAACGGCCTACCAAGGCTATGACGCGTAGCTGGTCTGAGAGGATGATCAGCCACACTGGAACTGAGACACGGTCCAGACTCCTACGGGAGGCAGCAGTGGGGAATCTTGGGCAATGGGCGAAAGCCTGACCCAGCAACGCCGCGTGGAGGAAGAAGCCCTTCGGGGTGTAAACTCCTTTTGCAGGGGAAGAGAGAGACGGTACCCTGCGA…	17	12.5184	15.9412
Sphaerobacter thermophilus	AJ420142	64	1500	GGCGGCGTGCCTAATGCATGCAAGTCGTACGGGAGCCGCTTTGGCGGTCGACCGTGGCGGACGGGTGAGGAACACGTGGGTAACCTGCCCCGGCGCGGGGGATAACCGCGGGAAACCGTGGCTAATACCCCATGGGCTCGGTTGGGGGTGACCTGATCGAGCAAAGGCGGAAGCCGTGCCGGGAGGGGCCTGCGGCCTATCAGCTAGACGGTGGGGTAATGGCCTACCGTGGCGATGACGGGTAGCTGGTCTGAGAGGACGATCAGCCACACGGGGACTGAGACACGGCCCCGACTCCTACGGGAGGCAGCAGCAAGGAATTTTCCGCAATGGGCGCAAGCCTGACGGAGCGACGCCGCGTGGAGGATGACGCCCTTCGGGGTGTAAACTCCTTTTCGG…	23	15.3333	17.1304
Chloroflexus aggregans	D32255	62.7	1395	CTGGCGGCGTGCMTAATGCATGCAMGTMGAACGCAGCAGNNNGTGCCTGGCTGCGTGGCGAACGGCTGAGGAACACGTGGGTGACCTACCCCGGAGTGGGGGATACCCCGTCGAAAGACGGGACAATCCCNCATACGCCTAACGGAGGAAAGCCAACGGCGCTCCGGGGAACGTCGGCCCAACAGGTAGTTGTTGTGGTAACGGCGCACCAAACCAATTGMGGGTACCCGGTCTGAGAGGACGGCCGGGCAGACTGGGACTGCGACACGGCCCAGACTCCTACGGGAGGCAGCAGCAAGGAATTTTNCCCAATGGGCACACGCCTGAGGGAGCAACGCCGCGTGGAGGACGACGGCTNNGGGTTGTAAACTCCTTTNGGGTGGGACGAGACTGACGGTA…	17	12.1864	14.7647
Defluviitoga tunisiensis	FR850164	55.1	1475	AGAGTTTGATCCTGGCTCAGGGTTAACGCTGGCGGCGTGCCTAACACATGCAAGTCGAACGGTTCTAAGCGCGAGCTTAGGATAGTGGCGAACGGGTGAGTAAAAGGTAGGAATCTACCCCTTGGACGGAGATAGCTACTGGAAACGGTAGGTAAACTTCGATAAGCCCGAGAGGGGAAAGTGGTGAGACAGCCGAGGGATGAGCCTACTCTCCATCAGGTAGTTGGTGAGATAAAAGCTTACCAAGCCGATGACGGATAACCGGTGTGAGAGCATGAACGGTCACAAGGGCACTGAGAGACGGGCCCTACTCCTACGGGAGGCAGCAGTGGGGAATCTTGGACAATGGGCGAAAGCCTGATCCAGCGACGCCGCGTGGAGGAAGAAGTCCTTCGGGAT…	17	11.5254	14.7647
Meiothermus silvanus	X84211	59	1432	CGCTGGCGGCGTGCCTAAGACATGCAAGTCGAACGGGCCTGATTCGTCAGGCCAGTGGCGGACGGGTGAGTAACACGTGGGTGATCTACCCCAAAGTCTGGGACAACTAGGGGAAACCTTAGCTAATCCCGGATGGTGAGGCTTCTCCTGTGAAGTCTCTAAAGATTTATCGCTTTGGGATGAGCCCGCGGCGCATCAGCTAGTTGGTGGGGTAATGGCCTACCAAGGCGACGACGCGTAGCTGGTCTGAGAGGACGACCAGCCACAGGAGCACTGAGACACGGGCTCCACTCCTACGGGAGGCAGCAGTTAGGAATCTTCGTCAATGGGCGAAAGCCTGAACGAGCGACGCCGCTTGAGGGACGAAGCCCTTCGGGGTGTAAACCTCTGAACAGGGGA…	14	9.77654	13.7857
Desulfurella acetivorans	X72768	53.8	1563	GAGTTTGATCCTGGCTCAGAATGAACGCTGGCGGCGTGCCTAACACATGCAAGTCGTACGCGAAAGAAGGGCAACCTTCGAGTAAAGTGGCGCACGGGTGAGTAACACGTGGATAACCTGCCCCAAAGTCTGGGATAACGTGCCGAAAGGTGCGCTAATACCGGATACCTTTGTGTCTCACAAGAGGTATAAAGAAAGGAGGCCTCTGCTTGCAAGCTTTCGCTTTGGGATGGGTCCGCGGCCTATCAGGTAGTTGGTAGGGTAACGGCCTACCAAGCCTACGACGGGTAGCTGGTCTGAGAGGACGATCAGCCACATTGGGACTGAGACACGGCCCAGACTCCTACGGGAGGCAGCAGTGGGGAATATTGGGCAATGGGAGAAATCCTGACCCAGCAA…	11	7.03775	15.8182
Natranaerobius thermophilus	DQ417202	57.7	1426	CCTAACATGCAGTCGAGCGAACCCTTCGGGTCAATGGCTTCGGTCATTGACCCGGTCAGGGTTAGCGGCGGACGGGTGAGTAACACGTGGATAACCTACCCCGGAGACCGGGATAACAGGCCGAAAGGCCTGCTAATACCGGATAATCTTCATAGTGCGCATGTACTGTGAAGTAAAAGGGTTCAACCGCTCTGGGATGGGTCCGCGTCCCATTAGCTAGTTGGTGAGGTAACAGCTCACCAAGGCGACGATGGGTAGCCGACCTTAGCGGGTGATCGGCCACACTGGGACTGAGACACGGCCCAGACTCCTACGGGAGGCAGCAGTGGGGAATCTTGCGCAATGGGCGAAAGCCTGACGCAGCGACGCCGCGTGAGCGAAGAAGGCCTTCGGGTCGTA…	11	7.71388	16.4545
Hippea maritima	Y18292	56.8	1607	GAACGCTGGCGGCGTGCCTAACACATGCAAGTCGTGGGAGAAAGTCTCCTTCGGGAGACGAGTAAACCGGCGCACGGGTGAGTAACACGTGGGTAACCTGCCCTGAAGTCCGGGATAACCCACCGAAAGGTGGGCTAATACCGCATAGTTCCCCTGCACTTATCTTAGAATACAAGAGGATGGTAGAAGAGGTTATGTGTTTTGTCCTTTACCTCTTTTACTCTTTTAATTCTCTGTGTTTTAAGATAAGTGCAGGGGGGAAAGGTGGCCTCTGCTTGCAAGCTATCGCTTCAGGATGGGCCCGCGGCCTATCAGGTAGTTGGTGGGGTAACGGCCTACCAAGCCTACGACGGGTAGCTGGTCTGAGAGGATGGTCAGCCACACTGGAACTGAGACACG…	19	11.8233	15.4211
Thermodesulfobium narugense	AB077817	53.9	1363	ATCCTGGCTCAGGACGAACGCTGGCGGCGTGCCTAACACATGCAAGTCGAACGGAGATAGAAGCTTGCTTCTATCTTAGTGGCAAACGGGTGAGTAACGCGTGGGTAACCTACCCTTAAGTGGGGGATAACAGGTCGAAAGGCCTGCTAATACCGCATACCTTTCAAGCACACAAGTGTTTGAAAGAAAGGAGTAATCCGCTTGAGGAGGGGCCTGCGTCCTATCAGGTAGTTGGTGAGGTAACGGCTCACCAAGCCTATGACGGGTAGCTGGTCTGAGAGGATGGTCAGCCACACTGGAACTGAGACACGGTCCAGACTCCTACGGGAGGCAGCAGTGGGGAATATTCCGCAATGGGCGAAAGCCTGACGGAGCGACGCCGCGTGGACGATGAAGACC…	16	11.7388	14.3125
Thermanaerovibrio acidaminovorans	AF071414	58.3	1426	TGATCCTGGCTCAGGACGAACGCTGGCGGCGTGCTTAACACATGCAAGTCGGACGGTTAGTAGGTGAAAGCTTGCTGGATCCTACTGATAGTGGCGGACGGGTGAGTAACACGTGAGAACCTGACCCAAGCAGGGGGACAACTGCTGGAAACGGCAGCTAATACCCCATAGGCGGGAGACCGTTAAAGGAGTGATCCGGCTTGGGAGGGGCTCGCGGCCTATCAGCTAGTAGGTGTGGTAATGGCGCACCTAGGCGATGACGGGTAGCCGGCCTGAGAGGGTGTACTGCCACACTGGAACTGAGATACGGTCCAAACTCCTACGGGAGGCAGCAGTGGGGAATATTGGGCAATGGGGGCAACCCTGACCCAGCGACGCCGCGTGGGGGAAGAAGTCCTT…	21	14.7265	14.619
Heliobacterium modesticaldum	L36200	56.8	1471	NTTTGTGGAGAGTTTGATCCTGGCTCAGGACGAACGCTGGCGGCATGCCTAACACATGCAAGTCGAACGGAGAGCTGAAGTTTCGATGGAGGCNCTTAGTGGCGGACGGGTGAGTAACGCGTGGATAACCTGCCTGAGAGTGGGGGATAACAACCCGAAAGGGCTGCTAATACCGCATAACGTTSYTSRRRGACATCYTYGGATAACCAAAGGAGCAATCCGCTGTCAGATGGGTCCGCGTCCGATTAGCTAGTTGGCGGGGTAAGAGCCCACCAAGGCGACGATCGGNAGCCGGCCTGAGAGGGTGAACGGCCACACTGGGACTGAGACACGGCCNNGNCTCCTACGGGAGGCAGCAGTGGGGAATCTTCCGCAATGGGCGAAAGCCTGACGGAGCAA…	18	12.2366	14.2222
Chloracidobacterium thermophilum	NR_074296	54.8	1488	AGAGTTTGATCCTGGCTCAGAATCAACGCTGGCGGCATGCCTAACACATGCAAGTCGAACGAGAAAGTCCTTCGGGATGAGTACAGTGGCGCACGGGTGAGTAACGCGTGGGTTATCTACCTCTGGGTGGGGAATAACTCGGGGAAACTCGGGCTAATACCGCATAATACGTTTACGTTAAAGCAGCAATGCGCCTGGAGATGAGCCTGCGTCCGATTAGCTAGTTGGCGGGGTAATGGCCCACCAAGGCGACGATCGGTAGCCGGCCTGAGAGGGCGGTCGGCCACACTGGCACTGAAACACGGGCCAGACTCCTACGGGAGGCAGCAGTGAGGAATTTTGGGCAATGGGCGCAAGCCTGACCCAGCAATGCCGCGTGAACGATGAAGTCCTTCGGGA…	13	8.73656	18.6154
Clostridium isatidis	X98395	52.7	1332	GGCGTGCNTAACACATGCAAGTCGAGCGAGGTGATTTCNTTCGGGAATGAACCTAGCGGCGGACGGGTGAGTAACACGTGGGCAACCTGCCTTATAGAGGGGAATAGCNTCCCGAAAGGGAGATTAATACCGCATAATATTGAAGTTTCGCATGAAGCTTCAATCAAAGGAGCAATCCGCTATAAGATGGGCCCGCGGCGCATTAGCTAGTTGGTGAGGTAACGGCTCACCAAGGCGACGATGCGTAGCCGACCTGAGAGGGTGATCGGCCACATTGGGACTGAGACACGGCCCAGANTCCTACGGGAGGCAGCAGTGGGGAATATTGCACAATGGGGGAAACCCTGATGCAGCAACGCCGCGTGAGTGATGAAGGTTTTCGGATCGTAAAGCTCTGTC…	10	7.50751	14.9
Desulfotomaculum ferrireducens	KU589293	55.2	1537	GACGAACGCTGGCGGCGTGCCTAACACATGCAAGTCGAACGGTTCTCGAGGTTCGACATTCGAGGTTCGAAGTTCGAGTGAACGCAAGCCTTTGGGGTCCTTGACCCGAAAGGAATGCTTGAATCGAACCACGAATTTCGAACGTCGAACTTCGAGGATAGTGGCGGACGGGTGAGTAACGCGTGGATAACCTGCCTGGTAGACCGGGATAACAGCTGGAAACGGCTGCTAATACCGGATACGCTCGGGAGTTCGCATGAACACTCGAGGAAAGCTTTCGTGCTATCAGATGGGTCCGCGTCCCATTAGCTAGTTGGTGGTGTAAAGGACCACCAAGGCGACGATGGGTAGCCGGCCTGAGAGGGCGACCGGCCACACTGGGACTGAGACACGGCCCAG…	14	9.10865	16.1429
Roseiflexus castenholzii	AB041226	63.6	1398	GACGAACGCTGGCGGCGTGCCTAATGCATGCAAGTCGAACGCACGCGCTTCGGCGCGTGAGTGGCGCACGGCTGAGTAACACGTGGGAACCCGCCCTCCGGTGGGGGATAACGAGACGAAAGTCGCGCTAATCCCGCATACGTCCGCAAGGGGAAAGCGCTTCGGCGCGCCGGAGGAGGGGCCTGCGGCCCATCAGGTGGTTGGTGGGGTAACGGCCTACCAAGCCGATGACGGGTAGCTGGTCTGGGAGGATGACCAGCCAGACTGGGACTGAGACACGGCCCAGACTCCTACGGGAGGCAGCAGCAAGGAATTTTCGGCAATGGGCGCAAGCCTGACCGAGCAACGCCGCGTGCGGGATGACGGCCTTCGGGTTGTAAACCGCTTTTCGGGGGGACG…	16	11.4449	14.5625
Thermomonospora curvata	AF002262	60	1464	ACGAACGCTGGCGGCGTGCTTAACACATGCAAGTCGAGCGGAAAGGCCCCTTCGGGGGTACTCGAGCGGCGAACGGGTGAGTAACACGTGAGTAACCTGCCCTCGACTCTGGGATAAGCCTGGGAAACTGGGTCTAATACCGGATATTCACCTTCTGTCGCATGGTGGGGGGTGGAAAGTTCCCTCTTTTTGGGGGTTCGGTCGGGGATGGGCTCGCGGCCTATCAGCTTGTTGGTGGGGTGACGGCCTACCAAGGCGACGACGGGTAGCCGGCCTGAGAGGGCGACCGGCCACACTGGGACTGAGACACGGCCCAGACTCCTACGGGTGGCAGCAGTGGGGAATCTTGCGCAATGGGCGAAAGCCTGACGCAGCGACGCCGCGTGGGGGATGAAGGCC…	20	13.6612	16.05
Novibacillus thermophilus	KF958346	59.4	1481	GACGAACGCTGGCGGCGTGCCTAATACATGCAAGTCGTGCGGGTGAAGCCGACCACCCCTTCGGGGGCGGATGGCGGAACCAGCGGCGGACGGGTGAGTAACACGTGGGCAACCTGCCTGCAAGACCGGGATAACTGCGGGAAACCGGAGCTAATACCGGATAAGAGGCTTTTCCGCATGGGGGAGCCTTAAAAGGCGGCGGAAGTCGCCGCTTGCAGATGGGCCCGCGGCGCATTAGCTAGTTGGTGAGGTAAGGGCTCACCAAGGCGACGATGCGTAGCCGACCTGAGAGGGTGACCGGCCACACTGGGACTGAGACACGGCCCAGACTCCTACGGGAGGCAGCAGTAGGGAATTTTCGGCAATGGGGGGAACCCTGACCGAGCAACGCCGCGTGAG…	19	12.8292	15.7895
Thermobacillus composti	AB254031	58	1528	GACGAACGCTGGCGGCGTGCCTAATACATGCAAGTCGAGCGGAGTTTTCGCGGACGGAAGCCTTCGGGTGGATGTTGCGAAAACTTAGCGGCGGACGGGTGAGTAACACGTGGGCAACCTGCCCGAAAGACCGGGATAACATCCGGAAACGGATGCTAATACCGGATAAGCGGACCTTTCGCATGGAGGGTTCGGGAAAGACGGGGCAACCTGTCACTTTCGGATGGGCCCGCGGCGCATTAGCTGGTTGGCGGGGTAACGGCCCACCAAGGCGACGATGCGTAGCCGACCTGAGAGGGTGAACGGCCACACTGGGACTGAGACACGGCCCAGACTCCTACGGGAGGCAGCAGTAGGGAATCTTCCGCAATGGACGAAAGTCTGACGGAGCAACGCCGC…	19	12.4346	12.6842
Mahella australiensis	AY331143	54.6	1531	AGAGTTTGATCCTGGCTCAGGACGAACGCTGGCGGCGTGCCTAAAACATGCAAGTCGAACGGATATACTAACATTAAGCGATTAATGGGAGTATATTAGTGGCGGACGGGTGAGTAACACGTGAACAACCTGCCCTGTACAGGGGGATAACAGACCGAAAGGACTGCTAATACCCCATGAGACCACAGCATCGCAAGATGCGGGGGTCAAAGGAGCAATCCGGTATAGGAGGGGTTCGCGGCCCATTAGCTAGTTGGTGAGGGTAGAAGCCCACCAAGGCGACGATGGGTAGCCGGCCTGAGAGGGTGAACGGCCACACTGGGACTGAGACACGGCCCAGACTCCTACGGGAGGCAGCAGTTGGGGATATTGCGCAATGGGCGAAAGCCTGACGCAGCG…	18	11.757	15
Acidimicrobium ferrooxidans	U75647	60.3	1465	AGAGTTTGATCATGGCTCAGGACGAACGCTGGCGGCGTGCCTAACACATGCAAGTCGTACGCGGTGGCTTGCCACCGAGTGGCGAACGGGTGCGTAACACGTGAGGAACCCACCCCGACGTGGGGGATAACACCGGGAAACCGGTGCTAATACCGCATGTGCTCCCCTGACCGCATGGTCGAGGGAGCAAAGCCTTCGGGCGCGACGGGACGGCCTCGCGGCCTATCAGCTTGTTGGTGGGGTAACGGCCCACCAAGGCGACACGGGTAGCTGGTCTGAGAGGACGATCAGCCACACTGGGACTGAGACACGGCCCAGACTCCTACGGGAGGCAGCAGTGGGGAATATTGCGCAATGGGCGAAAGCCTGACGCAGGAACGCCGCGTGGAGGACGAAGGC…	21	14.3345	14.3333
Thauera hydrothermalis	MF033446	56.7	1495	AGTTTGATCCTGGCTCAGATTGAACGCTGGCGGCATGCTTTACACATGCAAGTCGAACGGCAGCGGGGGCTTCGGCCTGCCGGCGAGTGGCGAACGGGTGAGTAATGCATCGGAACGTACCCAGTGGTGGGGGATAGCTCGGCGAAAGCCGGATTAATACCGCATACGCCCTGAGGGGGAAAGTGGGGGATCTTCGGACCTCACGCCATTGGAGCGGCCGATGTCGGATTAGCTAGTTGGTGAGGTAAAGGCTCACCAAGGCGACGATCCGTAGCTGGTCTGAGAGGATGATCAGCCACACTGGGACTGAGACACGGCCCAGACTCCTACGGGAGGCAGCAGTGGGGAATTTTGGACAATGGGCGCAAGCCTGATCCAGCCATGCCGCGTGAGTGAAGA…	13	8.69565	15.6154
Flexistipes sinusarabici	M59231	54.1	1498	TTGGATGGAGAGTTTGATCCTGGCTCAGAACGAACGCTGGCGGCGTGCTTAACACATGCAAGTCAGGGGGAATCCTCCCTTCGGGGAGGTAGTACNCCGGCGCACGGGTGAGTAACGCGTGAGTGACCTACCCATTAGACCTGGATAACCCGGCGAAAGTTGGGCTAAGACAGGATGTGTTAATACACTTCATGGTGTATTGATAAAGGCAGGTTTCGGCTTGTGCTAATGGATGGGCTCGCGTCTGATTAGCTAGTTGGTAAGGTAAAGGCTTACCAAGGCGACGATCATTAGGCGGCCTGAGAGGGTGGTCGCCCACACTGGAACTGAGACACGGTCCAGNCTCCTACGGGAGGCAGCAGTGGGGAATTTTGCGCAATGGGCGAGAGCCTGACGCAG…	15	10.0134	15.6667
Limnochorda pilosa	AB992259	63.6	1461	GACGAACGCTGGCGGCGTGCCTCATACATGCAAGTCGAGCGGACCCTTGGTGCGGAAGCCTTCGGGCGGAAGGGCCAGGGGTTAGCGGCGGACGGGTGAGTAACGCGTGGGCAACCTGCCCTCCAGAGGGGGATAACTCGCCGAAAGGCGGGCTAATACCGCATGAGTTCCTTCCGGGGCATCTCGGRRGGAGCAAAGGCCTTCGGGCCGCTGGAGGAGGGGCCTGCGTCCCATTAGCTCGTTGGCGGGGTAACGGCCCACCAAGGCGACGATGGGTAGCCGGCCTGAGAGGGTGGACGGCCACACTGGGACTGAGATACGGCCCAGACTCCTACGGGAGGCAGCAGTAGGGAATCTTGCGCAATGGGCGAAAGCCTGACGCAGCGACGCCGCGTGGGG…	24	16.4271	17.7917
Deinococcus geothermalis	Y13038	59.5	1473	AGGGTGAACGCTGGCGGCGTGCTTAAGACATGCAAGTCGAACGATCGTCTTCGGACGGTAGTGGCGCACGGGTGAGTAACGCGTAACTGACCTGCCCCCAAGACCGAAATAACTCCCCGAAAGGGGAGCTAATGTGGGATGTGCTGTCCGGCTGTGGCCGGACAGTAAAGGCTGAGGCCGCTTGGGGATGGGGTTGCGTTCCATCAGCTAGATGGTGGGGTAAAGGCCTACCATGGCGACGACGGATAACCGGCCTGAGAGGGTGGCCGGTCACAGGGGCACTGAGACACGGGCCCCACTCCTACGGGAGGCAGCAGTTAGGAATCTTCCCCAATGGGCGCAAGCCTGAGGGAGCGACGCCGCGTGAGGGATGAAGGTCCTCGGATTGTAAACCTCTGA…	19	12.8988	16.8947
Acidithiobacillus caldus	Z29975	57.9	1460	ATTGAACGCTGGCGGCATGCCTAACACATGCAAGTCGGACGGCAGCAGGTCCTTCGGGATGCTGGCGAGTGGCGGACGGGTGAGTAATGCGTAGGAACCTATCCTTTTGTGGGGGACAACCCAGGGAAACTTGGGCTAATACCGCATAAGCCCTGAGGGGGAAAGCGGGGGATCTTCGGACCTCGTGCTGAAGGAGGGGCCTACGTCCGATTAGCTAGTTGGTGGGGTAAAGGCCTACCAAGGCGACGATCGGTAGCTGGTCTGAGAGGACGACCAGCCACACTGGGACTGAGACACGGCCCAGACTCCTACGGGAGGCAGCAGTGGGGAATTTTTCGCAATGGGGGCAACCCTGACGAAGCAATGCCGCGTGGATGAAGAAGGCCTTCGGGTTGTAAA…	18	12.3288	16.3889
Ignavibacterium album	AB478415	53.7	1461	GACGAACGCTGGCGGCGTGCTTAACACATGCAAGTCTACGAGAAAGGGGTAGCAATATCCCGAGTAAAGTGGCGCACGGGTGAGTAACACGTAAGTAATCTACCTTTAGGTTCGGAATAACTCCGAGAAATCGGTGCTAATACCGGATGATGCAGCGGATCCACATGGATATGTTGTTAAAGTCTATAAGACGCCTGAAGATGAGCTTGCGGCCGATTAGCTAGTTGGTGGGGTAACGGCCTACCAAGGCGACGATCGGTAGCTGGTCTGAGAGGATGATCAGCCACACTGGAACTGAGACACGGTCCAGACTCCTACGGGAGGCAGCAGTGAGGAATATTGGGCAATGCCCGCAAGGGTGACCCAGCAACGCCGCGTGGAGGATGAAGGTCGTAAGAT…	8	5.4757	14.75
Actinomadura amylolytica	AB859253	60.7	1540	CTTCGAGTTTGATCCTGGCTCAGGACGAACGCTGGCGGCGTGCTTAACACATGCAAGTCGAGCGGAAAGGCCCCTTCGGGGGTACTCGAGCGGCGAACGGGTGAGTAACACGTGAGCAACCTGCCCCCGACTCTGGGATAAGCCTGGGAAACCGGGTCTAATACCGGATATGACCTCCCGCCGCATGGCGGGTGGTGGAAAGTTCTTTCGGTCGGGGATGGGCTCGCGGCCTATCAGCTTGTTGGTGGGGTGATGGCCTACCAAGGCGACGACGGGTAGCCGGCCTGAGAGGGCGACCGGCCACACTGGGACTGAGACACGGCCCAGACTCCTACGGGAGGCAGCAGTGGGGAATATTGCGCAATGGGCGGAAGCCTGACGCAGCGACGCCGCGTGGGG…	23	14.9351	15.8261
Petrimonas mucosa	KP233808	52.9	1435	CTCAGGATGAACGCTAGCGATAGGCCTAACACATGCAAGTCGAGGGGCAGCACATGAGTAGCAATACGATGGTGGCGACCGGCGCACGGGTGAGTAACACGTATGCAACCTACCTCTAACAGGGGGATAACCCGTTGAAAGACGGACTAATACCCCATAATACAGGGGCTCCGCATGGAGATATTTGTTAAAGATTTTATCGGTTAGAGATGGGCATGCGTTCCATTAGCTAGTTGGTGAGGTAACGGCTCACCAAGGCGACGATGGATAGGGGAACTGAGAGGTTTATCCCCCACACTGGAACTGAGACACGGTCCAGACTCCTACGGGAGGCAGCAGTGAGGAATATTGGTCAATGGAGGCAACTYTGAACCAGCCAAGTCGCGTGAAGGATGAAGG…	11	7.66551	16.6364
Sulfurivermis fontis	LC225746	55.3	1460	ATTGAACGCTAGCGGCATGCTTAACACATGCAAGTCGAACGGCAGCACGGGCTTCGGCCTGGTGGCGAGTGGCGGACGGGTGAGTAATGCATAGGAATCTGCCTGGCAATGGGGGACAACTTGGGGAAACTCAAGCTAATACCGCATACGCCCTACGGGGGAAAGCGGGGGATCTTCGGACCTCGCGTTGTCAGATGAGCCTATGTCCGATTAGCTAGTTGGTGGGGTAAAGGCCTACCAAGGCGACGATCGGTAGCTGGTCTGAGAGGACGACCAGCCACACTGGGACTGAGACACGGCCCAGACTCCTACGGGAGGCAGCAGTGGGGAATATTGGACAATGGGGGCAACCCTGATCCAGCAATGCCGCGTGGGTGAAGAAGGCCTGCGGGTTGTAAA…	13	8.90411	15.6154
Sulfurifustis variabilis	LC062790	56.6	1454	ATTGAACGCTGGCGGCATGCCTAACACATGCAAGTCGCACGCGAAAGGGGGCAACCCCGAGTAGAGTGGCGGACGGGTGAGTAACGCATCGGAATCTACCCAGTAGTGGGGGACAACCCGGCGAAAGCCGGGCTAATACCGCATACGACCCATGGGTGAAAGCGGGGGACCGCAAGGCCTCGCGCTATTGGATGAGCCGATGTCCGATTAGCTAGTTGGTAGGGTAATGGCCTACCAAGGCGACGATCGGTAACTGGTCTGAGAGGACGACCAGTCACACTGGGACTGAGACACGGCCCAGACTCCTACGGGAGGCAGCAGTGGGGAATATTGGACAATGGGGGCAACCCTGATCCAGCAATGCCGCGTGTGTGAAGAAGGCCTTCGGGTTGTAAAGCA…	15	10.3164	15.0667
Methylobacillus flagellatus	M95651	51.5	1464	ANCTGAAGAGTTTGATCCTGGCTCAGATTGAACGCTGGCGGCATGCTTTACACATGCAAGTCGAACGGCAGCATCGGGGAGCTTTCTCCCTTGGTGGCGAGTGGCGAACGGGTGAGTAATATATCGGAACGTGTCCAATAATGGGGGATAACTAGTCGAAAGATTAGCTAATACCGCATACTGYYTGAGGGGGAAAGTGGGGGATCTTCGGACCTCACGTTAATGGAGCGGCCGATATCTGATTAGCTAGTTGGTGGGTAAAAGCCTNACYAAGGCGACGATCAGTAGCTGGTCTGAGAGGATGATCAGCCACACTGGGACTGAGACACGGCCBDGNCTCCTACGGGAGGCAGCAGTGGGGAATTTTGGACAATGGGCGCAAGCCTGATCCAGCCATGC…	10	6.8306	15.1
Isosphaera pallida	AJ231195	62	1470	TTGGCGGCGTGGATTAGGCATGCAAGTCGAACGGGCCGCAAGGCCAGTGGCGAAAGGGTGAGTAAGGCGACGGCAACCTACCCCGAGGTTGGGCATAGCCGGGGGAAACTCCGGGTAATTCCCAGCGATGTGCGTCTCAGGCATCTGAGACGCACCAAAGGTGCAATTCCGCCTCGGGACGGGCCGTCGTGGTATTAGGTAGTTGGTGGGGTCACGGCCCACCAAGCCGACGATGCCTACCGGGCGTGCGAGCGTGGCCCGGCACACTGGGACTGAGACACTGCCCAGACTCCTACGGGAGGCTGCAGTCGAGAATCTTCGGCAATGGGCGCAAGCCTGACCGAGCGACGCCGCGTGGAGGAAGACGGCCCTTGGGTTGTAAACTCCTGTCGAGGGGAA…	20	13.6054	16.25
Muricauda lutaonensis	EU564844	57.4	1438	ACACATGCAAGTCGAGGGGTAACAGGGAGAAGCTTGCTTTTCCGCTGACGACCGGCGCACGGGTGCGGAACGCGTATGGAACCTGCCCCTGTCAGGGGAATAGCCCGGGGAAACCCGGATTAATGCCCCATGGCATCCCGTCACCGCATGGTGTCGGGATTAAAGATTTATCGGACAGGGATGGCCATGCGTACCATTAGCTTGTTGGTGGGGTAACGGCCCACCAAGGCAGCGATGGTTAGGGGCCCTGAGAGGGGGATCCCCCACACTGGTACTGAGACACGGACCAGACTCCTACGGGAGGCAGCAGTGAGGAATATTGGACAATGGCCGGAAGGTTGATCCAGCCATGCCGCGTGCAGGATGACGGCCCTATGGGTTGTAAACTGCTTTTTTACG…	17	11.822	15
Clostridium perfringens	M59103	51.2	1462	NNTAAATTGAGAGTTTGATCCTGGCTCAGGATGAACGCTGGCGGCGTGCTTAACACATGCAAGTCGAGCGATGAAGTTTCTTCGGGAAACGGATTAGCGGCGGACGGGTGAGTAACACGTGGGTAACCTGCCTCATAGAGTGGAATAGCCTTCCGAAAGGAAGATTAATACCGCATAATGTTGAAAGATGGCATCATCATTCAACCAAAGGAGCAATCCGCTATGAGATGGACCCACGGCGCATTAGCTAGTTGGTGGGGTAACGGCCTACCAAGGCGACGATGCGTAGCCGACCTGAGAGGGTGATCGGCCACATTGGGACTGAGACACGGCCNNAACTNNNNCGGGAGGCAGCAGTNGGGAATATTGCACAATGGGGGAAACCCTGATGCAGCAACG…	12	8.20793	14.75
Nautilia profundicola	AF357197	57.1	1498	AGAGTTTGATCATGGCTCAGAGTGAACGCTGGCGGCATGCTTAACACATGCAAGTCGAGGGGCAGCAGGCGGGAACTTCGGTTCCCGTGCTGGCGACCGGCGGACGGGTGAGTAACACGTAGCTACTTGCCCCACAGAGGGGGATAACACACCGAAAGGTGTGCTAATACCGCATACACCCGAGAGGGGAAAGGGCTTCGGTCCGCTGTGGGATAGGGCTGCGGCGTATCAGCTAGTTGGTGAGGTAACGGCTTACCAAGGCGATGACGCGTAGCTGGTCTGAGAGGATGATCAGCCACACTGGAACTGAGACACGGTCCAGACTCCTACGGGAGGCAGCAGTGGGGAATATTGGGCAATGGGGGAAACCCTGACCCAGCAATGCCGCGTGGAGGAAGA…	18	12.016	15.7222
Halomonas beimenensis	EU159469	56.2	1412	TCGAGCGGAAACGATGGAAGCTTGCTTCCAGGCGTCGAGCGGCGGACGGGTGAGTAATGCATAGGAATCTGCCCGGTAGTGGGGGATAACCTGGGGAAACTCAGGCTAATACCGCATACGTCCTACGGGAGAAAGCAGGGGATCTTCGGACCTTGCGCTATCGGATGAGCCTATGTCGGATTAGCTAGTTGGTGAGGTAATGGCTCACCAAGGCGACGATCCGTAGCTGGTCTGAGAGGATGATCAGCCACATCGGGACTGAGACACGGCCCGAACTCCTACGGGAGGCAGCAGTGGGGAATATTGGACAATGGGCGAAAGCCTGATCCAGCCATGCCGTGTGTGTGAAGAAGGCCTTCGGGTTGTAAAGCACTTTCAGTGAGGAAGAACGCCTGCGGG…	13	9.2068	14.5385
Geoalkalibacter subterraneus	EU182247	57.4	1555	AGAGTTTGATCCTGGCTCAGAACGAACGCTGGCGGCGTGCCTAACACATGCAAGTCGAACGAGAAAGGGGACTTCGGTCCCTGAGTACAGTGGCGCACGGGTGAGTAACACGTGGGTAATCTGCCCGGAGATTCGGGACAACATCTCGAAAGGGGTGCTAATACCGGATAAGCCTATGACGTCTTCGGACGACGCAGGAAAAGGTGGGGATTCTTCGGAACCTACCGTCCCCGGATGAGCCCGCGGCCCATTAGCTAGTTTGCGGGGTAATGGCCCACCAAGGCGACGATGGGTAGCTGGTCTGAGAGGATGATCAGCCACACTGGAACTGAGACACGGTCCAGACTCCTACGGGAGGCAGCAGTGGGGAATTTTGCGCAATGGGCGAAAGCCTGACGC…	17	10.9325	13
Geosporobacter ferrireducens	KF601937	55.5	1392	TGCAAGTCGAGCGGGATTGTGGAGTAGCTTGCTACGAAGCAATCTAGCGGCGGACGGGTGAGTAACGCGTGGGCAACCTGCCCTATACAGGGGGATAACACACCGAAAGGTGTGCTAATACCCCATAACACCGATGCTTCGCATGGAGCGCCGGTCAAAGATTTATCGGTATAGGATGGGCCCGCGTCTGATTAGCTAGTTGGTGAGGTAAAGGCTCACCAAGGCGACGATCAGTAGCCGACCTGAGAGGGTGATCGGCCACACTGGAACTGAGACACGGTCCAGACTCCTACGGGAGGCAGCAGTGGGGAATATTGCACAATGGGGGAAACCCTGATGCAGCAACGCCGCGTGAGCGATGAAGGCTTTCGGGTCGTAAAGCTCTGTCCTAAGGGAAGA…	16	11.4943	14
Kangiella profundi	KM209197	52.5	1500	AGAGTTTGATCCTGGCTCAGATTGAACGCTGGCGGTATGCTTAACACATGCAAGTCGAACGGTAACATGAAAAAGCTTGCTTTTTTGATGACGAGTGGCGGACGGGTGAGTAACACGTAGGAATCTACCGAGTAGCGGGGGATAGCCCGGAGAAATCCGGATTAATACCGCATGTGCACTTCGGTGTAAAGAGGGCCTCTTCTTGAAAGCTCTCACTATTCGATGAGCCTGCGTCAGATTAGCTTGTTGGTGGGGTAATGGCCTACCAAGGCAACGATCTGTAGCTGGTCTGAGAGGATGATCAGCCACACTGGGACTGAGACACGGCCCAGACTCCTACGGGAGGCAGCAGTGGGGAATATTGGACAATGGGCGCAAGCCTGATCCAGCAATACCGCG…	11	7.33333	15
Acetohalobium arabaticum	L37422	53.2	1475	NNNTCGGAGAGTTTGATCCTTGGCTCAGGACGAACGTGGCGGCGTGCCTAACACATGCAAGTCGCGCCGAGAAAGCGCTCTTTGAGCAGTTAGTACCGTGYGGGCGGGTGAGTAACGCGTGAGTAATCTACCTTTAAGTCTGATATAACTTCTCGAAAGGGAAGCTAATTTCGGATATTATGCTGCTGGATAACCAGGCKGGCATCAAAGGCGGCTTTTTGCCTCCGCTTTTAGATGTGCTCGCGTCCCATTAGCTTGTTGGTGAGATAACAGCTCACTAAGGCAACAATGGGNAGCCGACCTGAGAGGGTGATCGGCTACACTGGGACTGAGACACGGCCGTGTCTCCTACGGTAGNCTGCAGTGGGGTATCTTTCGCAATGATGCGCAAGCTTGACG…	7	4.74576	16.5714
Nitrospira moscoviensis	X82558	57.8	1533	AGAGTTTGATNNTGGCTCAGAACGAACGCTGGCGGCGCGCCTAATACATGCAAGTCGAGCGAGAAGGCGTAGCAATACGCTTGTAAAGCGGCGAACGGGTGAGGAATACATGGGTAACCTACCCTTGAGTGGGGAATAACCAGCCGAAAGGTTGGCTAATACCGCATACGATTCCCGGACTGCGGTTCGGGAAAGAAAGCGTTACCGTGGGTAGCGCGCTCTTGGATGGGCTCATGTCCTATCAGCTTGTTGGTGAGGTAACGGCTCACCAAGGCTTCGACGGGTAGCTGGTCTGAGAGGACGATCAGCCACACTGGCACTGCGACACGGGCCAGACTCCTACGGGAGGCAGCAGTAAGGAATATTGCGCAATGGGCGAAAGCCTGACGCAGCGACGCC…	18	11.7417	14.8333
Christensenella minuta	AB490809	54.8	1497	TAGGCTCAGGACGAACGCTGGCGGCGTGCTTAACACATGCAAGTCGAACGAGGTTGCCCTTTGTGAATCCTTCGGGAGGAACTGTGGGTATACCGAGTGGCGGACGGGTGAGTAACGCGTGAGCAACCTGCCCTGCAACGGGGGACAACAGTTGGAAACGACTGCTAATACCGCATGAGACCACGAAACCGCATGGTTTTGAGGTAAAAGGATTTATTCGATGCAGGATGGGCTCGCGTCCCATTAGATAGTTGGTGAGGTAACGGCCCACCAAGTCAACGATGGGTAGCCGACCTGAGAGGGTGATCGGCCACACTGGAACTGAGACACGGTCCAGACTCCTACGGGAGGCAGCAGTGGGGAATATTGGGCAATGGGGGAAACCCTGACCCAGCAACG…	14	9.35204	13.7143
Geovibrio thiophilus	AJ299402	53.8	1474	AACGAACGCTGGCGGCGTGCTTAACACATGCAAGTCTAGGGGAATTCGCTTTCGGGCGATAGTACACTGGCGAACGGGTGAGTAACGCGTGAGGAACCTACCCTGAAGATTGGGACAACACAGAGAAATTTGTGCTAATACCGGATAAGCCCACGTACTTAGTTGTGTGTGGGAAAAGACGGGGTAACCTGTCGCTTTGGGATGGCCTCGCGTGCCATTAGCTAGTTGGTAGGGTAATGGCCTACCAAGGCTACGATGGCTAGGCGGCCTGAGAGGGTGGCCGCCCACACTGGAACTGAGACACGGTCCAGACTCCTACGGGAGGCAGCAGTGGGGAATTTTGCGCAATGACCGAAAGGTTGACGCAGCAACGCCGCGTGTATGATGAAGGCTTTCGGG…	10	6.78426	14.8
Paenibacillus lentus	KC800716	54.3	1544	TTTGATCCTGGCTCAGGACGAACGCTGGCGGCGTGCCTAATACATGCAAGTCGAGCGGGATTATTTTGGAAGCTTGCTTCCGAAATGATCTAGCGGCGGACGGGTGAGTAATACGTAGGCAACCTGCCCCTCAGCCTGGGATAACTAGCGGAAACGTTAGCTAATACCGGATAATTTYTTTCTTCGCATGAAGGAAYAATGAAAGACGGAGCAATCTGTCACTAAGGGATGGGCCTACGGCGCATTAGCTAGTTGGTGAGGTAATGGCTCACCAAGGCGACGATGCGTAGCCGACCTGAGAGGGTGAACGGCCACACTGGGACTGAGACACGGCCCAGACTCCTACGGGAGGCAGCAGTAGGGAATCTTCCGCAATGGACGCAAGTCTGACGGAGCAAC…	14	9.06736	13.7857
Desulfitobacterium dehalogenans	L28946	53.4	1514	NTTTATGGAGAGTTTGATCCTGGCTCAGGACGAACGCTGGCGGCGTGCCTAACACATGCAAGTCGAACGGAGAACTCAATAAGCTTNNYTAGACATTACTTAGTGGCGGACGGGTGAGTAACGCGTGGATAACCTACCCAATAGACCGGGACAACCCTTGGAAACGAGGGCTAATACCGNATAAGCTTATCCCATGGCATCATGGNATAAGGAAAGATGGCCTCTGAAYATGCTATCGTTAATGGATGGATCCGCGTCTGATTAGCTAGTTGGTGGGGTAAAGGCCTACCAAGGCGACGATCAGTAGCCGGCCTGAGAGGGTGAACGGCCACACTGGGACTGAGACACGGCCCAGNCTCCTACGGGAGGCAGCAGTGGGGAATCTTCCGCAATGGACGA…	16	10.568	14.875
Cellulosilyticum lentocellum	X71851	52.1	1508	TCCTGGCTCAGGATGAACGCTGGCGGCGTGCTTAACACATCCAAGTCGANCGAACTGAGAGGAGCTTNCTCCNNGANCTTAGTGGCGGACGGGTGAGTAACGCGTGGGTAACCTGCCCCATACAGGGGGATAACGTTTGGAAACGAACGCTAATACCGCATAACCTATCGGTATTCGCTTGATTATNATAGTAAAGATTTATCGCCATAGGATGGACCCGCGTTGGATTAGCTAGTTGGTGAGATAACAGCCCACCAAGGCGACGATCCATAGCCGGCCTGAGAGGGTGAACGGCCACATTGGGACTGAGACACGGCCCAAACTCCTACGGGAGGCAGCAGTGGGGAATATTGCACAATGGGCGCAAGCCTGATGCAGCGACGCCGCGTGAAGGAAGAA…	14	9.28382	14.7143
Hydrogenovibrio thermophilus	AB166731	52.2	1478	AATGAACGCTGGCGGCAGGCCTAACACATGCAAGTCGAACGGAAACGACAAGAACAAACTCTTCGGAGGGCGATCTTGGGCGTCGAGTGGCGGACGGGTGAGTAACGCGTGGGAATCTACCCTTTAGTTGGGGACAACATATGGAAACGTATGCTAATACCGAATATGCTCTACGGAGTAAAGGTGGCCTCTACTTGTAAGCTATCGCTAAAGGATGAGCCCGCGTTAGATTAGCTAGTTGGTGGGGTAAAGGCCTACCAAGGCGACGATCTATAGCTGGTTTGAGAGGATGATCAGCCACACTGGGACTGAGACACGGCCCAGACTCCTACGGGAGGCAGCAGTGGGGAATATTGCACAATGAGGGAAACCTTGATGCAGCCATGCCGCGTGTGTGAA…	8	5.41272	14.875
Azoarcus olearius	EF158388	55.6	1456	GCATGCTTTAACATGCAAGTCGAACGGCAGCGGGGGCTTCGGCCCGCCGGCGAGTGGCGAACGGGTGAGTAATGCATCGGAACGTGCCCAGTCATGGGGGATAACTACGCGAAAGCGTAGCTAATACCGCATACGCCCTGAGGGGGAAAGTGGGGGATCGCAAGACCTCACGTGATTGGAGCGGCCGATGTCAGATTAGCTAGTTGGTGAGGTAAAGGCTCACCAAGGCGACGATCTGTAGCGGGTCTGAGAGGATGATCCGCCACACTGGGACTGAGACACGGCCCAGACTCCTACGGGAGGCAGCAGTGGGGAATTTTGGACAATGGGCGAAAGCCTGATCCAGCCATGCCGCGTGAGTGAAGAAGGCCTTCGGGTTGTAAAGCTCTTTCGGACGGA…	12	8.24176	15.5833
Proteiniphilum saccharofermentans	KP233809	53.6	1416	CTCAGGATGAACGCTAGCGATAGGCCTAACACATGCAAGTCGAGGGGCATCACATGAAGTAGCAATACGGATGGTGGCGACCGGCGCACGGGTGAGTAACACGTATGCAACCTGCCTTCAACAAGGGGATAACCCGTTGAAAGACGGACTAATACCCTATAACACAGGGGTCCCGCATGGGAATATTTGTTAAAGGACAACCGGTTGAAGATGGGCATGCGTTCCATTAGCTAGTTGGCGGGGTAACGGCCCACCAAGGCAACGATGGATAGGGGAACTGAGAGGTTTATCCCCCACACTGGTACTGAGACACGGACCAGACTCCTACGGGAGGCAGCAGTGAGGAATATTGGTCAATGGGCGCAAGCCTGAACCAGCCACGTCGCGTGAAGGAAGACG…	12	8.47458	15.4167
Comamonas kerstersii	AJ430347	54	1345	TGCCTTACACATGCAAGTCGAACGGCAGCACGGACTTCGGTCTGGTGGCGAGTGGCGAACGGGTGAGTAATACATCGGACCGTGCCTAGTAGTGGGGGATAACTACTCGAAAGAGTGGCTAATACCGCATGAGATCTACGGATGAAAGCAGGGGATCGCAAGACCTTGTGCTACTAGAGCGGCCGATGGCAGATTAGGTAGTTGGTGGGATAAAAGCTTACCAAGCCAACGATCTGTAGCTGGTCTGAGAGGACGATCAGCCACACTGGGACTGAGACACGGCCCATACTCCTACGGGAGGCAGCAGTGGGGAATTTTGGACAATGGGCGAAAGCCTGATCCAGCAATGCCGCGTGCAGGATGAAGGCCTTCGGGTTGTAAACTGCTTTTGTACGGAAC…	11	8.17844	15.4545
Thioclava electrotropha	MG866177	54.4	1275	GCGGACGGGTGAGTAACGCGTGGGGATGTGCCCTTTGCTACGGAATAGTCCCGGGAAACTGGGTTTAATACCGTATGAGCCCTTCGGGGGAAAGATTTATCGGCAAAGGATCAACCCGCGTTGGATTAGGTAGTTGGTGGGGTAATGGCCTACCAAGCCGACGATCCATAGCTGGTTTGAGAGGATGATCAGCCACACTGGGACTGAGACACGGCCCAGACTCCTACGGGAGGCAGCAGTGGGGAATCTTAGACAATGGGGGCAACCCTGATCTAGCCATGCCGCGTGAACGATGAAGGCCTTAGGGTTGTAAAGTTCTTTCAGCTGGGAAGATAATGACGGTACCAGCAGAAGAAGCCCCGGCTAACTCCGTGCCAGCAGCCGCGGTAATACGGAGGG…	12	9.41176	13.0833
Bacillus beveridgei	FJ825145	55.5	1531	AGAGTTTGATCCTGGCTCAGGACGAACGCTGGCGGCATGCCTAATACATGCAAGTCGAGCGCAGGAAGCTAACAGAAGCCTTCGGGTGGACGTCAGTGGAATGAGCGGCGGACGGGTGAGTAACACGTGGGCAACCTGCCCTGCAGACCGGGACAACCTCGTGAAACGAGGCTAATACCGGATGACCGTAAGTATCGCATGGTACCTACGTAAAAGAGGGGATTCGTCCTCTCACTGCAGGATGGGCCCGCGGCGCATTAGCTGGTTGGTGAGGTAAGGGCTCACCAAGGCGACGATGCTGTAGCCGACCTGAGAGGGTGATCGGCCACACTGGGACTGAGACACGGCCCAGACTCCTACNGGAGGCAGCAGTAGGGATTCATCCGCAATGGGCGAAAG…	14	9.14435	12.9286
Halanaerobium praevalens	AB022034	51.8	1439	TGGCGGCGTGCTTAACACATGCAAGTCGAACGGTCTACCTCGACTGATACCTTCGGGTTGAAGACGAGATCTAGATAGTGGCGGACGGGTGAGTAACACGTGAATAATCTGTCCTCAAGTCTGGGATAACCTGGCGAAAGTCGGGCTAATCCGAGGTAAGCTGAGAGTGTGGCATCACACAATCAGAAAAGGTGGCTCTGCCATCGTTTGAGGAGGAGTTCGCGGTAGATTAGCTAGCTGGTGAGGTAATGGCTCACCAGGGCAACAATCTATAGCTGGTCTGAGAGGACGATCAGTCACACTGGAACTGAGACACGGTCCAGACTCCTACGGGAGGCAGCAGTGGGGAATCTTCCACAATGGGCGAAAGCCTGATGGAGCAACGCCGCGTGAGTGAAG…	10	6.94927	14.9
Polymorphum gilvum	GU125654	56.3	1405	AACGAACGCTGGCGGCAGGCTTAACACATGCAAGTCGAACGGTCTCTTCGGAGGCAGTGGCAGACGGGTGAGTAACGCGTGGGAACATACCTTTCGGTACGGAACAACAGTTGGAAACGACTGCTAATACCGTATACGCCCTATGGGGGAAAGATTTATCGCCGAGAGATTGGCCCGCGTCGGATTAGCTAGTTGGTGGGGTAATGGCCCACCAAGGCGACGATCCGTAGCTGGTCTGAGAGGATGATCAGCCACACTGGGACTGAGACACGGCCCAGACTCCTACGGGAGGCAGCAGTGGGGAATATTGGACAATGGGCGCAAGCCTGATCCAGCCATGCCGCGTGAGTGATGAAGGCCCTAGGGTTGTAAAGCTCTTTCAGCGAGGAGGATAATGAC…	15	10.6762	14
Jeotgalibacillus malaysiensis	KJ460028	55	1546	AGAGTTTGATCCTGGCTCAGGACGAACGCTGGCGGCGTGCCTAATACATGCAAGTCGAGCGAACAGATGAGGAGCTTGCTCCTCTGACGTTAGCGGCGGACGGGTGAGTAACACGTGGGCAACCTGCCCTGCAGATTGGGATAACTCCGGGAAACCGGGGCTAATACCGAATAACAAAAAGAATCTCCTGATTCTTTTTTGAAAGGCGGCTTTTAGCTGTCACTGCAGGATGGGCCCGCGGCGCATTAGCTAGTTGGTGAGGTAACGGCTCACCAAGGCGACGATGCGTAGCCGACCTGAGAGGGTGATCGGCCACACTGGGACTGAGACACGGCCCAGACTCCTACGGGAGGCAGCAGTAGGGAATCTTCCGCAATGGACGAAAGTCTGACGGAGCAA…	16	10.3493	13.6875
Salinivibrio kushneri	LT627515	54.2	1557	AGAGTTTGATCATGGCTCAGATTGAACGCTGGCGGCAGGCCTAACACATGCAAGTCGAGCGGAAACGGCAGCATTGAAGCTTCGGTGGATTTGCTGGACGTCGAGCGGCGGACGGGTGAGTAACGGCTGGGAACCTGCCCTGACGCGGGGGATAACCGTTGGAAACGACGGCTAATACCGCATAATGTCTTAGTTCATTACGAGCTGGGACCAAAGGTGGCCTCTACATGTAAGCTATCGCGTTGGGATGGGCCCAGTTAGGATTAGCTAGTTGGTAAGGTAATGGCTTACCAAGGCAACGATCCTTAGCTGGTTTGAGAGGATGATCAGCCACACTGGGACTGAGACACGGCCCAGACTCCTACGGGAGGCAGCAGTGGGGAATATTGCACAATGGGG…	16	10.2762	13.75
Pantoea alhagi	KX494924	56.3	1464	ATTGAACGCTGGCGGCAGGCCTAACACATGCAAGTCGAACGGTAACAGGGAGCAGCTCGCTGCTCTGCTGACGAGTGGCGGACGGGTGAGTAATGTCTGGGGATCTGCCCGATGGAGGGGGATAACCACTGGAGACGGTGGCTAATACCGCATAACGTCGCAAGACCAAAGTGGGGGACCTTCGGGCCTCACACCATCGGATGAACCCAGATGGGATTAGCTAGTAGGTGGGGTAACGGCTCACCTAGGCGACGATCCCTAGCTGGTCTGAGAGGATGACCAGCCACACTGGAACTGAGACACGGTCCAGACTCCTACGGGAGGCAGCAGTGGGGAATATTGCACAATGGGCGCAAGCCTGATGCAGCCATGCCGCGTGTATGAAGAAGGCCTTCGGGT…	14	9.56284	14.1429
Phenylobacterium zucineum	AY628697	56.5	1387	CTGGCGGCAGGCCTAATACATGCAAGTCGAGCGGCCCTTCGGGGCAGCGGCGGACGGGTGAGTAACGCGTGGGAATGTGCCCTTTGGTACGGAACAACACAGGGAAACTTGTGCTAATACCGTATGTGCCCTTCGGGGGAAAGATTTATCGCCATTGGAGCAGCCCGCGTTGGATTAGGTAGTTGGTGAGGTAAAGGCTCACCAAGCCGACGATCCATAGCTGGTCTGAGAGGATGATCAGCCACACTGGGACTGAGACACGGCCCAGACTCCTACGGGAGGCAGCAGTAGGGAATCTTGCGCAATGGGCGAAAGCCTGACGCAGCCATGCCGCGTGAATGATGAAGGTCTTAGGATTGTAAAATTCTTTCACCGGGGAAGATAATGACGGTACCCGGA…	14	10.0937	14.5
Lactobacillus bombi	KJ078643	52.3	1490	CTATCATGCAGTCGAGCGAGTGAAGTTAAGGAAGCCTTCGGGCGGAATTAATGGAACGAGCGGCGGATGGGTGAGTAACACGTAGGTAACCTACCCTAAAGCGGGGGATACCATCTGGAAACAGGTGCTAATACCGCATAAACCTTCTAGTCACATGACGAGAAGTTGAAAGACGGTTTCGGCTGTCACTTTAGGATGGACCTGCGGCGTATTAGCTAGTTGGTGGAGTAATGGTTCACCAAGGCAATGATACGTAGCCGACCTGAGAGGGTAATCGGCCACATTGGGACTGAGACACGGCCCAAACTCCTACGGGAGGCAGCAGTAGGGAATCTTCCACAATGGACGCAAGTCTGATGGAGCAACGCCGCGTGGATGAAGAAGGTTTTCGGATCGTAA…	11	7.38255	14.8182
Bacillus oceanisediminis	GQ292772	55	1393	TGGGAGCTTGCTCCCGGAAGTCAGCGGCGGACGGGTGAGTAACACGTGGGCAACCTGCCTGTAAGACTGGGATAACTTCGGGAAACCGGAGCTAATACCGGATAATTCTTTCCCTCACATGAGGGAAAGCTGAAAGATGGTTTCGGCTATCACTTACAGATGGGCCCGCGGCGCATTAGCTAGTTGGTGAGGTAACGGCTCACCAAGGCAACGATGCGTAGCCGACCTGAGAGGGTGATCGGCCACACTGGGACTGAGACACGGCCCAGACTCCTACGGGAGGCAGCAGTAGGGAATCTTCCGCAATGGACGAAAGTCTGACGGAGCAACGCCGCGTGAGTGATGAAGGTTTTCGGATCGTAAAACTCTGTTGTTAGGGAAGAACAAGTACCGGAGTAA…	11	7.89663	14.7273
Corynebacterium humireducens	GQ421281	57.5	1401	ACATGCAAGTCGAACGGAAAGGCCCCAGCTTGCTGGGGTACTCGAGTGGCGAACGGGTGAGTAACACGTGGGTGATCTGCCCTGCACTTCGGGATAAGCCTGGGAAACTGGGTCTAATACCGGATAGGACCCTCCTTTAGTGTGGGGGGTGGAAAGATTTTTCGGTGTGGGATGAGCCCGCGGCCTATCAGCTTGTTGGTGGGGTAATGGCCTACCAAGGCGTCGACGGGTAGCCGGCCTGAGAGGGTGGACGGCCACATTGGGACTGAGATACGGCCCAGACTCCTACGGGAGGCAGCAGTGGGGAATATTGCACAATGGGCGGAAGCCTGATGCAGCGACGCCGCGTGGGGGATGACGGCCTTCGGGTTGTAAACCTCTTTCGACAGGGACGAAGCC…	17	12.1342	15.3529
Actinopolyspora erythraea	GQ480939	60.1	1465	GGCGCGCTTCACACATGCAAGTCGAGCGATGGCGCCGGTTTTCGGATCGGTGTGCAGAGCGGCGGACGGGTGAGTAACACGTGAGTAACCTGCCCTGGGCGTGGGGATAACCCTGGGAAACTGGGGCTAATACCGGATGGCCCTGCCTATTCGCATGGATGGGTGGGGAAAGGTTCATCTTCGTAAGGGGGTGTTCCGGCTTGGGAGGGGCTCGCGGCCCATCAGCTTGTTGGTGCGGTGAGGGCGTACCAAGGCGATGACGGGTAGCCGGCCTGAGAGGGTGATCGGCCACACTGGGACTGAGACACGGCCCAGACTCCTACGGGAGGCAGCAGTGGGGAATTTTGCGCAATGGGCGGAAGCCTGACGCAGCGACGCCGTGTGGGGGAGGACGGCCTT…	22	15.0171	18.2727
Arcobacter pacificus	JN118552	48.4	1427	TTATCTCGTGCCGCGTGCTTACACATGCAGTCGAACGAGAACGGGTATTTCGCTTGCTAATACTGTCAGCTAAGTGGCGAACGGGTGAGTAATATATAGGTAATGTGCCTTGAAGAAGGGGATAACAGTTGGAAACGACTGCTAAGACCCTATATGCCTTTAAAACAAAAGTTTGCAAGGGAAATATTTATAGCTTCAAGATCGGCCTGTACAGTATCAGTTAGTTGGTGAGGTAATGGCTCACCAAGACAATGACGCTTAACTGGTTTGAGAGGATGATCAGTCACACTGGAACTGAGACACGGTCCAGACTCCTACGGGAGGCAGCAGTGGGGAATATTGCACAATGGGGGAAACCCTGATGCAGCAACGCCGCGTGGAGGATGACACATTTCGGTG…	6	4.20463	13.3333
Wenzhouxiangella marina	KM504518	53.9	1398	GTCGACGGTAACAGGAACTAGCTTGCTAGTTTGCTGACGAGTGGCGGACGGGTGAGTAATACGTAGGAATCTGCCTTGCAGCGGGGGATAGCCCGAGGAAACTCGGATTAATACCGCATACGCTCTACGGAGGAAAGTGGGCCTCTTCTTGAAAGCTCACACTGCAAGATGAGCCTACGTCCGATTAGCTTGTTGGTGGGGTAAAGGCCTACCAAGGCGACGATCGGTAGCTGGTCTGAGAGGATGATCAGCCACACTGGGACTGAGACACGGCCCAGACTCCTACGGGAGGCAGCAGTGGGGAATATTGGACAATGGGCGCAAGCCTGATCCAGCAATGCCGCGTGTGTGAAGAAGGCCTGCGGGTTGTAAAGCACTTTTATTAGGAAAGAAACGGCC…	11	7.86838	15.2727
Dermabacter vaginalis	KP903369	56.7	1450	CAGGACGAACGCTGGCGGCGTGCTTAACACATGCAAGTCGAACGATGAAGCTGTGCTTGCACAGTGGATTAGTGGCGAACGGGTGAGTAACACGTGAGTAACCTGCCCTTCACTTTGGGATAACTCCGAGAAATCGGGGCTAATACCGGATATGACTACTGGCCGCATGGTTGGTGGTGGAAAGTTTTTCGGTGAGGGATGGGCTCGCGGCCTATCAGTTTGTTGGTGAGGTAGTGGCTCACCAAGGCGATGACGGGTAGCCGGCCTGAGAGGGCGACCGGCCACACTGGGACTGAGACACGGCCCAGACTCCTACGGGAGGCAGCAGTGGGGAATATTGCACAATGGGCGAAAGCCTGATGCAGCGACGCCGCGTGGGGGATGACGGCCTTCGGGTTG…	19	13.1034	16.7895
Streptococcus halotolerans	KU865003	52	1520	AGAGTTTGATCCTGGCTCAGGACGAACGCTGGCGGCGTGCCTAATACATGCAAGTGGAACGCATTGATAACTACCGTAGCTTGCTACACTTGATATCAATGAGTCGCGAACGGGTGAGTAACGCGTAGGTAACCTACCTTTAAGCGGGGGATAACTATTGGAAACGATAGCTAATACCGCATAATAGTGGCGGACACATGTCAGCTACTTAAAAGGTGCAAGTGCACCACTTAAAGATGGACCTGCGTTGTATTAGCTAGTTGGTAAGGTAACGGCTTACCAAGGCTTCGATACATAGCCGACCTGAGAGGGTGATCGGCCACACTGGGACTGAGACACGGCCCAGACTCCTACGGGAGGCAGCAGTAGGGAATCTTCGGCAATGGGGGGAACCCTGAC…	9	5.92105	15.3333
Parolsenella catena	LC270126	64.4	1478	AGAGTTTGATCCTGGCTCAGGATGAACGCTGGCGGCGCGCCTAACACATGCAAGTCGAACGGTTAAGACGCACTTCGGTGCGTGCATAGAGTGGCGAACGGCTGAGTAACACGTGGGCAACCTGCCCCCCGCACCGGGATAGCCTCGCGAAAGCGTGATTAATACCGGGTACTCCGGCACCTCCGCATGGCGGTGCCGGGAGAGCGTTAGCGGCGGGGGATGGGCCCGCGGCCTGTTAGCTAGTTGGCGGGGCAACGGCCCACCAAGGCGATTATGGGTAGCCGGGTTGAGAGACCGACCGGCCAGATTGGGACTGAGACACGGCCCAGACTCCTACGGGAGGCAGCAGTGGGGAATCTTGCGCAATGGGGGGAACCCTGACGCAGCGACGCCGCGTGC…	21	14.2084	14.7619
Eubacterium limosum	M59120	52.1	1525	TTTTATTGAGAGTTTGATCCTGGCTCAGGACGAACGCTGGCGGTATGCTTAACACATGCAAGTCGAACGAGAAGGTTTTGATGGATCTTCGGGTGACATTAGAACTGGAAAGTGGCGAACGGGTGAGTAACGCGTGGGTAACCTGCCCTATGGAAAGGAATAGCCTCGGGAAACTGGGAGTAAAGCCTTATATTATGGTTTTGTCGCATGGCAAGATCATGAAAACTCCGGTGCCATAGGATGGACCCGCGTCCCATTAGCTAGTTGGTGAGATAACAGCCCACCAAGGCGACGATGGGTAACCGGTCTGAGAGGGCGAACGGTCACACTGGAACTGAGACACGGTCCAGACTCCTACGGGAGGCAGCAGTGGGGAATATTGCGCAATGGGGGCAACCC…	14	9.18033	13.9286
Saccharospirillum mangrovi	MF850374	54.6	1487	AGAGTTTGATCATGGCTCAGATTGAACGCTGGCGGCAGGCCTAACACATGCAAGTCGAGCGGTAACAGGACTAGCTTGCTAGTTGCTGACGAGCGGCGGACGGGTGAGTAACGCGTAGGAATCTGCCCGGTAGTTGGGGATAGCCCGGAGAAATCCGGATTAATACCGAATAATCTCTGAGGAGGAAAGGGGGCTTCGGCTCTCGCTACTGGATGAGCCTGCGTGAGATTAGCTAGTTGGTGGGGTAAAGGCTCACCAAGGCGACGATCTCTAGCTGGTCTGAGAGGATGATCAGCCACACTGGGACTGAGACACGGCCCAGACTCCTACGGGAGGCAGCAGTGGGGAATATTGGACAATGGGGGCAACCCTGATCCAGCCATGCCGCGTGTGTGAAGA…	18	12.1049	14.6111
Paraoceanicella profunda	MK909903	56.5	1438	AGAGTTTGATCCTGGCTCAGAACGAACGCTGGCGGCAGGCCTAACACATGCAAGTCGAGCGCCCCTTTCGGGGGGAGCGGCGGACGGGTGAGTAACGCGTGGGAACGTGCCCTTTGCTGCGGAATATACCAGGGAAACTTGGGGCAATACCGCATACGCCCTTCGGGGGAAAGATTTATCGGCGAAGGATCGGCCCGCGTTGGATTAGGTAGTTGGTGGGGTAATGGCCTACCAAGCCTACGATCCATAGCTGGTTTGAGAGGATGATCAGCCACACTGGGACTGAGACACGGCCCAGACTCCTACGGGAGGCAGCAGTGGGGAATCTTAGACAATGGGCGGAAGCCTGATCTAGCCATGCCGCGTGATCGATGAAGGCCTTAGGGTTGTAAAGATCTT…	15	10.4312	14.2
Alkaliphilus oremlandii	DQ250645	54.1	1314	AATACCCCATGACGCCTTTTGGGGGCATCCCTAAAAGGTCAAAGAACTTCGGTACAGGATGGGCCCGCGTCTGATTAGCTAGTTGGTGAGGTAATGGCTCACCAAGGCGACGATCAGTAGCCGGCCTGAGAGGGTGAACGGCCACACTGGAACTGAGACACGGTCCAGACTCCTACGGGAGGCAGCAGTGGGGAATATTGCACAATGGGGGAAACCCTGATGCAGCAACGCCGCGTGAGCGATGAAGGCCTTCGGGTCGTAAAGCTCTGTCCTAAGGGAAGATAATGACGGTACCTTAGGAGGAAGCCCCGGCTAACTACGTGCCAGCAGCCGCGGTAATACGTAGGGGGCAAGCGTTATCCGGAATCATTGGGCGTAAAGGGTGCGTAGGCTGCCCTA…	13	9.89346	15.7692
Clostridium formicaceticum	X77836	53.8	1521	NNNNNNGAGAGTTTGTCCTGGCTCAGGTGAACGGCTGGCGGCGTGCCTAACACATGCAAGTCGAGCGAACCGATTTATCGGAAGCCTTCGGTGGAAGATGATGAGGTTAGCGGCGGACGGGTGAGTAACGCGTGGGTAACCTACCTTGTACAGGGGGATAACAGTCGGAAACGATTGCTAATACCGCATAAAGCTATTTTAAGGCATCTTAGAATAGCCAAAAGATTTATTGGTCACAAGATGGGCCCGCGTCCTGTATTAGCTAGTTGGNGGGGTAAAGGCCTACCAAGGCGACGACTGTAGCCGACCTCAGTAGCCGACCTGAGAGGGTGACCGGCCACACTGGAACTGAGACACGGTCCAGACTCCTACGGGAGGCAGCAGTGGGGATATTGCACA…	13	8.54701	14.1538
Halomonas campaniensis	AJ515365	56.3	1480	TGGCTCAGATTGAACGCTGGCGGCAGGCCTAACACATGCAAGTCGAGCGGAAACGAAGGGAGCTTGCTCCCAGGCGTCGAGCGGCGGACGGGTGAGTAATGCATAGGAATCTGCCCGATAGTGGGGGATAACCTGGGGAAACCCAGGCTAATACCGCATACGTCCTACGGGAGAAAGCAGGGGCTCTTCGGACCTTGCGCTATCGGATGAGCCTATGTCGGATTAGCTGGTTGGTGAGGTAATGGCTCACCAAGGCGACGATCCGTAGCTGGTCTGAGAGGATGATCAGCCACATCGGGACTGAGACACGGCCCGAACTCCTACGGGAGGCAGCAGTGGGGAATATTGGACAATGGGCGAAAGCCTGATCCAGCCATGCCGCGTGTGTGAAGAAGGCCY…	17	11.4865	14.4118
Treponema succinifaciens	M57738	61.7	1510	CTCCGGTCCCCTNGGGGGGCCNAGGAAATAGGCATGGAGAGTTCGATCCTGGCTCAGAACGAACGCTGGCGGCGCGTCTTAAGCATGCAAGTCGGGCGGGATTCACGCGCTTGCGCGTGGTGAGAGCGGCGGACTGGCGAGTAACACGTGGGCGACGCGCCCTCCGGACGGGAATAGCCTGCAGAAATGCAGGGTAATGCCGGATGCGAACACACGGGCTGGAGCCGTGCGTGGAAAGCCCCCACGGGGGCGCCGGAGGAGCGGCCCGCGGCCCATCAGCTGGTAGGCGGTGCAAGGGACCACCTAGGCTACGACGGGTACCCGGCNTAAGAGGGCGGACGGGCACATTGGGACTGAGATACGGCCCAGACTCNTACGGGAGGCAGCAGCTAAGAATAT…	19	12.5828	16.3158
Lachnoclostridium phytofermentans	AF020431	50.8	1371	CTTAGTGGCGGACGGGTGAGTAACGCGTGGGTAACCTGCCTCATACAGGGGGATAACAGTCGGAAACGATTGCTAAAACCGCATAATATAGCGAAACCGCATGATTTTGCTATCAAATATTTATAGGTATGAGATGGGCCCGCGTCTGATTAGCTAGTTGGTGGGGTAATGGCCTACCAAGGCGACGATCAGTAGCCGGCTTGAGAGAGTGACCGGCCACATTGGGACTGAGACACGGCNNNNACTNCTNCGGGAGGCAGCAGTGGGGAATATTGGACAATGGGGGAAACCCNGATCCAGCGACGCCGCGTGAGTGAAGAAGTATTTCGGTATGTAAAGCTCTATCAGCAGGGAAGATAATGACAGTACCTGACTAAGAAGCCCCGGCTAACTACGTGC…	12	8.75274	15.25
Campylobacter lanienae	AF043425	48.7	1467	AAGAGTTTGATCCTGGCTCAGAGTGAACGCTGGCGGCGTGCCTAATACATGCAAGTCGAACGGACAAGTAAGAGCTTGCTCTTATGAGTTAGTGGCGCACGGGTGAGTAATGTATAGTTAATCTGCCCTATGCTGGAGGACAACAGTTAGAAATGACTGCTAATACTCCATACTCCTTCTTAACACAAGTTAAGTTGGGAAAGTTTTTTCGGCATAGGATGAGACTATATTGTATCAGCTAGTTGGTGAGGTAATGGCTCACCAAGGCTATGACGCATAACTGGTCTGAGAGGATGATCAGTCACACTGGAACTGAGACACGGTCCAGACTCCTACGGGAGGCAGCAGTAGGGAATATTGCTCAATGGGGGAAACCCTGAAGCAGCAACGCCGCGTGGA…	8	5.45331	13.625
Flavobacterium indicum	AY904351	50.6	1396	ACACATGCAAGTCGAGGGGTAGAGTTAGCTTGCTAACTTGAGACCGGCGCACGGGTGCGTAACGCGTATGCAATCTACCTTGTACAGGGGGATAGCCCAGAGAAATTTGGATTAATACCCCATGGTGTTTAGAAGTGGCATCACTTTTTTACTAAAGTTCCAACGGTACAAGATGAGCATGCGTCCCATTAGCTAGTTGGTATGGTAACGGCATACCAAGGCTATGATGGGTAGGGGTCCTGAGAGGGAGATCCCCCACACTGGTACTGAGACACGGACCAGACTCCTACGGGAGGCAGCAGTGAGGAATATTGGTCAATGGTCGCAAGACTGAACCAGCCATGCCGCGTGCAGGAAGACGGTCCTATGGATTGTAAACTGCTTTTATACAGGAAGAAA…	8	5.73066	15.875
Hoyosella subflava	EF564379	58.9	1486	AGAGTTTGATCCTGGCTCAGGACGAACGCTGGCGGCGTGCTTAACACATGCAAGTCGAACGGTAAGGCCTTTCGGGGTACACGAGTGGCGAACGGGTGAGTAACACGTGGGTGATCTGTCTTGCACTCTGGGATAAGCCCGGGAAACTGGGTCTAATACCGGATAGGACCTGCTCCTGCATGGGGGTGGGTGGAAAGCGCTATGTAGCGGTGTGAGGTGGGCCCGCGGCCTATCAGCTTGTTGGTGGGGTAATGGCCTACCAAGGCGGTGACGGGTAGCCGGCCTGAGAGGGCGACCGGCCACACTGGGACTGAGACACGGCCCAGACTCCTACGGGAGGCAGCAGTGGGGAATATTGCACAATGGGCGCAAGCCTGATGCAGCGACGCCGCGTGGGGG…	21	14.1319	15.6667
Francisella hispaniensis	FN252413	51.8	1474	CATGGCTCAGATTGAACGCTGGTGGCATGCTTAACACATGCAAGTCGAACGGTAACAGGTCTTCGGATGCTGACGAGTGGCGGACGGGTGAGTAACGCGTAGGAATCTGCCCATTTGAGGGGGATACCAGTTGGAAACGACTGTTAATACCGCATAATATCTGTGGATTAAAGGTGGCTTTCGGGCTGTCGCAGATGGATGAGCCTGCGTTGGATTAGCTAGTTGGTGGGGTAAGGGCCCACCAAGGCTACGATCCATAGCTGATTTGAGAGGATGATCAGCCACATTGGGACTGAGACACGGCCCAAACTCCTACGGGAGGCAGCAGTGGGGAATATTGGACAATGGGGGCAACCCTGATCCAGCAATGCCATGTGTGTGAAGAAGGCCTTAGGGTTG…	13	8.81954	16.0769
Mageeibacillus indolicus	GQ900632	52.8	1480	GATGAACGCTGGCGGCGTGCTTAACACATGCAAGTCGAACGGAGCTTTGAGGAAGTGCTTGCACAGAATTAAAGCTTAGTGGCGGACGGGTGAGTAACGCGTGAGGAACCTGCCTTTCACAGTGGAATAACAACGGGAAACCGTTGCTAATGGCGCATGACATCGCATTGAGGCATCTCAGAGCGATTAAAGGAGAAATCCGGTGAAAGATGGACTCGCGTCCGATTAGCTAGTTGGTGAGGTAACGGCCCACCAAGGCGACGATCGGTAGCCGAACTGAGAGGTTGATCGGCCACATTGGGACTGAGACACGGCCCAGACTCCTACGGGAGGCAGCAGTGGGGAATATTGGGCAATGGGCGAAAGCCTGACCCAGCAACGCCGCGTGAAGTATGAAGG…	11	7.43243	15.2727
Frischella perrara	JX878306	51.8	1534	AAATTGAAGAGTTTGATCATGGCTCAGATTGAACGCTGGCGGCAGGCTTAACACATGCAAGTCGAACGGTAACATGAGTGCTTGCACTTGATGACGAGTGGCGGACGGGTGAGTAATGTATGGGGATCTGCCGAATGGATTGGGACAACAGTTGGAAACGACTGCTAATACCGAATAATGTCGCGAGACCAAAGGGTGCTTTCGGGCACTTGCCATTTGATGAACCCATATGAGATTAGCTAGTTGGTGGGGTAAAGGCTCACCAAGGCGACGATCTCTAGCTGGTCTGAGAGGATGACCAGCCACACTGGAACTGAGACACGGTCCAGACTCCTACGGGAGGCAGCAGTGGGGAATATTGCACAATGGGGGAAACCCTGATGCAGCCATGCCGCGTGT…	13	8.47458	14.1538
Catenovulum sediminis	KT932356	53.3	1453	ATTGAACGCTGGCGGCAGGCCTAACACATGCAAGTCGAGCGGAAACGATGAGAGCTTGCTCTCAGGCGTCGAGCGGCGGACGGGTGAGTAATGCTTGGGGATCTGCCTTGTTGTGGGGGATAACCATTGGAAACGATGGCTAATACCGCATAATACCTACGGGTTAAAGGGGGCTTCGGCTCCTGCGACGAGATGAACCCAAGTGAGATTAGCTTGTTGGTGAGGTAATGGCTCACCAAGGCGACGATCTCTAGCTGGTCTGAGAGGATGGTCAGCCACACTGGGACTGAGACACGGCCCAGACTCCTACGGGAGGCAGCAGTGGGGAATATTGCACAATGGGGGAAACCCTGATGCAGCCATGCCGCGTGTGTGAAGAAGGCCTTCGGGTTGTAAAGC…	15	10.3235	14.1333
Actinomyces qiguomingii	MG650117	59.3	1530	AGAGTTTGATCCTGGCTCAGGACGAACGCTGGCGGCGTGCTTAACACATGCAAGTCGAACGGGCCTGCTTGCTTTTTTGGTGGGTGAGTTAGTGGCGAACGGGTGAGTAACACGTGAGTAACCTGCCCTCTTCTCCTGGATAACTGCTTGAAAGGGCGGCTAATACGGGGTGGTCTGGCCTGCCTGCATGGGTGGGTTGGTATAGGTTCAACTGTTTGGTTGTTCTGGTGGGGGATGGGCTCGCGGCTTATCAGCTTGTTGGTGGGGTGATGGCTTACCAAGGCTTTGACGGGTAGCCGGCCTGAGAGGGTGGACGGTCACACTGGAACTGAGATACGGCCCAGACTCCTGCGGGAGGCAGCAGTGGGGAATATTGCACAATGGGCGGAAGCCTGATGC…	27	17.6471	17.7037
Butyricimonas faecalis	MG963286	57.5	1399	AACCTGGCTCAGGATGAACGCTAGCGACAGGCTTAACACATGCAAGTCGAGGGGCAGCACGGGGTAGCAATACCCCGGTGGCGACCGGCGCACGGGTGAGTAACACGTGTGCAACCAACCCCGTACCGGGAGATAACCCGCGGAAACGTGGACTAACACCCCATAACACCTTTCCCCCGCATGGGGGGGAGTTTAAAACCCCGRTGGTACGGGACGGGCACGCGCGACATTAGGTAGTTGGCGGGGTAACGGCCCACCAAGCCGACGATGTCTAGGGGTTCTGAGAGGAAGGTCCCCCACACTGGAACTGAGACACGGTCCAGACTCCTACGGGAGGCAGCAGTGAGGAATATTGGTCAATGGGCGAGAGCCTGAACCAGCCAAGTCGCGTGAGGGAAG…	12	8.57756	15.5833
Burkholderia oklahomensis	NR_043552	55.2	1499	AGATTGAACGCTGGCGGCATGCCTTACACATGCAAGTCGAACGGCAGCACGGGTGCTTGCACCTGGTGGCGAGTGGCGAACGGGTGAGTAATACATCGGAACATGTCCTGTAGTGGGGGATAGCCCGGCGAAAGCCGGATTAATACCGCATACGATCTGAGGATGAAAGCGGGGGACCTTCGGGCCTCGCGCTATAGGGTTGGCCGATGGCTGATTAGCTAGTTGGTGGGGTAAAGGCCTACCAAGGCGACGATCAGTAGCTGGTCTGAGAGGACGACCAGCCACACTGGGACTGAGACACGGCCCAGACTCCTACGGGAGGCAGCAGTGGGGAATTTTGGACAATGGGCGCAAGCCTGATCCAGCAATGCCGCGTGTGTGAAGAAGGCCTTCGGGTTG…	15	10.0067	14.8
Raoultella electrica	AB762091	53.9	1452	TGAACGCTGGCGGCAGGCCTAACACATTCAAGTCAAGCGGTAGCACAGAGAGCTTGCTCTCGGGTGACGAGTGGCGGACGGGTGAGTAATGTCTGGGAAACTGCCTGATGGAGGGGGATAACTACTGGAAACGGTAGCTAATACCGCATAACGTCGCAAGACCAAAGTGGGGGACCTTCGGGCCTCATGCCATCAGATGTGCCCAGATGGGATTAGCTAGTAGGTGGGGTAACGGCTCACCTAGGCGACGATCCCTAGCTGGTCTGAGAGGATGACCAGCCACACTGGAACTGAGACACGGTCCAGACTCCTACGGGAGGCAGCAGTGGGGAATATTGCACAATGGGCGCAAGCCTGATGCAGCCATGCCGCGTGTATGAAGAAGGCCTTCGGGTTGTA…	13	8.95317	14.2308
Acidihalobacter prosperus	CP017448	55.8	1543	TTTAAAGGAGGTGATCCAGCCGCAGGTTCCCCTACGGCTACCTTGTTACGACTTCACCCCAGTCATCGACCACACCGTGGACGGCGCCCTCCCTAAGGTTAGACTACCGGCTTCTGGTGCAGCCGACTCCCATGGTGTGACGGGCGGTGTGTACAAGGCCCGGGAACGTATTCACCGCAGCAATGCTGATCTGCGATTACTAGCGATTCCGACTTCATGGAGTCGAGTTGCAGACTCCAATCCGGACTACGACCAGCTTTCTGGGATTAGCTCCCCCTCGCGGGTTGGCAACCCTTTGTACTGGCCATTGTAGCACGTGTGTAGCCCTGCCCATAAGGGCCATGATGACTTGACGTCATCCCCACCTTCCTCCGGTTTGTCACCGGCAGTCTCCCTAGA…	4	2.59235	16
Vagococcus teuberi	EU489723	52.4	1548	AGTTTGATCCTGGCTCAGGACGAACGCTGGCGGCGTGCCTAATACGTGCAAGTCGAACGCATTTCTTTTCACCGGAGCTTGCTCCACCGAAAAGAAATGAGTGGCGGACGGGTGAGTAACACGTGGGCAACCTGCCCATCAGAGGGGGATAACACTTGGAAACAGGTGCTAATACCGCATAATTGATTTTACCGCATGGTGGAATCATAAAAGACGCTTTAAGTGTCACTGATGGATGGGCCCGCGGTGCATTAGTTAGTTGGTGGGGTAATGGCCTACCAAGACCATGATGCATAGCCGACCTGAGAGGGTGATCGGCCACACTGGGACTGAGACACGGCCCAGACTCCTACGGGAGGCAGCAGTAGGGAATCTTCGGCAATGGACGAAAGTCTGACC…	15	9.68992	14.1333
Acholeplasma laidlawii	U14905	48.7	1476	AGAGTTTGATCCTGGCTCAGGATGAACGCTGGCGGCGTGCCTAATACATGCAAGTCGAACGAAGCATCTTCGGATGCTTAGTGGCGAACGGGTGAGTAACACGTAGATAACCTACCTTTAACTCGAGGATAACTCCGGGAAACTGGAGCTAATACTGGATAGGATGTGTGCATGAAAAAAACACATTTAAAGATTTATCGGTTTAAGAGGGGTCTGCGGCGCATTAGTTAGTTGGTGGAGTAAAAGCCTACCAAGACGATGATGCGTAGCCGGACTGAGAGGTCTACCGGCCCACATTGGGACTGAGAACGGCCCAAACTCCTACGGGAGGCAGCAGTAAGGGAATTTTCGGCAATGGGGGAAACCCTGACCGACCAACGCCGCGTGAACGACGAAGTA…	12	8.13008	14.6667
Bacillus cellulosilyticus	AB043852	54.7	1505	TCCTGGCTCAGGACGAACGCTGGCGGCGTGCCTAATACATGCAAGTCGAGCGGATCAATTAAGAGCTTGCTCTTATGAGATCAGCGGCGGACGGGTGAGTAACACGTGGGCAACCTGCCTTACAGACTGGGATAACTCCGGGAAACCGAAGCTAATACCGGATGATCAACGGAACCGCATGGTTCTATTGTAAAAGTTGGGAGCAATCCTAACACTGTGAGATGGGCCCGCGGCGCATTAGCTAGTTGGTGAGGTAATGGCTCACCAAGGCAACGATGCGTAGCCGACCTGAGAGGGTGATCGGCCACACTGGAACTGAGACACGGTCCAGACTCCTACGGGAGGCAGCAGTAGGGAATCATCCGCAATGGGCGAAAGCCTGACGGTGCAACGCCGCGT…	14	9.30233	12.7857
Nitratifractor salsuginis	AB175500	55.7	1439	AGTGAACGCTGGCGGCGTGCCTAACACATGCAAGTCGAACGAGAACGGCCCCTGGCTTGCCAGGGGTGTCAGCTAAGTGGCGCACGGGTGAGTAAGGTATAGCTAACGTGCCCTATGGAGGGGGATAACGGCTGGAAACGGCCGCTAATACCCCATATTCCTTCACCACATAAGTGGTGTTGGGAAATGGATTCCGCCATAGGATCGGGCTATATGGTATCAGCTAGTTGGTGAGGTAAGAGCTCACCAAGGCTATGACGCCTAGCTGGTCTGAGAGGATGATCAGCCACACTGGAACTGAGACACGGTCCAGACTCCTACGGGAGGCAGCAGTGGGGAATATTGCACAATGGGCGAAAGCCTGATGCAGCAACGCCGCGTGGAGGATGACACCCTTCG…	14	9.72898	14
Yangia pacifica	AJ877265	55.3	1351	GGCAGGTCTAACACATGCAAGTCGAGCGAGACCTTCGGGTCTAGCGGCGGACGGGTGAGTAACGCGTGGGAACGTGCCCTTCTCTACGGAATAGTCCCGGGAAACTGGGTTTAATACCGTATACGCCCTTCGGGGGAAAGATTTATCGGAGAAGGATCGGCCCGCGTTAGATTATGTAGTTGGTGGGGTAATGGCCTACCAAGCCTACGATCTATAGCTGGTTTGAGAGGATGATCAGCCACACTGGGACTGAGACACGGTCCAGACTCCTACGGGAGGCAGCAGTGGGGAATCTTAGACAATGGGGGCAACCCTGATCTAGCCATGCCGCGTGAGTGATGAAGGCCTTAGGGTCGTAAAGCTCTTTCGCTGGGGAAGATAATGACTGTACCCAGTAAA…	11	8.14212	13.7273
Azospirillum thiophilum	EU678791	57.8	1316	GTCGTACGGTGCCTTCGGGCWCAGTGGCGCACGGGTGAGTAACACGTGGGAACCTGCCTTTCGGTTCGGAATAACGTTTGGAAACGAACGCTAACACCGGATACGCCCTTCGGGGGAAAGTTCACGCCGAGAGAGGGGCCCGCGTCGGATTAGGTAGTTGGTGAGGTAATGGCTCACCAAGCCGACGATCCGTAGCTGGTCTGAGAGGATGATCAGCCACACTGGGACTGAGACACGGCCCAGACTCCTACGGGAGGCAGCAGTGGGGAATATTGGACAATGGGCGCAAGCCTGATCCAGCAATGCCGCGTGAGTGATGAAGGCCTTAGGGTTGTAAAGCTCTTTCGCACGCGACGATGATGACGGTAGCGTGAGAAGAAGCCCCGGCTAACTTCGTGC…	14	10.6383	15.2857
Olleya aquimaris	FJ886713	49.2	1443	GATGAACGCTAGCGGCAGGCTTAACACATGCAAGTCGAGGGGTAACAGAGGTGCTTGCACTTGCTGACGACCGGCGAACGGGTGCGTAACGCGTATAGAATCTACCTCTTACTAAGGGATAGCCCAGAGAAATTTGGATTAATATCTTATAGTATGTTGACTTGGCATCAAGACAACATTAAAGGTTACGGTGAGAGATGACTATGCGTCCTATTAGCTAGATGGTGTGGTAACGGCACACCATGGCGACGATAGGTAGGGGCCCTGAGAGGGGGATCCCCCACACTGGTACTGAGACACGGACCAGACTCCTACGGGAGGCAGCAGTGAGGAATATTGGACAATGGAGGCAACTCTGATCCAGCCATGCCGCGTGCAGGAAGACTGCCCTATGGGTTG…	9	6.23701	14.4444
Gemmatirosa kalamazoonesis	HM154525	61.7	1381	AGAGTTTGATCATGGCTCAGGACGAACGCTGGCGGCGTGCTTAACACATGCAAGTCAGGGGGCGGAGCAATCCGTCACCGGCGAACGGGTGCGTAACACGTGAGCGACCTGCCCTGGTGTGGGGGATAGCCGGCCCAACGGCCGGGTAATACCGCATACGGCGCGACGGGGGCATCCCCGATGCGCGAAACTATTTAGGCGCCAGGAGGGGCTCGCGGCCTATCAGCTAGTTGGCGGGGTAATGGCCCACCAAGGCGATGACGGGTAGCTGGTCTGAGAGGATGGCCAGCCACATTGGGACTGAGAGACGGCCCAGACTCCTACGGGAGGCAGCAGTGGGGAATCTTGCGCAATGGCCGAAAGGCTGACGCAGCGACGCCGCGTGTGGGATGACGGCCT…	20	14.4823	15.4
Erysipelothrix larvae	KJ670316	50.8	1341	TTGTTTTTTAGAGAAGTTAGTGGCGAACGGGTGAGTAATACATAAACAACCTGCCCCAATGCCTGGGATAACAGTTGGAAACGACTGCTAATACCGGATAGGTTTAGATATGGCATCATATTTAAAGTAAAGATGGGATACATCACAATGGGATGGATTTATGGCGCATTAGTTAGTTGGTGAGGTAACGGCTCACCAAGACGATGATGCGTAGCCGGCCTGAGAGGGTGACCGGCCACACTGGGACTGAGACACGGCCCAGACTCCTACGGGAGGCAGCAGTAGGGAATTTTCGGCAATGGGGGAAACCCTGACCGAGCGACGCCGCGTGAGTGAAGAAGGCCTTCGGGTTGTAAAGCTCTGTTGTAAGGGAAGAAATGTACGGATAGGGAATGATCT…	10	7.45712	15.8
Faecalibaculum rodentium	KP881689	56.1	1487	AGAGTTTGATCCTGGCTCAGGATGAACGCTGGCGGCATGCCTAATACATGCAAGTCGAACGAGAGACCTTCGGGTCTCTAGTGGCGAACGGGTGAGTAACACGTAGGGAACCTGCCCGCGCACCGGGAATACGCTCTGGAAACGGAGAACAAATCCCGATGTACAGGAAGGAGGCATCTTCTTTCTGTGAAACATCCTTTAGGGGATGGGGCGCGGATGGACCTGCGGTGCATTAGTTGGTTGGCGGGGTAAAGGCCCACCAAGACGATGATGCATAGCCGGCCTGAGAGGGCGGACGGCCACATTGGGACTGAGACACGGCCCAGACTCCTGCGGGAGGCAGCAGTAGGGAATTTTCGTCAATGGGCGCAAGCCTGAACGAGCGATGCCGCGTGAGTG…	14	9.41493	15.3571
Megasphaera hexanoica	KX021300	55.7	1561	AGAGTTTGATCCTGGCTCAGGACGAACGCTGGCGGCGTGCTTAACACATGCAAGTCGAACGAGAGGACATGGAAAGCTTGCTTTTTATGGAATCGAGTGGCAAACGGGTGAGTAACGCGTAAGCAACCTGCCCTGCAGATGGGGACAACAGCTGGAAACGGCTGCTAATACCGAATACGAAGCAGCTCCCGCATGGGGGCAGCTTGAAAGGATGGCCTCTGAATATGCTATCGCTGCAGGAGGGGCTTGCGTCTGATTAGCTGGTTGGAGGGGTAACGGCCCACCAAGGCGACGATCAGTAGCCGGTCTGAGAGGATGAACGGCCACATTGGGACTGAGACACGGCCCAGACTCCTACGGGAGGCAGCAGGTGGGGAATCTTCCGCAATGGACGAAAGT…	18	11.5311	15.9444
Clostridium ljungdahlii	M59097	49.4	1459	NNTAAATTAAGAGTTTGATCCTGGCTCAGGACGAACGCTGGCGGCGTGCTTAACACATGCAAGTCGAGCGATGAAGCTCCTTCGGGAGTGGATNAGCGGCGGACGGGTGAGTAACACGTGGGTAACCTACCTCAAAGAGGGGGATAGCCTCCCGAAAGGGANATTAATACCGCATAATAATCAGTTTTCACATGGAGACTNATTTAAAGGAGTAATCCGCTTTGAGATGGACCCGCGGCGCATTAGCTAGTTGGTAGGGTAACGGCCTACCAAGGCGACGATGCGTAGCCGACCTGAGAGGGTGATCGGCCACATTGGAACTGAGAGACGGTCCNGNCTCCTACGGGAGGCAGCAGTGGGGAATATTGCACAATGGGCGAAAGCCTNATGCAGCAACGC…	10	6.85401	15.6
Spiribacter salinus	NR_103952	57.1	1537	ACTGAAGAGTTTGATCCTGGCTCAGATTGAACGCTGGCGGCATGCCTAACACATGCAAGTCGAGCGGCAGCAGGTCCTTCGGGATGCTGGCGAGCGGCGGACGGGTGAGTAACACGTGGGAATCTACCTTTCGGTGGGGGATAGCCCGGGGAAACTCGGATTAATACCGCATACGCCCTACGGGGCAAAGCAGGCCTCTGATTTAAGCTTGCGCCGATAGATGAGCCCGCGGCCGATTAGCTAGTTGGTGGGGTAAAGGCCTACCAAGGCAACGATCGGTAGCTGGTCTGAGAGGACGATCAGTCACACCGGAACTGAGACACGGTCCGGACTCCTACGGGAGGCAGCAGTGGGGAATATTGGACAATGGGCGAAAGCCTGATCCAGCAATGCCGCGTG…	17	11.0605	14.9412
Spiribacter curvatus	NR_145887	56.9	1391	CATGCAAGTCGAGCGGCAGCAGGTCCTTCGGGATGCTGGCGAGCGGCGGACGGGTGAGTAACGCGTGGGAATCTGCCCATCGGTGGGGGATAGCCCGAGGAAACTCGGATTAATACCGCATACGCCCTTCGGGGCAAAGTGGACCTCTGATTTAAGTTCATGCCGATGGATGAGCCCGCGGCCGATTAGCTAGTTGGTAGGGTAAAGGCCTACCAAGGCAACGATCGGTAGCTGGTCTGAGAGGACGATCAGCCACACCGGAACTGAGACACGGTCCGGACTCCTACGGGAGGCAGCAGTGGGGAATATTGGACAATGGGCGAAAGCCTGATCCAGCAATGCCGCGTGGGTGAAGAAGGCTTGCGGGTTGTAAAGCCCTTTCAGCAGGGAGGAAAAGCA…	17	12.2214	14.6471
Clostridium cellulovorans	X71849	52.5	1506	TTTGATCCTGGCTCAGGACGAACGCTGGCGGCGTGCTTAACACATGCAAGTCGAGCGATGAAGCCCTTCGGGGTGGATTAGCGGCGGACGGGTGAGTAACACGTGGGCAACCTGCCTTATAGAGGGGGATAGCCTTCCGAAAGGAAGATTAATACCGCATAAGATGCAATTCTCGCATGAGAGATGTATCAAAGGAGCAATCCGCTATAAGATGGGCCCGCGGCGCATTAGCTAGTTGGTGAGGTAACGGCTCACCAAGGCGACGATGCGTAGCCGACCTGAGAGGGTGATCGGCCACATTGGAACTGAGACACGGTCCAGACTCCTACGGGAGGCAGCAGTGGGGAATATTGCACAATGGGGGAAACCCTGATGCAGCAACGCCGCGTGAGTGATGAA…	12	7.96813	14.9167
Desulfomicrobium orale	AJ251623	56.1	1475	AATGAACGCTGGCGGCGTGCCTAACACATGCAAGTCGAACGAGAAAGTTCCTTCGGGAATGAGTAGAGTGGCGCACGGGTGAGTAACGCGTGGGTAATCTGCCCTTGGATTTGGGATAACTTCGCGAAAGTGGAGCTAATACCGGATAGTCTGGCTTTGTAAAAGGAGTCGGTAAAGGATGCCTCTGCATATGCATTCGTCCGAGGATGAGCCCGCGTCTCATTAGCTAGTTGGTAGGGTAACGGCCTACCAAGGCGACGATGAGTAGCTGGTCTGAGAGGATGATCAGCCACACTGGGACTGAAACACGGTCCAGACTCCTGCGGGAGGCAGCAGTGGGGAATATTGCGCAATGTGCGAAAGCCTGACGCAGCAACGCCGTGTGAGGGATGAAGGTTT…	14	9.49153	15.0714
Sphingopyxis alaskensis	AF145752	52.7	1280	AACGAACGCTGGCGGCATGCCTAACACATGCAAGTCGAACGAGACCTTCGGGTCTAGTGGCGCACGGGTGCGTAACGCGTGGGAATCTGCCCTTGGGTACGGAATAACTCAGAGAAATTTGAGCTAATACCGTATAATGACTTCGGTCCAAAGATTTATCGCCCAAGGATGAGCCCGCGTAAGATTAGCTAGTTGGTGGGGTAAAGGCCTACCAAGGCGACGATCTTTAGCTGGTCTGAGAGGATGATCAGCCACACTGGGACTGAGACACGGCCCAGACTCCTACGGGAGGCAGCAGTGGGGAATATTGGACAATGGGCGAAAGCCTGATCCAGCAATGCCGCGTGAGTGATGAAGGCCTTAGGGTTGTAAAGCTCTTTTACCCGGGATGATAATGAC…	9	7.03125	14.1111
Acholeplasma axanthum	AF412968	48.9	1463	CTGGCGGCGTGCCTAATACATGCAAGTCGAACGAGAGTGCTTGCACTCTAGTGGCGAACGGGTGAGTAACACGTAGGTAACCTACCCCAAAGATGAGGATAACAGTTGGAAACGATTGCTAATACTCAATAGTTAATAGGAAGGCATCTTCTTATTATTAAAGATCCGTATGGATTACTTTGGGAGGGACCTGCGTCGCATTAGCTAGTTGGTGAGGTAGTAGCTCACCAAGGCGATGATGCGTAGCCGGACTGAGAGGTTGAACGGCCACACTGGGACTGAGACACGGCCCAGACTCCTACGGGAGGCAGCAGTAGGGAATTTTCGGCAATGGGGGAAACCCTGACCGAGCAACGCCGCGTGAATGAAGAAGCACTTAGGTGCGTAAAATTCTTTTAT…	10	6.83527	15.9
Mesoplasma tabanidae	AY187288	49.5	1506	GGCTCAGGAYRAACGCTGGCGGCATGCCTAATACATGCAAGTCGAACGGAGGTGCTTGCACCTCAGTGGCGAACGGGTGAGTAACACGTATCTAATCTACCTTCTAGCGGGGGATAACTTTTGGAAACGAAAGGTAATACCGCATGTGGATGTTATTATCGCATGAGAAAACATTCAAAGATCCGTTTGGATCACTAGAAGATGAGGATGCGGCGTATTAGCTAGTAGGCGGGGTAAARGCCCACCTAGGCGATGATACGTAGCCGAACTGAGAGGTTGATCGGCCACATTGGGACTGAGATACGGCCCAGACTCCTACGGGAGGCAGCAGTAGGGAATTTTTCACAATGGACGAAAGTCTGATGAAGCAATGCCGCGTGAGTGATGACGGCCTTCGGG…	11	7.30412	12.6364
Escherichia marmotae	KJ787692	54.7	1504	AGAGTTTGATCATGGCTCAGATTGAACGCTGGCGGCAGGCCTAACACATGCAAGTCGAACGGTAACAGAAAGAAGCTTGCTTCTTTGCTGACGAGTGGCGGACGGGTGAGTAATGTCTGGGAAACTGCCCGATGGAGGGGGATAACTACTGGAAACGGTAGCTAATACCGCATAACGTCGCAAGACCAAAGAGGGGGACCTTCGGGCCTCTTGCCATCGGATGTGCCCAGATGGGATTAGCTAGTAGGCGGGGTAACGGCCCACCTAGGCGACGATCTCTAGCTGGTCTGAGAGGATGACCAGCCACACTGGAACTGAGACACGGTCCAGACTCCTACGGGAGGCAGCAGTGGGGAATATTGCACAATGGGCGCAAGCCTGATGCAGCCATGCCGCGTG…	17	11.3032	13.4118
Marinobacter salinus	KX063622	55.4	1460	ATTGAACGCTGGCGGCAGGCTTAACACATGCAAGTCGAGCGGTAACAGGGGGTGCTTGCACCCCGCTGACGAGCGGCGGACGGGTGAGTAATGCTTAGGAATCTGCCCAGTAGTGGGGGATAGCCCGGGGAAACCCGGATTAATACCGCATACGCCCTACGGGGGAAAGCAGGGGATCTTCGGACCTTGCGCTATTGGATGAGCCTAAGTCGGATTAGCTAGTTGGTGGGGTAAGAGCCTACCAAGGCGACGATCCGTAGCTGGTCTGAGAGGATGATCAGCCACATCGGGACTGAGACACGGCCCGAACTCCTACGGGAGGCAGCAGTGGGGAATATTGGACAATGGGGGCAACCCTGATCCAGCCATGCCGCGTGTGTGAAGAAGGCTTTCGGGTTG…	14	9.58904	14.0714
Spiroplasma mirum	M24662	47.9	1467	TTTACATGAGAGTTTGATCCTGGCTCAGGATGAACGCTGGCGGCATGCCTAATACATGCAAGTCGAACGGGTGCTTGCACCCGGTGGCGAACGGGTGAGTAACACGTATCTAATCTACCCATTAGCGGGGGATAACAGTTGGAAACGACTGCTAATACCGCATGATATCTTTGGAGGGGCATCTTTGAAGGTTGAAAGGTCCGTTTGGACCACTAATGGATGAGGGTGCGGCGTATTAGCTTGTTGGTGGGGTAATGGCCTACCAAGGCTATGATACGTAGCCGAACTGAGAGGGTGATCGGCCACATCGGGACTGAGACACGGCCCNNACTCCTACGGGAGGCAGCAGTAGGGAATTTTTCACAATGGGCGAAAGCCTGATGGAGCAACGCCGCGTGA…	11	7.4983	13.2727
Hathewaya histolytica	M59094	51.3	1465	NNNTAAATTGAGAGTTTGATCCTGGCTCAGGACGAACGCTGGCGGCGTGCTTAACACATGCAAGTCGAGCGATGAAGTTCCCTTCGGGGGACGGATTAGCGGCGGACGGGTGAGTAACACGTGGGTAACCTGCCTCAAAGAGGGGGATAGCCTCCCGAAAGGGAGATTAATACCGCATAATATCTTTTTAATGCATGTTAGAAAGATTAAAGGAGCAATCCGCTTTGAGATGGACCNNCGGCGCATTAGCTAGTTGGTGAGGTAACGGCTCACNAAGGCGACGATGCGTAGCCGNCCTGAGAGGGTGATCGGCCACATTGGGACTGAGACACGGCCNAGACTCCTACGGGAGGCAGCAGTGGGGAATATTGCGCAATGGGGGAAACCCTNACGCAGCAA…	13	8.87372	14.8462
Marinobacter adhaerens	AY241552	55.5	1531	GAGTTTGATCATGGCTCAGATTGAACGCTGGCGGCAGGCTTAACACATGCAAGTCGAGCGGTAACAGGGGGTGCTTGCACCCCGCTGACGAGCGGCGGACGGGTGAGTAATGCATAGGAAACTGCCCAGTAGTGGGGGATAGCCCGGGGAAACCCGGATTAATACCGCGTACGCCCTTCGGGGGAAAGCAGGGGATCTTCGGACCTTGCGCTATTGGATGTGCCTATGTCGGATTAGCTAGTTGGTGGGGTAAAGGCCTACCAAGGCGACGATCCGTAGCTGGTCTGAGAGGATGATCAGCCACATCGGGACTGAGACACGGCCCGAACTCCTACGGGAGGCAGCAGTGGGGAATATTGGACAATGGGGGCAACCCTGATCCAGCCATGCCGCGTGTGT…	16	10.4507	14.0625
Methylocaldum marinum	AB894129	55.7	1360	ATTGAACGCTGGCGGCATGCTTAACACATGCAAGTCGAACGGCAGCACAGCCGGGTAACCGGTGGGTGGCGAGTGGCGGACGGGTGAGTAATGCGTAGGAATCTGCCTTGTAGTGGGGGATAACCCGGGGAAACTCGGGCTAATACCGCATACGTTCTACGGAGGAAAGCGGGGGATCTTCGGACCTCGCGCTATGAGATGAGCCTACGTCCGATTAGCTAGTTGGTAGGGTAATGGCCTACCAAGGCGACGATCGGTAGCTGGTCTGAGAGGACGATCAGCCACACTGGAACTGAGACACGGTCCAGACTCCTACGGGAGGCAGCAGTGGGGAATATTGGACAATGGGCGCAAGCCTGATCCAGCAATGCCGCGTGTGTGAAGAAGGCCTGCGGGTTG…	16	11.7647	14.625
Denitrovibrio acetiphilus	AF146526	52.3	1516	GGCTCAGAACGAACGCTGGCGGCGTGCTTAACACATGCAAGTCAAGGGGAAAGTCACTTCGGTGGCGATTACACTGGCGCACGGGTGAGTAACGCGTGAGGAATCTACCATTAAGTTTGGGACAACATTCCGAAAGGGGTGCTAATACCGGATAATATACACATTCGCATGTTTGTGTAGGAAAGGCGGTTTCGGCTGTCGCTTTTTGATGATCTCGCGTATCATTAGATAGTTGGTGAGGTAACGGCTCACCAAGTCTACGATGATTAGCCGGCCTGAGAGGGTGGCCGGCCACATAGGGACTGAGACACGGCCCTAACTCCTACGGGAGGCAGCAGTGGGGAATTTTGCGCAATGACCGAAAGGTTGACGCAGCGACGCCGCGTGTATGACGAAGGT…	14	9.23483	14.7143
Alkalitalea saponilacus	HQ191474	51.9	1486	AGAGTTTGATCCTGGCTCAGGATGAACGCTAGCGACAGGCCTAACACATGCAAGTCGAGGGGTAACAGGGAAGCTTGCTTCCGCTGACGACCGGCGCACGGGTGAGTAACGCGTATGCAACCTACCTGTAACAGGGGGATAGCTCCCTGAAAGGGGAATTAACACCGCATAAGACTACGGCATCACATGGTGCAGTGGTAAAATATTTATAGGTTACAGATGGGCATGCGTGACATTAGCTAGTTGGCGGGGTAACGGCCCACCAAGGCTACGATGTCTAGGGGTTCTGAGAGGAAGGTCCCCCACACTGGTACTGAGACACGGACCAGACTCCTACGGGAGGCAGCAGTGAGGAATATTGGTCAATGGGCGCAAGCCTGAACCAGCCATGTCGCGTGC…	10	6.72948	15.7
Exiguobacterium sibiricum	NR_075006	55.5	1555	AGAGTTTGATCCTGGCTCAGGACGAACGCTGGCGGCGTGCCTAATACATGCAAGTCGAGCGCAGGAAGCTCACGGAACTCTTCGGAGGGAAGTGAAGGGAATGAGCGGCGGACGGGTGAGTAACACGTAAGGAACCTGCCCCAAGGATTGGGATAACTCCGAGAAATCGGAGCTAATACCGAATAGTTCTTCAGACCGCATGGTCTGATGATGAAAGGCGCTCCGGCGTCACCTTGGGATGGCCTTGCGGTGCATTAGCTAGTTGGTGGGGTAATGGCCCACCAAGGCGACGATGCATAGCCGACCTGAGAGGGTGATCGGCCACACTGGGACTGAGACACGGCCCAGACTCCTACGGGAGGCAGCAGTAGGGAATCTTCCACAATGGACGAAAGTCTG…	15	9.6463	14.9333
Acholeplasma hippikon	AY538167	48.6	1411	CTGGCGGCGTGCCTAATACATGCAAGTCGAACGCTCTATAGCAATATAGGGAGTGGCGAACGGGTGAGTAACACGTAGATAACCTACCCTTACTTCGAGGATAACTTCGGGAAACTGGAGCTAATACTGGATAGGACATATTGAGGCATCTTAATATGTTTAAAGATTTATCGAGTAAGGAGGGGTCTGCGGCGCATTAGTTAGTTGGTGGGGTAAAGGCCTACCAAGACGATGATGCGTAGCCGGACTGAGAGGTCTACCGGCCACATTGGGACTGAGAACGGCCCAAACTCCTACGGGAGGCAGCAGTAGGGAATTTTCGGCAATGGGGGAAACCCTGACCGAGCAACGCCGCGTGAACGAAGAAGTTCTTCGGAATGTAAAGTTCTTTTATCTGGG…	12	8.50461	15.4167
Alteromonas pelagimontana	LT593862	52.9	1419	ATGCAGTCGAACGGTAGCAGGACGTGCTTGCACATCTGCTGACGAGTGGCGGACGGGTGAGTAATGCTTGGGAACTTGCCTTTTGGAGGGGGATAACAGTTGGAAACGACTGCTAATACCGCATAATGTCTACGGACCAAAGGGGGCGCTTGCGCTCTTACCAAAAGAGAGGCCCAAGTGAGATTACCTAGTAGGTGAGGTAAGAGCTCACCTAGGCGACGATCTCTAGCTGTTCTGAGAGGAAGATCAGCCACACTGGGACTGAGACACGGCCCAGACTCCTACGGGAGGCAGCAGTGGGGAATATTGCACAATGGGGGCAACCCTGATGCAGCCATGCCGCGTGTGTGAAGAAGGCCTTCGGGTTGTAAAGCACTTTCAGTTGTGAGGAAGGGTTGA…	10	7.04722	14.3
Zobellia galactanivorans	AF208293	53.3	1483	AGAGTTTGATCATGGCTCAGGATGAACGCTAGCGGCAGGCCTAACACATGCGAGTCGAGGGGTAACATGGTAGCTTGCTACCGATGACGACCGGCGCACGGGTGCGCAACGCGTATACAATCTGCCCCCTACTGTGGGATAGCCCAGAGAAATTTGGATTAATACCACATGGTACCATATTACGGCATCGTATTTATGGTTAAAGGTTACGGTAGGGTATGAGTATGCGTCCCATTAGTTAGTTGGTGAGGTAACGGCTCACCAAGACCGCGATGGGTAGGGGCCCTGAGAGGGGNATCCCCCACACTGGTACTGAGACACGGACCAGACTCCTACGGGAGGCAGCAGTGAGGAATATTGGACAATGGGCGGGAGCCTGATTCAGCCATGCCGCGTGCA…	12	8.09171	15.0833
Bacillus toyonensis	AJ310100	53.5	1507	GATGAACGCTGGCGGCGTGCCTAATACATGCAAGTCGAGCGAATGGATTGAGAGCTTGCTCTCAAGAAGTTAGCGGCGGACGGGTGAGTAACACGTGGGTAACCTGCCCATAAGACTGGGATAACTCCGGGAAACCGGGGCTAATACCGGATAACATTTTGAACTGCATGGTTCGAAATTGAAAGGCGGCTTCGGCTGTCACTTATGGATGGACCCGCGTCGCATTAGCTAGTTGGTGAGGTAACGGCTCACCAAGGCAACGATGCGTAGCCGACCTGAGAGGGTGATCGGCCACACTGGGACTGAGACACGGCCCAGACTCCTACGGGAGGCAGCAGTAGGGAATCTTCCGCAATGGACGAAAGTCTGACGGAGCAACGCCGCGTGAGTGATGAAGGC…	14	9.28998	13.0714
Aquitalea magnusonii	DQ018117	54.5	1502	TAGAGTTTGATCNTGGCTCAGATTGAACGCTGGCGGCATGCTTTACACATGCAAGTCGAACGGTAACAGGGAGCTTGCTCCGCTGACGAGTGGCGAACGGGTGAGTAATGCGTCGGAACGTGCCGAGTAGTGGGGGATAACTATCCGAAAGGATAGCTAATACCGCATACGCTTTGAGAAGGAAAGCAGGGGATCGCAAGACCTTGCGCTATTCGAGCGGCCGACGTCTGATTAGCTAGTTGGTGAGGTAAGAGCTCACCAAGGCGACGATCAGTAGCGGGTCTGAGAGGATGATCCGCCACACTGGGACTGAGACACGGCCCAGACTCCTACGGGAGGCAGCAGTGGGGAATTTTGGACAATGGGCGCAAGCCTGATCCAGCCATGCCGCGTGTCTGA…	10	6.65779	13.3
Prevotella fusca	FJ545433	55.8	1453	GATGAACGCTAGCTACAGGCTTAACACATGCAAGTCGAGGGGAAACGGCGAAGGGTGCTTGCACTCTTCGGACGTCGACCGGCGCACGGGTGAGTAACGCGTATCCAACCTTCCCATGACCGGGGGATAACCTGCCGAAAGGCAGACTAATACCCCATGGCCTTCACTGACGGCATCATATGTGAAGTAAAGATTCATCGGTCATGGATGGGGATGCGTCTGATTAGCTTGTTGGCGGGGTAACGGCCCACCAAGGCTACGATCAGTAGGGGTTCTGAGAGGAAGGTCCCCCACATTGGAACTGAGACACGGTCCAAACTCCTACGGGAGGCAGCAGTGAGGAATATTGGTCAATGGGCGCAAGCCTGAACCAGCCAAGTAGCGTGCAGGACGACGGCC…	14	9.63524	16.1429
Clostridium bornimense	JQ388596	52.8	1363	AGCTCCTTCGGGAGTGGAGTTAGCGGCGGACGGGTGAGTAACACGTGGGTAACCTGCCTTATAGAGGGGGATAGCCTTCCGAAAGGAAGATTAATACCGCATAAGAAGTAGAAGTCGCATGGCTTTAGCTTTAAAGGAGCAATCCGCTATAAGATGGACCCGCGGCGCATTAGCTAGTTGGTGAGGTAACGGCTCACCAAGGCGACGATGCGTAGCCGACCTGAGAGGGTGATCGGCCACATTGGAACTGAGACACGGTCCAGACTCCTACGGGAGGCAGCAGTGGGGAATATTGCACAATGGGCGAAAGCCTGATGCAGCAACGCCGCGTGGGTGATGAAGGTTTTCGGATCGTAAAGCCCTGTCTTTTGGGACGATAATGACGGTACCAAAGGAGGA…	11	8.07043	15.0909
Salinispira pacifica	KC665949	53.8	1501	GATGGGTCTTCGGACCCAATTATATCATGGAGAGTTTGATCCTGGCTCAGAACGAACGCTGGCGGCGCGTTTTAAGCATGCAAGTCGAACGGTAACAGGGTCTTCGGACCGCTGACGAGTGGCGGACGGGTGAGTAACACGTAGGTGATCTGCCTTTTGGTTGGGGATAGCCCATGGAAACATGGGGTAATACCGAATAAGTTCTCGACACTGTGGTGACGAGAGGAAAGGGGCTTCGGCCTCGCCGAAAGATGAGCCTGCGCTAGATTAGCTAGTTGGTAGGGTAAAGGCCTACCAAGGCGACGATCTATAGCCGGCCTGAGAGGGTGATCGGCCACACTGGGACTGAGATACGGCCCAGACTCCTACGGGAGGCAGCAGCTAAGAATCTTCCGCAAT…	14	9.32712	15
Lentibacillus amyloliquefaciens	KJ002449	56.7	1472	CGGGGCGCGCTGCTATACTGCAAGTCGAGCGCGGGAAGCAGGCAATCGCCCTTCGGGGCGTGCGCTTGTGGAACGAGCGGCGGACGGGTGAGTAACACGTGGGCAACCTGCCTGTAAGACGGGGATAACTCGTGGAAACGCGAGCTAATACCGGATAATGCTCATGGCTGCATGGCCAGGAGCTGAAAGGGCGGCCTTTGGCTGCCGCTTACAGATGGGCCCGCGGCGCATTAGTTAGTTGGTAAGGTAAAAGCTTACCAAGGCGACGATGCGTAGCCGACCTGAGAGGGTGATCGGCCACACTGGGACTGAGACACGGCCCAGACTCCTACGGGAGGCAGCAGTAGGGAATCATCCGCAATGGACGAAAGTCTGACGGTGCAACGCCGCGTGAGTGAT…	11	7.47283	13.7273
Staphylococcus warneri	L37603	51.2	1470	GATGAACGCTGGCGGCGTGCCTAATACATGCAAGTCGAGCGAACAGATAAGGAGCTTGCTCCTTTGACGTTAGCGGCGGACGGGTGAGTAACACGTGGATAACCTACCTATAAGACTGGGATAACTTCGGGAAACCGGAGCTAATACCGGATAACATATTGAACCGCATGGTTCAATAGTGAAAGGCGGCTTTGCTGTCACTTATAGATGGATCCGCGCCGTATTAGCTAGTTGGTAAGGTAACGGCTTACCAAGGCAACGATACGTAGCCGACCTGAGAGGGTGATCGGCCACACTGGAACTGAGACACGGTCCAGACTCCTACGGGAGGCAGCAGTAGGGAATCTTCCGCAATGGGCGAAAGCCTGACGGAGCAACGCCGCGTGAGTGATGAAGGTC…	9	6.12245	13.3333
Clostridium sporogenes	M59115	49.1	1463	NNTAAAATTGAGAGTTTGATCCTGGCTCAGGACGAACGCTGGCGGCGTGCTTAACACATGCAAGTCGAGCGATGAAGCTTCCTTCGGGAAGTGGATTAGCGGCGGACGGGTGAGTAACACGTGGGTAACCTGCCTCAAAGTGGGGGATAGCCTTCCGAAAGGAAGATTAATACCGCATAACATAAGAGAATCGCATGATNTTCTTATCAAAGATTTATTGCTTTGAGATGGACCCGCGGCGCATTAGCTNGTTGGTAAGGTAACGGCTTACCAAGGCAACGATGCGNAGCCGACCTGAGAGGGTGATCGGCCACATTGGAACTGAGACACGGTCCAGACTCCTACGGGAGGCAGCAGTGGGGAATATTGCGCAATGGGGGAAACCCTGACGCAGCAACG…	11	7.5188	16.3636
Salinivirga cyanobacteriivorans	NR_146659	51	1467	TACAACGAAGAGTTTGATCCTGGCTCAGGATGAACGCTAGCGGCAGGCTTAACACATGCAAGTCGAGGGGTAACAGGTTCCTTCGGGAATGCTGACGACCGGCGCACGGGTGAGTAACGCGTATGCAACCTTCCTGTATCAGGAGGATAGGCCTTGGAAACGAGGATTAATACTGCGTAAAATTATTGTATCGCATGGTATAATAATCAAATCTACGGAGGATACAGATGGGCATGCGTGCCATTAGCTAGATGGTAAGGTAACGGCTTACCATGGCCATGATGGCTAGGGGTTCTGCAAGGAAGATCCCCCACACTGGTACTGAGACACGGACCAGACTCCTACGGGAGGCAGCAGTGAGGAATATTGGTCAATGGAGGCAACTCTGAACCAGCCAAG…	13	8.86162	15.3077
Ethanoligenens harbinense	AY295777	56.6	1499	AGAGTTTGATCCTGGCTCAGGACGAACGCTGGCGGCGCGCCTAACACATGCAAGTCGAGCGGAGTCCTTCGGGACTTAGCGGCGGACGGGTGAGTAACGCGTGAGCAACCTGGCCTTCAGAGGGGGATAACGTCTGGAAACGGACGCTAATACCGCATGACATGGCGGAGTCGCATGGCTCTGCCATCAAAGGAGTAATCCGCTGAGGGATGGGCTCGCGTCCGATTAGGTAGTTGGTGAGGTAACGGCTCACCAAGCCCGCGATCGGTAGCCGGACTGAGAGGTTGGCCGGCCACATTGGGACTGAGACACGGCCCAGACTCCTACGGGAGGCAGCAGTGGGGGATATTGCACAATGGAGGAAACTCTGATGCAGCGACGCCGCGTGAGGGAAGAAGG…	20	13.3422	15.95
Methyloceanibacter caenitepidi	AB794104	56	1485	AAGAGTTTGATCCTGGCTCAGAACGAACGCTGGCGGCAGGCCTAACACATGCAAGTCGAACGAGAAGCTACCTTCGGGTAGTGGAAAGTGGCAGACGGGTGAGTAACGCGTGGGAACGTGCCTTTCGGTTCGGAATAACTCAGGGAAACTTGGGCTAATACCGGATACGCCCTTCGGGGGAAAGATTTATCGCCGAAAGATCGGCCCGCGTCAGATTAGCTAGTTGGTGGGGTAATGGCTCACCAAGGCGACGATCTGTAGCTGGTCTGAGAGGATGATCAGCCACACTGGGACTGAGACACGGCCCAGACTCCTACGGGAGGCAGCAGTGGGGAATATTGGACAATGGGCGAAAGCCTGATCCAGCCATGCCGCGTGGGTGAAGAAGGCCCTAGGGTT…	15	10.101	14.4667
Halobacillus litoralis	X94558	55.8	1559	CAGAGTTTGATCCTGGCTCAGGACGAACGCTGGCGGCGTGCCTAATACATGCAAGTCGAGCGCGGGAAGCGAGTGGCTCCCTTCGGGGTGAAGCTCGTGGAACGAGCGGCGGACGGGTGAGTAACACGTGGGCAACCTGCCTGTAAGACCGGAATAACCCCGGGAAACCGGGGCTAATGCCGGGTAATACTTTTCTTCGCATGAAGGAAAGTTGAAAGATGGCTTCTTGCTATCACTTACAGATGGGCCCGCGGCGCATTAGCTAGTTGGTGAGGTAACGGCTCACCAAGGCGACGATGCGTAGCCGACCTGAGAGGGTGATCGGCCACACTGGGACTGAGACACGGCCCAGACTCCTACGGGAGGCAGCAGTAGGGAATCTTCCGCAATGGACGAAAG…	13	8.33868	15.3846
Syntrophus aciditrophicus	U86447	52.3	1290	NNNAAACTGGAGAGTTTNATCCTGGCTCAGAACGAACGCTGGCGGCGTGCCTAACACATGCAAGTCGTACGAGAAAATCCGTTTCGGCAGCTGGTCTGAGAGGATGATCAGCCACACTGGAACTGAGACACGGTCCAGNCTCCTACGGNAGGCAGCAGTGAGGAATATTGCGCAATGGGGGAAACCCTGACGCAGCAACGCCGCGTGAGTGAGGAAGGTTTTCGGATCGTAAAGCTCTGTCGGGTGGGAAGAAATGTATGGAGGTTAATAGCCTTTGTACTTGACGGTACCGCCAAAGGAAGCACCGGCTAACTCCGTGCCAGCAGCCNCGGTAATACGGGGGGTGCAAGCGTTGTTCGGAATCATTGGGCGTAAAGAGCGTGTAGGCGGCTGAGCAAG…	10	7.75194	13.6
Altererythrobacter ishigakiensis	AB363004	54.1	1413	CAGAACGAACGCTGGCGGCATGCCTAACACATGCAAGTCGAACGAACCCTTCGGGGTTAGTGGCGCACGGGTGCGTAACGCGTGGGAACCTGCCTTTAGGTTCGGAATAACTCAGAGAAATTTGAGCTAATACCGGATAATGTCTTCGGACCAAAGATTTATCGCCTTTAGATGGGCCCGCGTTAGATTAGATAGTTGGTGGGGTAATGGCCTACCAAGTCGACGATCTATAGCTGGTCTGAGAGGATGATCAGCCACACTGGGACTGAGACACGGCCCAGACTCCTACGGGAGGCAGCAGTGGGGAATATTGGACAATGGGCGAAAGCCTGATCCAGCAATGCCGCGTGAGTGATGAAGGCCTTAGGGTTGTAAAGCTCTTTTACCAGGGATGATAAT…	11	7.78485	13.2727
Aeromicrobium erythreum	AF005021	58.8	1474	GACGAACGCTGGCGGCGTGCTTAACACATGCAAGTCGAGCGGTAAGGCCCTTTCGGGGGTACACGAGCGGCGAACGGGTGAGTAACACGTGAGCAACCTGCCCTTCTCTTTGGAATAAGCGTTGGAAACGACGTCTAATGCCGAATATGACCCCCTGTCGCATGGTGGGGGGTGGAAAGCTCTGGCGGAGAAGGATGGGCTCGCGGCCTATCAGCTTGTTGGTGTGGGTAATGGCCCACCAAGGCGACGACGGGTAGCCGGCCTGAGAGGGTGACCGGCCACACTGGGACTGAGACACGGCCCAGACTCCTACGGGAGGCAGCAGTGGGGAATATTGGACAATGGGCGAAAGCCTGATCCAGCAACGCCGCGTGAGGGATGACGGCCTTCGGGTTGTAA…	20	13.5685	16.15
Altererythrobacter epoxidivorans	DQ304436	54.4	1444	ACGCTGGCGGCATGCCTAACACATGCAAGTCGAACGAGACCTTCGGGTCTAGTGGCGCACGGGTGCGTAACGCGTGGGAACCTGCCCTTAGGTTCGGAATAACAGTTAGAAATGACTGCTAATACCGGATAATGTCTTCGGACCAAAGATTTATCGCCTTTGGATGGGCCCGCGTTGGATTAGCTAGTTGGTGGGGTAAAGGCCTACCAAGGCGACGATCCATAGCTGGTCTGAGAGGATGATCAGCCACACTGGGACTGAGACACGGCCCAGACTCCTACGGGAGGCAGCAGTGGGGAATATTGGACAATGGGCGAAAGCCTGATCCAGCAATGCCGCGTGAGTGATGAAGGCCTTAGGGTTGTAAAGCTCTTTTACCAGGGATGATAATGACAGTAC…	12	8.31025	13.5
Fabibacter pacificus	KC005305	51	1442	GATGAACGCTAGCGGCAGGCCTAATACATGCAAGTCGAACGGTAGGTTTTTCTTCGGAGAAACTGAGAGTGGCGCACGGGTGCGTAACGCGTATGCAACCTACCCTTAACAGGGGGATAGCCCAGAGAAATTTGGATTAATACCCCATAGTATTACAAGATGGCATCTGAAAGTAATTAAAGATTTATCGGTTAAGGATGGGCATGCGTGACATTAGATAGTTGGTGAGGTAACGGCTCACCAAGTCAACGATGTCTAGGGGTTCTGAGAGGATGATCCCCCACACTGGTACTGAGATACGGACCAGACTCCTACGGGAGGCAGCAGTAGGGAATATTGGTCAATGGGCGAGAGCCTGAACCAGCCATGCCGCGTGCAGGAAGACGGCTTTCTGAGTTG…	8	5.54785	16.625
Salicibibacter halophilus	NR_165670	58.3	1561	TTTATGGAGAGTTTGATCCTGGCTCAGGACGAACGCTGGCGGCGTGCCTAATACATGCAAGTCGAGCGGGCCTCCGGAGGTGCTTGCACCTCCGGAAGGCCAGCGGCGGACGGGTGAGTAACACGTGGGCAACCTGCCTTTGAGCCCGGGATAACACCGGGAAACCGGTGCTAATACCGGATGCGTCCTCTTTCGTGCCTGCGAGAGGGGAGAAAGACGGTCTTCGGGCCGTCGCTCAAAGAGGGGCCCGCGGCGCATTAGCTGGTTGGTGGGGTAAGGGCCTACCAAGGCGACGATGCGTTGCCGACCTGAGAGGGTGATCGGCCACACTGGGACTGAGACACGGCCCAGACTCCTGCGGGAGGCAGCAGTAGGGAATCATCCGCAATGGGCGAAAGC…	15	9.60922	15.2
Capnocytophaga endodontalis	NR_165677	50.9	1520	TAACGATGAAGAGTTTGATCCTGGCTCAGGATGAACGCTAGCGGCAGGCCTAACACATGCAAGTCGAGGGAGAAGCCTTCGGGCTGAAACCGGCGCACGGGTGCGTAACGCGTATACAATCTGCCTTTTATCCGGGGGATAGCCCGAAGAAATTTGGATTAATACCCTATGGTATAAGAGCACGGCATCGTGCACTTATTAAAGCTACGGCGGTAAAAGATGAGTATGCGTTCTATTAGCTAGTTGGAGAGGTAACGGCTCCCCAAGGCGACGATAGATAGGGGTTCTGAGAGGGATGTCCCCCACACTGGTACTGAGATACGGACCAGACTCCTACGGGAGGCAGCAGTGAGGAATATTGGACAATGGTCGGAAGACTGATCCAGCCATGCCGCGTGC…	9	5.92105	15.3333
Pelobacter carbinolicus	X79413	56.1	1476	CAATGGCGGCGTGCTTAACACATGCAAGTCGAACGCGAAAGTTTCCTTCGGGAAGCNAGTAGAGTGGCGCACGGGTGAGTAACACGTGGATAATCTGCCCGATGACCTGGGATAACACTTCGAAAGAGGTGCTAATACCGGATAAGCCCACAGGCTCTTCGGAGCATGCGGAAAAGGTGGGGACCTTCGGGCCTACCGTCATCGGATGAGTAGTCCGCGGCCCATTAGCTAGTTGGTGGGGTAACGGCCCACCAAGGCGACGATGGGTAGCTGGTCTGAGAGGATGATCAGCCACACTGGAACTGAGACACGGTCCAGACTCCTACGGGTGGCAGCAGTGGGGAATTTTGCGCAATGGGGGAAACCCTGACGCAGCAACGCCGCGTGAGTGATGAAGGC…	15	10.1626	15.6
Clostridium kluyveri	M59092	52.4	1460	NNTTAAAATAAGAGTTTGATCCTGGCTCAGGACGAACGCTGGCGGCGTGCCTAACACATGCAAGTCGAGCGAGGAAGCCCTTCGGGGGAGGAATAGCGGCGGACGGGTGAGTAACACGTGGGTAACCTGCCTCAAAGAGGGGGATAGCCTCCCGAAAGGGAGATTAATACCGCATAGAAGGTAAAAATCGCATGATAAATGCCTTAAAGGAGCAATCCGCTTTGAGATGGGCCCGCGTCGCATTAGCTAGTTGGAGGGATAAAAGCCCCCCAAGGCGACGATGCGTAGCCGACCTGAGAGGGTGAACGGCCACATTGGAACTGAGATACGGTCCAGACTCCTACGGGAGGCAGCAGTGGGGAATATTGCACAATGGGGGAAACCCNNATGCAGCAACGC…	9	6.16438	16.8889
Halotalea alkalilenta	DQ421388	56.3	1491	ATTGAACGCTGGCGGCAGGCCTAACACATGCAAGTCGAGCGGCAGCACGGGGAGCTTGCTCCCTGGTGGCGAGCGGCGGACGGGTGAGTAATGCATGGGAATCTGCCCGGTAGAGGGGGATAACGTGTGGAAACGCACGCTAATACCGCATACGTCCTACGGGAGAAAGGAGGGGATCTTCGGACCTTCCGCTATCGGATGAGCCCATGTCGGATTAGCTAGTTGGTAGGGTAAAGGCCTACCAAGGCAACGATCCGTAGCTGGTCTGAGAGGATGATCAGCCACACTGGGACTGAGACACGGCCCAGACTCCTACGGGAGGCAGCAGTGGGGAATATTGGACAATGGGGGCAACCCTGATCCAGCCATGCCGCGTGTGTGAAGAAGGCCTTCGGGTTG…	17	11.4017	15.4118
Mesoplasma chauliocola	AY166704	49.5	1500	ATCCTGGCTCAGGAYGAACGCTGGCGGCATGCCTAATACATGCAAGTCGAACGGAGGTGCTTGCACCTCAGTGGCGAACGGGTGAGTAACACGTATCTAATCTACCTTCTAGCGGGGGATAACTTTTGGAAACGAAAGGTAATACCGCATATGGATATTATTATCGCATGAGAAAATATTCAAAGATCCGTTTGGATCACTAGAAGATGAGGATGCGGCGTATTAGCTAGTAGGCGGGGTAAAGGCCCACCTAGGCGATGATACGTAGCCGAACTGAGAGGTTGATCGGCCACATTGGGACTGAGATACGGCCCAGACTCCTACGGGAGGCAGCAGTAGGGAATTTTTCACAATGGACGAAAGTCTGATGAAGCAATGCCGCGTGAGTGATGACGGCCT…	12	8	13.5833
Desulfoglaeba alkanexedens	DQ303457	59	1495	TGGCTCAGAATGAACGCTGGCGGCGTGCCTAACACATGCAAGTCGCACGAGAAATCCGAGCTTCAGTTTTACTGGAGCAGGGAGAGTAAAGTGGCGCACGGGTGAGTAACGCGTGGGTGACCTACCCCTGGATCCGGGATAACAYTTCGAAAGGGGTGCTAATACCGGATACGACCCTTAGGGGAGAAAGCCGGCCTCTCGAAGAAGCTGGTGTTCGGGGATGGGCCCGCGTCCTATCAGCTGGTTGGTAGGGTAACGGCCTACCAAGGCGACGACGGGTAGCTGGTCTGAGAGGATGATCAGCCACACTGGCACTGGAACACGGGCCAGACTCCTACGGGAGGCAGCAGTGAGGAATTTTGCGCAATGGCCGCAAGGCTGACGCAGCAACGCCGCGTG…	21	14.0468	14.6667
Halobacillus mangrovi	DQ888316	56	1460	CAGGACGAACGCTGGCGGCGTGCCTAATACATGCAAGTCGAGCGCGGGAAGCGAGCGGATCCCCTTCGGGGGTGAAGCTCGTGGAACGAGCGGCGGACGGGTGAGTAACACGTGGGCAACCTGCCTGTAAGACCGGAATAACCCCGGGAAACCGGGGCTAATGCCGGGTAATACTCTTCTCCGCATGGAGGAGAGTTGAAAGATGGCTTCTAGCTATCACTTACAGATGGGCCCGCGGCGCATTAGCTAGTTGGTGAGGTAACGGCTCACCAAGGCGACGATGCGTAGCCGACCTGAGAGGGTGATCGGCCACACTGGGACTGAGACACGGCCCANACTCCTACGGGAGGCAGCAGTAGGGAATCTTCCGCAATGGACGAAAGTCTGACGGAGCAACGC…	10	6.84932	14.8
Mycobacterium intracellulare	X67847	58.5	1441	GGCGGCGTGCTTAACACATGCAAGTCGAACGGAAAGGCCCCTTCGGGGGTACTCGAGTGGCGAACGGGTGAGTAACACGTGGGTAATCTGCCCTGCACACTGGGATAAGCCTGGGAAACTGGGTCTAATACCGGATAGGACCTCTCGGCGCATGCCTAGGAGGTGGAAAGCTTTTGCGGTGTGGGATGGGCCCGCGGCCTATCAGCTTGTTGGTGGGGTGACGGCCTACCAAGGCGACGACGGGTAGCCGGCCTGAGAGGGTGTCCGGCCACACTGGGACTGAGATACGGCCCAGACTCCTACGGGAGGCAGCAGTGGGGAATATTGCACAATGGGCGCAAGCCTGATGCAGCGACGCCGCGTGGGGGATGACGGCCTTCGGGTTGTAAACCTCTTTCA…	17	11.7974	15.9412
Methylophaga frappieri	NR_117532	52.9	1423	GCAGTCGAACGATGAAGTCTAGCTTGCTAGACGGATTAGTGGCGGACGGGTGAGTAATGTATAGGGATCTGCCTGTTAGTGGGGGACAACAGCCGGAAACGGCTGCTAATACCGCATACGCTCTACGGAGGAAAGTGGGGGACCTTCGGGCCTCACGCTGACAGATGAACCTATATCAGATTAGCTAGTTGGTGGGGTAAAGGCCTACCAAGGCGACGATCTGTAGCTGGTTTGAGAGAATGATCAGCCACACTGGGACTGAGACACGGCCCAGACTCCTACGGGAGGCAGCAGTGGGGAATATTGGACAATGGGGGCAACCCTGATCCAGCAATGCCGCGTGTGTGAAGAAGGCCTTCGGGTTGTAAAGCACTTTAAGTTGGGAGGAAAAGCTGGGAG…	11	7.73015	15.4545
Bacillus cytotoxicus	AM747234	54.6	1532	CTCAGGATGAACGCTGGCGGCGTGCCTAATACATGCAAGTCGAGCGAACGGATTAAGAGCTTGCTCTTAAGAAGTTAGCGGCGGACGGGTGAGTAACACGTGGGTAACCTGCCCATAAGACTGGGATAACTCCGGGAAACCGGGGCTAATACCGGATAACATCTAGCACCGCATGGTGCAAGATTGAAAGGCGGCTTCGGCTGTCACTTATGGATGGACCCGCGTCGCATTAGCTAGTTGGTGAGGTAACGGCTCACCAAGGCGACGATGCGTAGCCGACCTGAGAGGGTGATCGGCCACACTGGGACTGAGACACGGCCCAGACTCCTACGGGAGGCAGCAGTAGGGAATCTTCCGCAATGGACGAAAGTCTGACGGAGCAACGCCGCGTGAGCGATG…	15	9.79112	13.7333
Spirochaeta africana	X93928	56.6	1474	TGGCGGCGCGTTTTAAGCATGCAAGTCGAACGGGTAAGGCCCTTCGGGGTACACGAGTGGCGAACGGGTGAGTAACACGTGGGTGACCTGCCCAGAGGATGGGGATAGCCTGTGGAAACACAGGGTAATACCGAATAAGCTTATGCACTATGGTGCGATAAGGAAAGGGGCTTCGGCCTCGCCTTTGGATGGGCCCGCGTCTGATTAGTTAGTTGGTGGGGTAACGGCCTACCAAGACCGCGATCAGTAGCCGGCCTGAGAGGGTGATCGGCCACACTGGGACTGAGATACGGCCCAGACTCCTACGGGAGGCAGCAGCTAAGAATCTTCCGCAATGGACGAAAGTCTGACGGAGCGACGCCGCGTGGGTGAAGAAGGCAGGAATGTTGTAAAGCCCTT…	15	10.1764	16.4
Idiomarina piscisalsi	AB619724	54.3	1397	GCGGCTACCATGCAAGTCGAGCGGTAACAGAGAGAAGCTTGCTTCTCTGCTGACGAGCGGCGGACGGGTGAGTAAGACTTGGGAATTTGCCTTTAGGCGGGGGACAACCACTGGAAACGGTGGCTAATACCGCATAATGTCTACGGACCAAAGTGGGGGACCTTCGGGCCTCACACCTAAAGATGAGCCCAAGCGGGATTAGCTAGTTGGTGGGGTAAAGGCTCACCAAGGCGACGATCCCTAGCTGTTCTGAGAGGATGATCAGCCACACTGGGACTGAGACACGGCCCAGACTCCTACGGGAGGCAGCAGTGGGGAATATTGCACAATGGGGGAAACCCTGATGCAGCCATGCCGCGTGTGTGAAGAAGGCCTTCGGGTTGTAAAGCACTTTCAGTG…	12	8.58984	14.3333
Pontibacter korlensis	DQ888330	57.5	1435	ATACATGCAAGTCGAACGGATCAGAGGGCTTCGGTTCTCTGGTTAGTGGCGCACGGGTGCGTAACGCGTATGCAACCTACCTTCCACTGGGGGATAGCCCGGGGAAACCCGGATTAATACCGCATGTGACCACTGAGAGGGCATCCGATCGTGGTAAAAGCTGAGGCGGTGGAAGATGGGCATGCGTGCCATTAGCTAGTTGGCGGGGTAACGGCCCACCAAGGCTACGATGGCTAGGGGTTCTGAGAGGATGGTCCCCCACACTGGTACTGAGACACGGACCAGACTCCTACGGGAGGCAGCAGTAGGGAATATTGGGCAATGGCCGAGAGGCTGACCCAGCCATGCCGCGTGCAGGAAGAAGGCCTTCTGGGTTGTAAACTGCTTTTATCTGGGAAG…	15	10.453	15.4
Roseitalea porphyridii	KX268598	56.1	1419	GCTCAGAACGAACGCTGGCGGCAGGCTTAAGACATGCAAGTCGAACGCACCTTCGGGTGAGTGGCAGACGGGTGAGTAACGCGTGGGAATCTACCCAGCTCTACGGAATAGCTCCGGGAAACTGGAATTAATACCGTATACGTCCTTCGGGAGAAAGATTTATCGGAGTTGGATGAGCCCGCGTTGGATTAGCTTGTTGGTGGGGTAATGGCCTACCAAGGCGACGATCCATAGCTGGTCTGAGAGGATGATCAGCCACATTGGGACTGAGACACGGCCCAAACTCCTACGGGAGGCAGCAGTCGGGAATATTGGACAATGGGCGCAAGCCTGATCCAGCCATGCCGCGTGTGTGATGAAGGCCCTAGGGTTGTAAAGCACTTTCAGTGGGGAAGATAA…	12	8.45666	14.5
Acetoanaerobium sticklandii	M26494	51.9	1476	NNATATTTGAGAGTTTGATNNTGGCTCAGGATGAACGCTGGCGGCGTGCTTAACACATGCAAGTCGAGCGGAGATATAAAAAGGAAGCCTTNGGGGNNNCATTTTTAAATGCTAGCGGCGGACGGGTGCGTAACACGTGGGTAACCTGCCCCTATCACTGGGATAACACACTGAAAAGTGTGCTAATACCAGATAACATAAGCTTTTGGCATCATTAGCTTATCAAAGAATTTCGGATAGGGATGGGCCCGCGTCTGATTAGCTTGTTGGTGAGGTAACGGCTCACCAAGGCAACGATCAGTAGCCGACCTGAGAGGGTGATCGGCCACACTGGAACTGAGACACGGTCCAGACTCCTACGGGAGGCAGCAGTGGGGAATATTGCACAATGGGCGAAAG…	16	10.8401	13.9375
Halomonas elongata	M93355	55	1479	GCGGCAGGCCTAACACATGCAAGTCNAGCNNAAACNATCCTAGCTTGCTANNAGGCNTCNAGCNGCNGACNGGTNAGTAATGCATAGGAATCTGCCCGGTAGTGGGGGATAACTTNAGNAAACTCAAGCTAATACCGCATACNCCCTACGGGGGAAAGCAGGGGCTCTTCGGACCTTGCGCTATCGGATGAGCTTATGTCGGATTAGCTGGTTGGTGAGGTAACGGCTCACCAAGGCGACGATCCGTAGCTGGTCTGAGAGGATGATCAGCCACATCGGGACTGAGACACGGCCCGAACTCCTACGGGAGGCAGCAGTGGGGAATATTGGACAATGGGGGCAACCCTGATCCAGCCATGCCGCGTGTGTGAAGAAGGCCCTCGGGTTGTAAAGCACTTT…	14	9.46586	15.4286
Acidaminococcus fermentans	X65935	53.7	1488	NTTGGAGAGNNNGATCCTGGCTCAGGACGAACGCNGGCGGCGTGCNNAACACATGCTAGTCGAACGGAGAACTTTCTTCGGAAGGTTCTTAGTGGCGNACGGGTGAGTAACGCGTAGGCAACCTNCCTNTCTGTTGGGGACAACATTCCGAAAGGGATGCTAATACCGAATGAGATCCTTTTTCCGCATGGAGAGAGGATGAAAGATGGCCTCTACTTGTAANTATCGCAGAAGATGGGCCTGCGTCTGATTAGCTAGTAGGTGAGGTAACGGCTCACCTAGGCGATGATCAGTAGCCGGTNTGAGAGGATGAACGGCCACATTGGGACTGAGACACGGCCACNACTCCTACGGGAGGCAGCAGTGGGGAATCTTCCGCAATGGACGAAAGTCTGACGG…	16	10.7527	13.9375
Leptospirillum ferrooxidans	X86776	56.3	1484	AACGAACGCTGGCGGCGTGCCTAACACATGCAAGTCCGACGTGAAAGGGGAGCAATCCCCCGGTAGGGTGGCANACGGGTGAGTAATACATGGGTGATCTACCTTAGGGATGGGGATATCCTTCCGAAAGGAGGGGCAATACCGAATATTGTCCGGAGCCGTGAAGGGTTCCGGGGAAAGGGAGGCCTCTGATACAAGCTTTCGCCTTAAGATGAGCCCATGGCCCATCAGCTAGTTGGTAGGGTAAAGGCCTACCAAGGCTACGACGGGTCGCTGGTCTGAGAGGACGACCAGCCACACTGGCACTGAGATACGGGCCAGACTCCTACGGGAGGCAGCAGTGAGGAATATTGCNCAATGGGGGAAACCCTGACGCAGCAACGCCGCGTGTGGGAAGAA…	18	12.1294	14.1111
Paenibacillus kribbensis	AF391123	55.1	1511	GACGAACGCTGGCGGCGTGCCTAATACATGCAAGTCGAGCGGGGTCATGTAGAAGCTTGCTTCTACATGACCTAGCGGCGGACGGGTGAGTAACACGTAGGCAACCTGCCCACAAGACAGGGATAACTACCGGAAACGGTAGCTAATACCCGATACATCCTTTTCCTGCATGGGAGAAGGAGGAAAGACGGAGCAATCTGTCACTTGTGGATGGGCCTGCGGCGCATTAGCTAGTTGGTGGGGTAAAGGCCTACCAAGGCGACGATGCGTAGCCGACCTGAGAGGGTGATCGGCCACACTGGGACTGAGACACGGCCCAGACTCCTACGGGAGGCAGCAGTAGGGAATCTTCCGCAATGGGCGAAAGCCTGACGGAGCAACGCCGCGTGAGTGATGAAG…	14	9.26539	12.7143
Alteromonas macleodii	X82145	52.5	1432	TTGAACGCTGGCGGCAGGCCTAACACATGCAAGTCGAACGGTAACATTTCTAGCTTGCTANNNNNNTGACGAGTGGCGGACGGGTGAGTAATGCTTGGGAACTTGCCTTTGCGAGGGGGATAACAGTTGGAAACGACTGCTAATACCGCATAATGTCTTCGGACCAAACGGGGCTTCGGCTCCGGCGCAAAGAGAGGCCCAAGTGAGATTAGCTAGTTGGTAAGGTAACGGCTTACCAAGGCGACGATCTCTAGCTGTTCTGAGAGGAAGATCAGCCACACTGGGACTGAGACACGGCCCAGACTCCTACGGGAGGCAGCAGTGGGGAATATTGCACAATGGGGGAAACCCTGATGCAGCCATGCCGCGTGTGTGAAGAAGGCCTTCGGGTTGTAAAGC…	10	6.98324	14.9
Kangiella koreensis	AY520560	52.3	1494	ATTGAACGCTGGCGGTATGCTTAACACATGCAAGTCGAACGGTAACATGAAAAAGCTTGCTTTTTTGATGACGAGTGGCGGACGGGTGAGTAACACGTAGGAATCTACCGAGTAGCGGGGGATAGCCCGGAGAAATCCGGATTAATACCGCATGTGCACTTCGGTGTAAAGAGGGCCTCTTCTTGAAAGCTCTCACTATTCGATGAGCCTGCGTCAGATTAGCTTGTTGGTGGGGTAATGGCCTACCAAGGCGACGATCTGTAGCTGGTCTGAGAGGATGATCAGCCACACTGGGACTGAGACACGGCCCAGACTCCTACGGGAGGCAGCAGTGGGGAATATTGGACAATGGGCGCAAGCCTGATCCAGCAATACCGCGTGTGTGAAGAAGGCCTTCGG…	13	8.70147	14.5385
Erythrobacter flavus	AF500004	54	1442	AACGAACGCTGGCGGCATGCCTAACACATGCAAGTCGAACGCCCTCTTTTAGAGGGAGTGGCGCACGGGTGCGTAACGCGTGGGAACCTGCCCTTAGGTTCGGAATAACTCAGAGAAATTTGAGCTAATACCGGATAATGTCTTCGGACCAAAGATTTATCGCCTTTGGATGGGCCCGCGTAGGATTAGATAGTTGGTGGGGTAATGGCCTACCAAGTCGACGATCCTTAGCTGGTCTGAGAGGATGATCAGCCACACTGGGACTGAGACACGGCCCAGACTCCTACGGGAGGCAGCAGTGGGGAATATTGGACAATGGGCGAAAGCCTGATCCAGCAATGCCGCGTGAGTGATGAAGGCCTTAGGGTTGTAAAGCTCTTTTACCAGGGATGATAATGA…	14	9.70874	13
Pseudomonas entomophila	AY907566	53.9	1515	GCTCAGATTGAACGCTGGCGGCAGGCCTAACACATGCAAGTCGAGCGGATGACGGGAGCTTGCTCCTTGATTCAGCGGCGGACGGGTGAGTAATGCCTAGGAATCTGCCTGGTAGTGGGGGACAACGTTTCGAAAGGAACGCTAATACCGCATACGTCCTACGGGAGAAAGCAGGGGACCTTCGGGCCTTGCGCTATCARATGAGCCTAGGTCGGATTAGCTAGTTGGKGGGGTAATGGCTCACCAAGGCGACGATCCGTAACTGGTYTGAGAGGATGATCAGTCACACTGGAACTGAGACACGGTCCAGACTCCTACGGGAGGCAGCAGTGGGGAATATTGGACAATGGGCGAAAGCCTGATCCAGCCATGCCGCGTGTGTGAARAAGGTCTTCGGAT…	14	9.24092	14.5
Nocardioides humi	EF623863	57.8	1478	CTGGCTCAGGACGAACGCTGGCGGCGTGCTTAACACATGCAAGTCGAGCGGAAAGGCTCTTTYGGGGGTACTCGAGCGGCGAACGGGTGAGTAACACGTGAGTAATCTGCCCATGGCTCTGGGATAGCCACCGGAAACGGTGATTAATACCGGATATGACGCCTTGCTGCATGGTGGGGTGTGGAAAGTTTTTCGGCCATGGATGTGCTCGCGGCCTATCAGCTTGTTGGTGGGGTAATGGCCTACCAAGGCTTTGACGGGTAGCCGGCCTGAGAGGGTGACCGGTCACACTGGGACTGAGACACGGCCCAGACTCCTACGGGAGGCAGCAGTGGGGAATATTGGACAATGGGCGGAAGCCTGATCCAGCAACGCCGCGTGAGGGATGACGGCCTTCGG…	20	13.5318	16.15
Corynebacterium suranareeae	MK395364	56.7	1457	GGCGGCGTGCTTAACACATGCAAGTCGAACGCTGAAGCCCTAGCTTGCTGGGGTGGATGAGTGGCGAACGGGTGAGTAACACGTGGGTGATCTGCCCTGCACTTTGGGATAAGCCTGGGAAACTGGGTCTAATACCGAATACTCACATCACTGTAGGGGTGGTGTGGAAAGCTTTTGCGGTGTGGGATGAGCCTGCGGCCTATCAGCTTGTTGGTGGGGTAATGGCCTACCAAGGCGTCGACGGGTAGCCGGCCTGAGAGGGTGTACGGCCACATTGGGACTGAGACACGGCCCAGACTCCTACGGGAGGCAGCAGTGGGGAATATTGCACAATGGGCGCAAGCCTGATGCAGCGACGCCGCGTGGGGGATGAAGGCCTTCGGGTTGTAAACTCCTTTC…	18	12.3542	16.1667
Arcobacter marinus	EU512920	48.1	1426	CTGGCTCAGAGTGAACGCTGGCGGCGTGCTTAACACATGCAAGTCGAACGAGAACGGGATTAGCTTGCTAATCTGTCAGCTAAGTGGCGCACGGGTGAGTAATATATAGGTAACGTGCCTTCAAGAGGGGGATAACAGATGGAAACGTCTGCTAAGACCCCATATGCCTTTAATACAAAAGTATGAAAGGGAAATATTTATAGCTTGAAGATCGGCCTGTACAGTATCAGATAGTTGGTGAGGTAATGGCTCACCAAGTCAATGACGCTTAACTGGTTTGAGAGGATGATCAGTCACACTGGAACTGAGACACGGTCCAGACTCCTACGGGAGGCAGCAGTGGGGAATATTGCACAATGGGGGAAACCCTGATGCAGCAACGCCGCGTGGAGGATGACA…	6	4.20757	13.3333
Kangiella sediminilitoris	JQ317935	52.9	1459	ATTGAACGCTGGCGGTATGCTTAACACATGCAAGTCGAACGGTAACGATGCTAGCTTGCTAGCAGGCGACGAGTGGCGGACGGGTGAGTAACGCGTGGGAATCTACCGAGTAGCGGGGGATAGCCCGGAGAAATCCGGATTAATACCGCATGTGCACTACGGTGTAAAGAGGGCCTCTATTTATAAGCTCTCACTATTCGATGAGCCTGCGTCAGATTAGCTAGATGGTGGGGTAAAGGCCTACCATGGCGACGATCTGTAGCTGGTCTGAGAGGATGATCAGCCACACTGGGACTGAGACACGGCCCAGACTCCTACGGGAGGCAGCAGTGGGGAATATTGGACAATGGGGGCAACCCTGATCCAGCAATACCGCGTGTGTGAAGAAGGCCTTCGGGT…	11	7.53941	14.8182
Burkholderia plantarii	U96933	54.4	1549	ACACATGCAAGTCGAACGGCAGCACGGGTGCTTGCACCTGGTGGCGAGTGGCGAACGGGTGAGTAATACATCGGAACATGTCCTGTAGTGGGGGATAGCCCGGCGAAAGCCGGATTAATACCGCATACGATCTACGGATGAAAGCGGGGGATCTTTGGACCTCGCGCTATAGGGTTGGCCGATGGCTGATTAGCTAGTTGGTGGGGTAAAGGCCTACCAAGGCGACGATCAGTAGCTGGTCTGAGAGGACGACCAGCCACACTGGGACTGAGACACGGCCCAGACTCCTACGGGAGGCAGCAGTGGGGAATTTTGGACAATGGGCGAAAGCCTGATCCAGCAATGCCGCGTGTGTGAAGAAGGCCTTCGGGTTGTAAAGCACTTTTGTCCGGAAAGAAA…	14	9.03809	14.8571
Mesoplasma coleopterae	DQ514605	49.5	1497	GGATTAACGCTGGCGGCATGCCTAATACATGCAAGTCGAACGGAGGTGCTTGCACCTCAGTGGCGAACGGGTGAGTAACACGTATCTAATCTACCTTCTAGCGGGGGATAACTTTTGGAAACGAAAGGTAATACCGCATGTGGATGTTATTATCGCATGAGAAAACATTCAAAGATCCGTTTGGATCACTAGAAGATGAGGATGCGGCGTATTAGCTAGTAGGCGGGGTAAAGGCCCACCTAGGCGATGATACGTAGCCGAACTGAGAGGTTGATCGGCCACATTGGGACTGAGATACGGCCCAGACTCCTACGGGAGGCAGCAGTAGGGAATTTTTCACAATGGACGAAAGTCTGATGAAGCAATGCCGCGTGAGTGATGACGGCCTTCGGGTTGTAA…	10	6.68003	13.2
Altererythrobacter dongtanensis	GU166344	54.9	1436	TGGCTCAGAACGAACGCTGGCGGCATGCCTAACACATGCAAGTCGAACGAGACCTTCGGGTCTAGTGGCGCACGGGTGCGTAACGCGTGGGAACCTGCCTTTAGGTTCGGAATAACTCCCCGAAAGGGGTGCTAATACCGGATAATGTCTTCGGACCAAAGATTTATCGCCTTTAGATGGGCCCGCGTAGGATTAGCTAGTTGGTGGGGTAAAGGCCTACCAAGGCGACGATCCTTAGCTGGTCTGAGAGGATGATCAGCCACACTGGGACTGAGACACGGCCCAGACTCCTACGGGAGGCAGCAGTGGGGAATATTGGACAATGGGCGAAAGCCTGATCCAGCAATGCCGCGTGAGTGATGAAGGCCTTAGGGTTGTAAAGCTCTTTTACCAGGGATG…	13	9.05292	13.7692
Vibrio alfacsensis	JF316656	53.9	1497	CTCAGATTGAACGCTGGCGGCAGGCCTAACACATGCAAGTCGAGCGGCAGCGACAACATTGAATCTTCGGAGGATTTGTTGGGCGGCGAGCGGCGGACGGGTGAGTAATGCCTAGGAAATTGCCCTGATGTGGGGGATAACCATTGGAAACGATGGCTAATACCGCATGATGCCTACGGGCCAAAGAGGGGGACCTTCGGGCCTCTCGCGTCAGGATATGCCTAGGTGGGATTAGCTAGTTGGTGAGGTAAGGGCTCACCAAGGCGACGATCCCTAGCTGGTCTGAGAGGATGATCAGCCACACTGGAACTGAGACACGGTCCAGACTCCTACGGGAGGCAGCAGTGGGGAATATTGCACAATGGGCGCAAGCCTGATGCAGCCATGCCGCGTGTGTGA…	13	8.68403	13.7692
Glycocaulis alkaliphilus	KC222643	56.4	1389	AACGAACGCTGGCGGAAGGCTTAACACATGCAAGTCGAGCGCACCCTTCGGGGTGAGCGGCAGACGGGTGAGTAACGCGTGGGAACGCGCCCTTTGGTTCGGAATAGCCTCGGGAAACTGGGAGTAATACCGAATGTGCCCTTCGGGGGAAAGATTTATCGCCAAAGGATCGGCCCGCGTTAGATTAGCTTGTTGGTGGGGTAATGGCCCACCAAGGCGACGATCTATAGCTGGTCTGAGAGGATGATCAGCCACACTGGGACTGAGACACGGCCCAGACTCCTACGGGAGGCAGCAGTGGGGAAGCTTGGACAATGGGCGAAAGCCTGATCCAGCCATTCCGCGTGGATGATGAAGGCCTTAGGGTTGTAAAATCCTTTCAGCGGGGAAGATAATGAC…	14	10.0792	15
Bacteroides zoogleoformans	L16488	53.3	1471	TACAATGGAGAGTTTGATCCTGGCTCAGGANNAACGCTAGCTACAGGCTTAACACATGCAAGTCGAGGGGCAGCATGGACTTAGCTTGCTAAGTCCGATGGCGACCGGCGCACGGGTGAGTAACACGTATCCAACCTTCCGGTTACTCCGGTATAGCCTTTCGAAAGAAAGATTAATCCCGGATAGTATGGTGATTCCGCATGGTTTCTCCATTAAAGGATTCCGGNAACCGATGGGGATGCGTTCCATTAGGCGGTTGGCGGGGTAACGGCCCACCAAACCTACGATGGATAGGGGTTCTGAGAGGAAGGTCCCCCACATTGGAACTGAGACACGGTCCAAACTCCTACGGGAGGCAGCAGTGAGGAATNTTGGTCAATGGGCGTAAGCCTGAACCAG…	12	8.15772	14.8333
Pelobacter propionicus	X70954	55	1553	AGAGTTTGATNNTGGCTCAGAACGAACGCTGGCGGCGTGCCTAACACATGCAAGTCGAACGGGATTAAGGGGCTTGCTCCTTAATCTAGTGGCGCACGGGTGAGTAACGCGTAGATAATCTGCCTGATGATCAGGAATAACACTTCGAAAGAGGTGCTAATACCTGATAAGCCCACGACGGCTTTGGTCGTTGCGGGAAAAGGGGGGGACCATTTGGCCTTCTGTCATCAGATGAGTCTGCGTACCATTAGCTAGTTGGTAGGGTAAAGGCCTACCAAGGCGACGATGGTTAGCTGGTCTGAGAGGATGATCAGCCACACTGGAACTGAGACACGGTCCAGACTCCTACGGGAGGCAGCAGTGGGGAATTTTGCGCAATGGGCGAAAGCCTGACGCAGC…	11	7.08307	15.7273
Segniliparus rotundus	AY608918	58.5	1450	TCAGGACGAACGCTGGCGGCGTGCCTAACACATGCAAGTCGAACGGTAAGGCCCTTCGGGGTACACGAGTGGCGAACGGGTGAGTAACACGTGGGCAATCTGCCCTGCACTCTGGGATAAGCCTGGGAAACTGGGTCTAATACCGGATATGAGTCTCCACCGCATGGCGGAGACTGGAAAGTTTTTCGGTGCAGGATGAGCCCGCGGCCTATCAGCTAGTTGGTGGGGTAATGGCCTACCAAGGCGACGACGGGTAGCCGGCCTGAGAGGGTGATCGGCCACACTGGGACTGAGACACGGCCCAGACTCCTACGGGAGGCAGCAGTGGGGAATATTGCACAATGGGCGAAAGCCTGATGCAGCGACGCCGCGTGCGGGATGACGGCCTTCGGGTTGTAA…	18	12.4138	15.5556
Bradymonas sediminis	KM034744	55.5	1461	AACGAACGCTGGCGGCGTGCTTAACACATGCAAGTCGCACGAGAAACGGGGCTTCGGCCCCCGAGTAAAGTGGCGAATGGGTGAGTAACACGTGAGTAACATGCCTTGGAGCGGGGGATAACCATCCGAAAGGGTGGCTAATACCGCATAAGACCCCACCGACTTCGGTCGGAGTGGTCAAAGCCTTCGGGCACTCCAAGATTGGCTCGCGGACCATTAGCTAGTTGGTGAGGTAACGGCTCACCAAGGCAGTGATGGATAGCTGGTCTGAGAGGACGATCAGCCACACTGGGACTGAGACACGGCCCAGACTCCTGCGGGAGGCAGCAGTGGGGAATCTTGTGCAATGGGCGAAAGCCTGACGCAGCAACGCCGCGTGTGTGAAGAAGGCTTTCGGGT…	16	10.9514	14.0625
Egibacter rhizosphaerae	KR605111	60.4	1516	AGAGTTTGATCCTGGCTCAGGACGAACGCTGGCGGCGCGCCTAACACATGCAAGTCGAGGGAGAACCGCACCTTCGGGTGCGGGGAGACCGGCGAACGGGTGAGTAACACGTGAGGAACTTACTCCACAGACCGGGATAACCCGGGGAAACCTGGGCTAATACCGGATGACCTTCACGGGCCGCATGGTCGGTGAAGCAAATGCTCCGGCGCTGTGGGATGGCCTCGCGGCCTATCAGCTAGTTGGTGAGGTAACGGCTCACCAAGGCTACGACGGGTAGCTGGCGTGAGAGCGCGATCAGCCACACTGGGACTGAGACACGGCCCAGACTCCTACGGGAGGCAGCAGTGGGGAATCTTGCGCAATGGGCGAAAGCCTGACGCAGCGACGCCGCGTGCG…	22	14.5119	14.5
Staphylococcus hyicus	D83368	51.6	1476	AGGATGAACGCTGGCGGCGTGCCTAATACATGCAAGTCGAGCGAACAGATGAGGAGCTTGCTCCTTTGACGTTAGCGGCGGACGGGTGAGTAACACGTGGGTAACCTACCTATAAGACTGGAATAACTCCGGGAAACCGGGGCTAATGCCGGATAACATGTTGAACCGCATGGTTCAACAGTGAAAGACGGTCTTGCTGTCACTTATAGATGGACCCGCGCCGTATTAGCTAGTTGGTAAGGTAACGGCTTACCAAGGCGACGATACGTAGCCGACCTGAGAGGGTGATCGGCCACACTGGAACTGAGACACGGTCCAGACTCCTACGGGAGGCAGCAGTAGGGAATCTTCCGCAATGGGCGAAAGCCTGACGGAGCAACGCCGCGTGAGTGATGAAGG…	11	7.45257	13.3636
Prauserella marina	FJ444996	58.6	1443	GACGAACGCTGGCGGCGTGCTTAACACATGCAAGTCGAACGCTGAACCCGCTTCGGTGGGGGATGAGTGGCGAACGGGTGAGTAACACGTGGGTAATCTGCCCTGTACTTTGGGATAAGCCCGGGAAACTGGGTCTAATACCGGATAGGACCATGTCACGCATGTGGTGTGGTGGAAAGTTTCGGCGGTACAGGTTGAGCCCGCGGCCTATCAGCTTGTTGGTGGGGTGATGGCCTACCAAGGCGGTGACGGGTAGCCGGCCTGAGAGGGCGACCGGCCACACTGGGACTGAGACACGGCCCAGACTCCTACGGGAGGCAGCAGTGGGGAATATTGCACAATGGGCGAAAGCCTGATGCAGCGACGCCGCGTGAGGGATGACGGCCTTCGGGTTGTAAA…	20	13.86	15.8
Altererythrobacter atlanticus	KC018454	54.8	1444	TAGAGTTTGGGATCTGGCTCAGAACGAACGCTGGCGGCATGCCTAACTACATGCAAGTCGAACGAGCTCTTCGGAGCTAGTGGCGCACGGGTGCGTAACGCGTGGGAACCTGCCCTTAGGTTCGGAATAACTCCCCGAAAGGGGTGCTAATACCGGATAATGTCTTCGGACCAAAGATTTATCGCCTTTGGATGGGCCCGCGTTGGATTAGCTAGTTGGTAGGGTAAAGGCCTACCAAGGCGACGATCCATAGCTGGTCTTAGAGGATGATCAGCCACACTGGGACTGAGACACGGCCCAGACTCCTACGGGAGGCAGCAGTGGGGAATATTGGACAATGGGCGAAAGCCTGATCCAGCAATGCCGCGTGAGTGATGAAGGCCTTAGGGTTGTAAAGCT…	14	9.69529	13.2857
Amycolatopsis albispora	KT751086	58.6	1481	AGAGTTTGATCCTGGCTCAGGACGAACGCTGGCGGCGTGCTTAACACATGCAAGACGAACGATGAAGCCCTTTCGGGGGTGGATTAGTGGCGAACGGGTGAGTAACACGTGGGTAATCTGCCCTGTACTTTGGGATAAGCCCTGGAAACGGGGTCTAATACCGGATAGGACCGCGCATCGCATGGTGTGTGGTGGAAAGCTCCGGCGGTACAGGATGAACCCGCGGCCTATCAGCTTGTTGGTGCGGTGATGGCCTACCAAGGCGACGACGGGTAGCCGGCCTGAGAGGGCGACCGGCCACACTGGGACTGAGACACGGCCCAGACTCCTACGGGAGGCAGCAGTGGGGAATATTGCACAATGGGCGCAAGCCTGATGCAGCGACGCCGCGTGAGGGAT…	17	11.4787	15.7059
Acinetobacter larvae	KU560468	52.9	1524	AGAGTTTGATCATGGCTCAGATTGAACGCTGGCGGCAGGCTTAACACATGCAAGTCGAGCGGGGGAAGGTGCTTCGGTACTGGACCTAGCGGCGGACGGGTGAGTAAAGCTTAGGAATCTGCCCATTAATGGGGGATAACGTTTCGAAAGGAGCGCTAATACCGCATACGCCCTACGGGGGAAAGCAGGGGATCGTAAGACCTTGCGTTAATGGATGAGCCTAAGTCGGATTAGCTAGTTGGTGGGGTAAAGGCCTACCAAGGCGACGATCTGTAGCGGGTCTGAGAGGATGATCCGCCACACTGGGACTGAGACACGGCCCAGACTCCTACGGGAGGCAGCAGTGGGGAATATTGGACAATGGGGGGAACCCTGATCCAGCCATGCCGCGTGTGTGAA…	14	9.18635	14.1429
Myroides profundi	EU204978	49.4	1479	AGAGTTTGATCCTGGCTCAGGATGAACGCTAGCGGCAGGCCTAACACATGCAAGTCGAGGGGTAGAAGAAGCTTGCTTTTTTGAGACCGGCGCACGGGTGAGTAACGCGTATGCAACCTACCTTATACAGGGGAATAGCCCGAAGAAATTCGGATTAATGCTCCATGGTTTATCGATATGGCATCGTATTGATAATAAAGATTTATCGGTATAAGATGGGCATGCGTATCATTAGCTAGTTGGTGTGGTAACGGCATACCAAGGCGACGATGATTAGGGGTCCTGAGAGGGAGATCCCCCACACTGGTACTGAGACACGGACCAGACTCCTACGGGAGGCAGCAGTGAGGAATATTGGTCAATGGAGGCAACTCTGAACCAGCCATGCCGCGTGCAGGA…	9	6.08519	13.2222
Geobacter anodireducens	KF006333	56.1	1457	ATGCAGTCGAACGTGATCCGCCCTTCGGGGTGGTGAAAGTGGCGCACGGGTGAGTAACGCGTGGATAATCTGCCCGAGGATTTGGGATAACATCTCGAAAGGGGTGCTAATACCGAATAAGCCCACGGGGTCTACGGATCTTGCGGGAAAAGGGGGGGACCTTCGGGCCTCCTGTCCTTGGATGAGTCTGCGTACCATTAGCTAGTTGGTGGGGTAATGGCCTACCAAGGCGACGATGGTTAGCTGGTCTGAGAGGATGATCAGCCACACTGGAACTGAGACACGGTCCAGACTCCTACGGGAGGCAGCAGTGGGGAATTTTGCGCAATGGGGGAAACCCTGACGCAGCAACGCCGCGTGGGTGATGAAGGCCTTCGGGTCGTAAAGCTCTGTCTGGAG…	13	8.92244	16.6923
Kosakonia oryzae	EF488759	55.6	1481	AGATTGAACGCTGGCGGCAGGCCTAACACATGCAAGTCGAACGGTAGCACAGAGAGCTTGCTCTCGGGTGACGAGTGGCGGACGGGTGAGTAATGTCTGGGAAACTGCCTGATGGAGGGGGATAACTACTGGAAACGGTAGCTAATACCGCATAATGTCGCAAGACCAAAGAGGGGGACCTTCGGGCCTCTTGCCATCAGATGTGCCCAGATGGGATTAGCTAGTAGGCGGGGTAATGGCCCACCTAGGCGACGATCCCTAGCTGGTCTGAGAGGATGACCAGCCACACTGGAACTGAGACACGGTCCAGACTCCTACGGGAGGCAGCAGTGGGGAATATTGCACAATGGGCGCAAGCCTGATGCAGCCATGCCGCGTGTGTGAAGAAGGCCTTCGGGT…	16	10.8035	13.9375
Simiduia agarivorans	EF617350	54.8	1431	CAGGCCTAACACATGCAAGTCGAGCGGTAACAGGGGTGCTTGCACCCGCTGACGAGCGGCGGACGGGTGAGTAACGCGTGGGAATCTGCCTAGTAGTGGGGGACAACAGTTGGAAACGACTGCTAATACCGCATACGCCCTACGGGGGAAAGGAGGGGATCTTCGGACCTTTCGCTATTAGATGAGCCCGCGTCAGATTAGCTAGTTGGTGGGGTAAAGGCCTACCAAGGCGACGATCTGTAGCTGGTCTGAGAGGATGATCAGCCACACTGGAACTGAGACACGGTCCAGACTCCTACGGGAGGCAGCAGTGGGGAATATTGGACAATGGGGGCAACCCTGATCCAGCCATGCCGCGTGTGTGAAGAAGGCCTTAGGGTTGTAAAGCACTTTCAGCGA…	15	10.4822	14.3333
Aneurinibacillus soli	KJ739787	56.5	1465	TAGAGTTTTGATCATGGCTCAGGACGAACGCTGGCGCGGTGCCTAATACATGCAAGTCGAGCGGATCAACGGAGAGCTTGCTCTCCTGAGATTAGCGGCGGACGGGTGAGTAACACGTAGGCAACCTGCCTGTACGATCGGGATAACTTCGGGAAACCGAAGCTAATACCGAATACGACATTAGCCCGCATGGGCTGATGTGGAAAGACCTTGTGTCACGTACAGATGGGCCTGCGGCGCATTAGCTAGTTGGTGGGGTAGAGGCCTACCAAGGCGACGATGCGTAGCCGACCTGAGAGGGTGATCGGCCACACTGGGACTGAGACACGGCCCAGACTCCTACGGGAGGCAGCAGTAGGGAATCTTCCGCAATGGACGAAAGTCTGACGGAGCAACGCC…	11	7.50853	14
Paenibacillus bovis	KM978955	54.3	1483	GCCTAATACATGCAAGTCGAGCGGAGTTGATAGAGTGCTTGCACTCTTGAGACTTAGCGGCGGACGGGTGAGTAACACGTAGGCAACCTGCCCCTCAGACTGGGATAACTACCGGAAACGGTAGCTAATACCGGATAATCGTTTTCTTCTCCTGAAGAGACCGGGAAAGACGGAGCAATCTGTCACTGGAGGATGGGCCTGCGGCGCATTAGCTAGTTGGTGGGGTAACGGCTCACCAAGGCGACGATGCGTAGCCGACCTGAGAGGGTGATCGGCCACACTGGGACTGAGACACGGCCCAGACTCCTACGGGAGGCAGCAGTAGGGAATCTTCCGCAATGGACGAAAGTCTGACGGAGCAACGCCGCGTGAGTGATGAAGGTTTTCGGATCGTAAAGC…	13	8.76601	11.7692
Pseudodesulfovibrio indicus	KT750867	54.8	1491	TGGCTCAGATTGAACGCTGGCGGCGTGCTTAACACATGCAAGTCGAGCGAGAAAGCTCTCTTCGGAGAGTGAGTAGAGCGGCGCACGGGTGAGTAACGCGTGGATAATCTGCCCTGAAGATCGGGATAACAGTTGGAAACGACTGCTAATACCGTATAATCTGCATATTTAACTTTATGTGGGAAAGATGGCCTCTACTTGTAAGCTATCACTTTTGGATGAGTCCGCGTCTCATTAGCTTGTTGGTGGGGTAATGGCCTACCAAGGCAACGATGAGTAGCTGGTCTGAGAGGATGATCAGCCACACTGGGACTGAAACACGGCCCAGACTCCTACGGGAGGCAGCAGTGGGGAATATTGCGCAATGGGGGAAACCCTGACGCAGCGACGCCGCGTGTA…	13	8.71898	14.9231
Thiomonas intermedia	NR_025788	55.5	1390	ACATGCAAGTCGAACGGCAGCGCGGGGCAACCTGGCGGCGAGTGGCGAACGGGTGAGTAATACATCGGAACGTGCCCTGTGATGGGGGATAACTACGCGAAAGCGTAGCTAATACCGCATACGACCTAAGGGTGAAAGTGGGGGATCGCAAGACCTCACGTCATAGGAGCGGCCGATGGCGGATTAGCTAGTTGGTGGGGTAAAGGCCTACCAAGGCGACGATCCGTAGCTGGTCTGAGAGGACGACCAGCCACACTGGGACTGAGACACGGCCCAGACTCCTACGGGAGGCAGCAGTGGGGAATCTTGGACAATGGGGGCAACCCTGATCCAGCAATGCCGCGTGTGGGATGAAGGCCTTCGGGTTGTAAACCACTTTTGGCGGGGGCGAAATATCGA…	12	8.63309	14.6667
Acidithiobacillus ferrooxidans	NR_041888	56.3	1461	ATGCCTAACACATGCAAGTCGAACGGTAACAGGTCTTCGGATGCTGACGAGTGGCGGACGGGTGAGTAATGCGTAGGAATCTGTCTTTTAGTGGGGGACAACCCAGGGAAACTTGGGCTAATACCGCATGAGCCCTGAGGGGGAAAGCGGGGGATCTTCGGACCTCGCGCTAAGAGAGGAGCCTACGTCCGATTAGCTAGTTGGCGGGGTAAAGGCCCACCAAGGCGACGATCGGTAGCTGGTCTGAGAGGACGACCAGCCACACTGGGACTGAGACACGGCCCAGACTCCTACGGGAGGCAGCAGTGGGGAATTTTTCGCAATGGGGGCAACCCTGACGAAGCAATGCCGCGTGGATGAAGAAGGCCTTCGGGTTGTAAAGTCCTTTCGTGGAGGACG…	16	10.9514	16.5625
Teredinibacter turnerae	AY028398	53.4	1469	ATTGAACSCTGGCGGCAGGCCTAACACATGCAAGTCGAGCGTGAAAGCCTTCGGGTGAGTAAAGCGGCGGACGGGTGAGTAACGCGTGGGAATCTGCCTGATAGTGGGGGACAACAGTCGGAAACGACTGCTAATACCGCATACGTCCTAAGGGAGAAAGTGGGGGATCTTCGGACCTCACGCTATCAGATGAGCCCGCGTCGGATTAGCTAGTAGGTGAGGTAATGGCTCACCTAGGCGACGATCCGTAGCTGGTCTGAGAGGATGATCAGCCACATTGGGACTGAGACACGGCCCAAACTCCTACGGGAGGCAGCAGTGGGGAATATTGCACAATGGGGGAAACCCTGATGCAGCCATGCCGCGTGTGTGAAGAAGGCCCTCGGGTTGTAAAGCACT…	12	8.16882	14.5
Hyphomicrobium nitrativorans	JX131369	55.3	1450	CTGGCTCAGAACGAACGCTGGCGGCAGGCCTAACACATGCAAGTCGAACGCTGTAGCAATACAGAGTGGCAGACGGGTGAGTAACACGTGGGAATCTTCCTATCGGTACGGAATAGCTCAGGGAAACTTGGGGTAATACCGCATACGCCCTTCGGGGGAAAGATTTATCGCCGATAGACGAGCCCGCGTCTGATTAGCTAGTTGGTGAGGTAATGGCTCACCAAGGCGACGATCAGTAGCTGGTCTGAGAGGATGATCAGCCACACTGGGACTGAGACACGGCCCAGACTCCTACGGGAGGCAGCAGTGGGGAATATTGGACAATGGGCGAAAGCCTGATCCAGCCATGCCGCGTGAGTGACGAAGGTCTTCGGATTGTAAAGCTCTTTTGGCGGGGAC…	16	11.0345	13.375
Croceicoccus naphthovorans	KF145127	53.8	1356	CACATGCAAGTCGAACGAAGCCTTCGGGCTTAGTGGCGCACGGGTGCGTAACGCGTGGGAATCTACCCTTAGGTTCGGAATAACTCAGAGAAATTTGAGCTAATACCGGATGATGTCTTCGGACCAAAGATTTATCGCCTTTGGATGAGCCCGCGTAAGATTAGCTAGTTGGTAGGGTAAAGGCCTACCAAGGCGACGATCTTTAGCTGGTCTGAGAGGATGATCAGCCACACTGGGACTGAGACACGGCCCAGACTCCTACGGGAGGCAGCAGTGGGGAATATTGGACAATGGGCGAAAGCCTGATCCAGCAATGCCGCGTGAGTGATGAAGGCCTTAGGGTTGTAAAGCTCTTTTACCCGGGATGATAATGACAGTACCGGGAGAATAAGCTCCGGC…	9	6.63717	14.2222
Spiroplasma litorale	AY189306	50	1516	TGGAGAGTTTGATCCTGGCTCAGGATGAACGCTGGCGGCATGCCTAATACATGCAAGTCGAACGGGGTGCTTGCACCCAGTGGCGAACGGGTGAGTAACACGTATCTAATCTACCTCTTAGTGGGGGATAACAGTTGGAAACGACTGCTAATACCGCATACGACACCATTATGGCATCAGAAGGTGTTAAAAGGTCCGTTTGGACCGCTAGGAGATGAGGATGCGGCGTATTAGCTAGTAGGTGAGGTAATGGCTCACCTAGGCGATGATACGTAGCCGAACTGAGAGGTTGATCGGCCACATTGGGACTGAGATACGGCCCAGACTCCTACGGGAGGCAGCAGTAGGGAATTTTTCACAATGGGCGAAAGCCTGATGAAGCAATGCCGCGTGAGTGAT…	12	7.91557	13.8333
Spiroplasma syrphidicola	AY189309	50.1	1516	TGGAGAGTTTGATCCTGGCTCAGGATGAACGCTGGCGGCATGCCTAATACATGCAAGTCGAACGGGGTGCTTGCACCCAGTGGCGAACGGGTGAGTAACACGTATCTAATCTACCCATTAGCGGGGGATAACAGTTGGAAACGACTGCTAATACCGCATACGACATTTTCTGGCATCAGAGGATGTTAAAAGGTCCGTTTGGATCACTAATGGATGAGGGTGCGGCGTATTAGCTAGTTGGTGGGGTAATGGCCTACCAAGGCAATGATACGTAGCCGAACTGAGAGGTTGATCGGCCACATCGGGACTGAGACACGGCCCGAACTCCTACGGGAGGCAGCAGTAGGGAATTTTTCACAATGGGCGAAAGCCTGATGGAGCAATGCCGCGTGACTGAAG…	14	9.23483	12.9286
Haliangium ochraceum	AB016469	56.8	1483	TGATCCTGGCTCAGAGCGAACGTTTGCGGCGGGCCTAACACATGCAAGTCGAACGAGAAAGCCTTCGGGGTGGAAAGTGGCGCACGGGTGCGTAACACGTGGATAACCAACCCCCCAGTTTGGGACAACACCGGGAAACTGGTGCTAATACCAGATGTGTCGCGGGAGTCGTCAGGCTCCCTCGANAAAGGCACGCAAGGGTCGCTGGGGGACGGGTCCGCGTCCCATCAGCTAGTTGGTGAGGTAATGGCTCACCAAGGCTAAGACGGGTAGCTGGTCTGAGAGGATGATCAGCCACACTGGAACTGAGACACGGTCCAGACTCCTACGGGAGGCAGCAGTGGGGAATATTGCGCAATGGGCGAAAGCCTGACGCAGCCACGCCGCGTGAGCGATGAA…	15	10.1146	14.7333
Thiohalobacter thiocyanaticus	FJ482231	56.2	1455	TGCTCAGATTGAACGCTGGCGGCATGCCTTACACATGCAAGTCGAAGTAACAGGCGGGAGCTTGCTCCTGCGCTGACGAGTGGCGGACGGGTGAGTAATACGTAGGAATCTGCCCAGTAGTGGGGGACAACCTGGGGAAACTCAGGCTAATACCGCATACGCCCTACGGGGGAAAGGCTTCGGCCGCTATTGGATGAGCCTACGTCCGATTAGCTTGTTGGTGGGGTAACGGCCCACCAAGGCGACGATCGGTAGCTGGTCTGAGAGGACGATCAGCCACACTGGGACTGAGACACGGCCCAGACTCCTACGGGAGGCAGCAGTGGGGAATATTGGACAATGGGGGAAACCCTGATCCAGCAATGCCGCGTGTGTGAAGAAGGCCTGCGGGTTGTAAAG…	14	9.62199	14.7143
Blastococcus saxobsidens	AJ316571	59.3	1483	CAGGACGAACGCTGGCGGCGTGCTTAACACATGCAAGTCGAACGGTGAACCTGCTTCGGTGGGGGATCAGTGGCGAACGGGTGAGTAACACGTGGGCAACCTGCCCTCAGCTCTGGGATAACTCCAAGAAATTGGGGCTAATACCGGATATGACTGCTGACCGCATGGTCTGGTGGTGGAAAGATTTATCGGCTGGGGATGGGCCCGCGGCCTATCAGCTTGTTGGTGGGGTAGTGGCCTACCAAGGCGACGACGGGTAGCCGGCCTGAGAGGGTGACCGGCCACACTGGGACTGAGACACGGCCCAGACTCCTACGGGAGGCAGCAGTGGGGAATATTGCGCAATGGGCGAAAGCCTGACGCAGCGACGCCGCGTGGGGGATGACGGCCTTCGGGTTG…	21	14.1605	15.8571
Spiroplasma cantharicola	DQ861914	49.8	1505	TCCTGGCTCAGGATTAACGCTGGCGGCATGCCTAATACATGCAAGTCGAACGGGGTGCTTGCACCCAGTGGCGAACGGGTGAGTAACACGTATCTAATCTACCTTTTAGTGGGGGATAACAGTTGGAAACGACTGCTAATACCGCATACGACATCATTATCGCATGAGAAGATGTTAAAAGGCCCGTTTGGGCCGCTAGAAGATGAGGATGCGGCGTATTAGCTAGTAGGTGGGGTAAAGGCCCACCTAGGCGATGATACGTAGCCGAACTGAGAGGTTGATCGGCCACATTGGGACTGAGATACGGCCCAGACTCCTACGGGAGGCAGCAGTAGGGAATTTTTCACAATGGACGAAAGTCTGATGAAGCAATGCCGCGTGAGTGATGACGGTCTTCGG…	12	7.97342	13.3333
Dehalogenimonas formicexedens	KX274280	53.7	1450	GATGAACGCTAGCGGCGCGCCTTATGCATGCAAGTCGTACGGTCCCGCAAGGGACAGTGGCAAACGGGTGAGTAATAGTTAGGTAACCTGCCTTTAAGTGGGGGATAACACTTCGAAAGAAGTGCTAATACCGCATGTGGTGCTCTTTCATAAGAAGGATCACTAAAACCGCAAGGTGCTTGAAGAGGGGCCTGATTCCGATTAGCTAGTTGGTGAGGTAACGGCCCACCAAGGCTGGGATCGGTAGCTGGTCTGAGAGGATGGTCAGCCACACTGGGACTGAGACACGGCCCAGACTCCTACGGGAGGCAGCAGCAAGGAATCTTGGGCAATGGGCGAAAGCCTGACCCAGCGACGCCGCGTGAGGGATGAAGGCCTTCGGGTTGTAAACCTCTTTTC…	12	8.27586	16.5833
Lacunisphaera limnophila	KX058882	54.6	1495	GCTCAGAATGAACGCTGGCGGCGTGGTTAAGACATGCAAGTCGAACGGTTTTTCAGGTGTAGCAATACATTTGAAAAGCAGTGGCGAACGGGTGCGTAACACGTGAACAATCTACCATTTAGTGTGGAATAGCTCGGCGAAAGCCGGATTAATACCGCATGTGGTTGGCTTTCTCCTGAAAGCCATACTAAAGCCGGGGACCGCAAGGCCTGGCGCTAATTGAGGAGTTCGCGGCCTATCAGCTAGTTGGCGAGGTAACGGCTCACCAAGGCTAAGACGGGTAGCTGATCTGAGAGGATGATCAGCCACACTGGAACTGAGACACGGTCCAGACACCTACGGGTGGCAGCAGTTTCGAATCATTCACAATGGGCGAAAGCCTGATGGTGCGACGCCGCG…	12	8.02676	15.8333
Phaeobacter piscinae	AJ536669	55.2	1452	AGAGTTTGATCCTGGCTCAGAACGAACGCTGGCGGCAGGCCTAACACATGCAAGTCGAGCGCACTCTTCGGAGTGAGCGGCGGACGGGTTAGTAACGCGTGGGAACGTGCCCTTCTCTAAGGAATAGCCACTGGAAACGGTGAGTAATACCTTATACGCCCTTCGGGGGAAAGATTTATCGGAGAAGGATCGGCCCGCGTTAGATTAGATAGTTGGTGGGGTAACGGCCTACCAAGTCTACGATCTATAGCTGGTTTTAGAGGATGATCAGCAACACTGGGACTGAGACACGGCCCAGACTCCTACGGGAGGCAGCAGTGGGGAATCTTGGACAATGGGCGCAAGCCTGATCCAGCCATGCCGCGTGAGTGATGAAGGCCTTAGGGTCGTAAAGCTCTT…	14	9.64187	13.8571
Rugosibacter aromaticivorans	NR_156019	56.1	1568	AAACTGAAGAGTTTGATCCTGGCTCAGATTGAACGCTGGCGGAATGCTTTACACATGCAAGTCGAACGGCAGCACGGGAGCTTGCTCCTGGTGGCGAGTGGCGAACGGGTGAGTAATGTATCGGAACGTACCCCGTCGTGGGGGATAACTCTCCGAAAGGAGAGCTAATACCGCATACGACCCGAGGGTGAAAGCGGGGGACCTGGGGTAACCTGGGCCTCGCGCGATGGGAGCGGCCGATATCGGATTAGCTAGTTGGTGGGGTAAAGGCCTACCAAGGCGACGATCCGTAGCGGGTCTGAGAGGACGACCCGCCACACTGGAACTGAGACACGGTCCAGACTCCTACGGGAGGCAGCAGTGGGGAATTTTGGACAATGGGCGCAAGCCTGATCCAGC…	16	10.2041	14.4375
Entomoplasma luminosum	AY155670	49.6	1491	TCAGGAYGAACGCTGGCGGCATGCCTAATACATGCAAGTCGAACGGGGGTGCTTGCACCCCAGTGGCGAACGGGTGAGTAACACGTATCTAATCTACCTTAAAGCGGGGGATAACCTTTGGAAACGAAGGATAATACCGCATGTGAACTTCAACTGGCATCAGTTGAAGTTGAAAGTTCCGTTTGGAACACTTTAAGATGAGGATGCGGCGTATTAGCTAGTAGGCGGGGTAAAGGCCCACCTAGGCGATGATACGTAGCCGAACTGAGAGGTTGATCGGCCACATTGGGACTGAGATACGGCCCAGACTCCTACGGGAGGCAGCAGTAGGGAATTTTTCACAATGGACGAAAGTCTGATGAAGCAATGCCGCGTGAGTGATGACGGTCTTCGGATTGT…	10	6.70691	13
Ktedonosporobacter rubrisoli	KY427895	58.4	1480	CGAGTTTGATCCTGGCTCAGGATAAACGCTGGCGGCGTGCCTAACACATGCAAGTCGAACGCCTTCTGGCAACAGAGGGAGTGGCGGACGGGTGAGGAACACGTGGGTTATCTACCTCCGGGTGAGGAATACCACCGGGAAACCGGTGACAATACCGCATACGTTTCCCTTCGCGGGGAAACAAAGCTTCGCAAGAGGCGCCGGGAGATGAGCCTGCGGCCGATTAGCTGGTTGGTGGGGTAAAAGCCTACCAAGGCGACGATCGGTAGCTGGTCTGAGAGGACGATCAGCCACACTGGGATTGAGAACGGCCCAGACTCCTACGGGGGGCAGCAGTGAGGAATTTTCCGCAATGGTCGCAAGACTGACGGAGCAACGCCGCGTGCAGGAAGACGGCCT…	18	12.1622	16.1667
Staphylococcus saprophyticus	D83371	51.5	1477	AGGATGAACGCTGGCGGCGTGCCTAATACATGCAAGTCGAGCGAACAGATAAGGAGCTTGCTCCTTTGACGTTAGCGGCGGACGGGTGAGTAACACGTGGGTAACCTACCTATAAGACTGGGATAACTTCGGGAAACCGGAGCTAATACCGGATAACATTTGGAACCGCATGGTTCTAAAGTGAAAGATGGTTTTGCTATCACTTATAGATGGACCCGCGCCGTATTAGCTAGTTGGTAAGGTAACGGCTTACCAAGGCGACGATACGTAGCCGACCTGAGAGGGTGATCGGCCACACTGGAACTGAGACACGGTCCAGACTCCTACGGGAGGCAGCAGTAGGGAATCTTCCGCAATGGGCGAAAGCCTGACGGAGCAACGCCGCGTGAGTGATGAAGG…	10	6.77048	13.1
Acidovorax carolinensis	EU910093	53.9	1497	AGAGTTTGATCCTGGCTCAGATTGAACGCTGGCGGCATGCCTTACACATGCAAGTCGAACGGTAACAGGTCTTCGGATGCTGACGAGTGGCGAACGGGTGAGTAATACATCGGAACGTGCCCGATCGTGGGGGATAACGGAGCGAAAGCTTTGCTAATACCGCATACGATCTACGGATGAAAGCAGGGGACCGCAAGGCCTTGCGCGGACGGAGCGGCCGATGGCAGATTAGGTAGTTGGTGGGATAAAAGCTTACCAAGCCGACGATCTGTAGCTGGTCTGAGAGGACGACCAGCCACACTGGGACTGAGACACGGCCCAGACTCCTACGGGAGGCAGCAGTGGGGAATTTTGGACAATGGGCGCAAGCCTGATCCAGCCATGCCGCGTGCAGGATGA…	15	10.02	14.0667
Thauera humireducens	JQ038037	56.4	1444	AAGACCTTGGCGCTGCTTTAACATGCACGTCGACGGCAGCACGGGCTTCGGCCTGGTGGCGAGTGGCGAACGGGTGAGTAATGCATCGGAACGTGCCCATTTGTGGGGGATAACGCGGCGAAAGTCGCGCTAATACCGCATACGCCCTGAGGGGGAAAGCGGGGGATTCTTCGGAACCTCGCGCAATTGGAGCGGCCGATGTCAGATTAGCTAGTTGGTAGGGTAAAGGCCTACCAAGGCGACGATCTGTAGCGGGTCTGAGAGGATGATCCGCCACACTGGGACTGAGACACGGCCCAGACTCCTACGGGAGGCAGCAGTGGGGAATTTTGGACAATGGGGGCAACCCTGATCCAGCCATGCCGCGTGAGTGAAGAAGGCCTTCGGGTTGTAAAGCTC…	13	9.00277	15
Echinicola vietnamensis	AM406795	56.2	1437	GATGAACGCTAGCGGCAGGCCTAATACATGCAAGTCGAACGGTATCCCGGACTTGTTTCGGGAGAGAGTGGCGCACGGGTGCGTAACGCGTATGCAACCTACCTTCCACAGGGGGATAGCCCGGGGAAACCCGGATTAATACCCCATGGCATATTGGACCGGCATCGGTWCTATATTAAAGATTCATCGGTGGAAGATGGGCATGCGTAGGATTAGCTGGTTGGTGCGGTAACGGCGCACCAAGGCGACGATCCTTAGGGGTTCTGAGAGGAAGGTCCCCCACACTGGCACTGAGATACGGGCCAGACTCCTACGGGAGGCAGCAGTAGGGAATATTGGTCAATGGGCGGGAGCCTGAACCAGCCATGCCGCGTGCAGGAAGACGGCCTTACGGGTTGT…	14	9.74252	16.5
Acidiphilium multivorum	AB006711	56.7	1451	AGAGTTTGATCCTGGCTCAGAGCGAACGCTGGCGGCATGCTTAACACATGCAAGTCGCACGGGCAGGGCAACCTGTCAGTGGCGGACGGGTGAGTAACGCGTAGGAATCTATCCTTGGGTGGGGGACAACCGTGGGAAACTACGGCTAATACCGCATGATCCCTGAGGGGCAAAGGCGAAAGTCGCCTGAGGAGGAGCCTGCGTCTGATTAGGTAGTTGGTGGGGTAAAGGCCTACCAAGCCTGCGATCAGTAGCTGGTCTGAGAGGATGATCAGCCACACTGGGACTGAGACACGGCCCAGACTCCTACGGGAGGCAGCAGTGGGGAATATTGGACAATGGGCGAAAGCCTGATCCAGCAATGCCGCGTGGATGAAGAAGGTCTTCGGATTGTAAAGT…	18	12.4052	14.3333
Pelobacter acetylenicus	X70955	56.2	1551	AGAGTTTGATNNTGGCTCAGAACGAACGCTGGCGGCGTGCTTAACACATGCAAGTCGAACGTGAAAGGGACTTCGGTCCTGAGTAAAGTGGCGCACGGGTGAGTAACACGTGGATAATCTACCCGATGGACCGGGATAACACTTCGAAAGGGGTGCTAATACCGGATAAGCCCACAGGCTCCCTGGAGCTTGCGGGAAAAGGTGGGGACCTTCGGGCCTACTGTCATCGGATGAGTCCGCGGCCCATTAGCTAGTTGGTAGGGTAATGGCCTACCAAGGCAACGATGGGTAGCTGGTCTGAGAGGATGATCAGCCACACTGGAACTGAGACACGGTCCAGACTCCTACGGGAGGCAGCAGTGGGGAATTTTGCGCAATGGGGGAAACCCTGACGCAGCA…	18	11.6054	14.5
Planctopirus limnophila	X62911	56.2	1528	GAGTTTGATCCTGGCTCAGAATGAACGTTGGCGGCATGGATTAGGCATGCAAGTCGAGGGAGAACCCGCAAGGGGACACCGGCGAACGGGGTAGGAATACATAGGTAACGTACCCTCAGGACGGGGATAGCCAAGGGAAACTTTGGGTAATACCCGATGTGATGTCAGGATGTGAATGCCTGCCATCAAAGGTGAGATTCCACCTGAGGAGCGGCTTATGCATCATTAGCTTGTTGGCGGGGTAACGGCCCACCAAGGCTGCGATGATTAGGGGGTGTGAGAGCATGGCCCCCACCACTGGCACTGAGACACTGGCCAGACACCTACGGGTGGCTGCAGTCGAGAATCTTCGGCAATGGGCGAAAGCCTGACCGAGCGATGCCGCGTGCGGGATGAAGG…	18	11.7801	15.0556
Pseudoalteromonas phenolica	AF332880	52.6	1450	ATGAGCTGGCGGCAGGCCTAACACATGCAAGTCGAGCGGTAACATTTCTAGCTTGCTAGAAGATGACGATCGGCGGACGGGTGAGTAATGCTTGGGAATATGCCTTAAGGTGGGGGACAACAGTTGGAAACGACTACTAATACCGCATAACGTCTACGGACCAAAGAGGGGCTTCGGCTCTCGCCCTTAGATTAGCCCAAGTGGGATTAGCTAGTTGGTGAGGGTAATGGGCTCACCAAGGGCGACGATCCCTAGCTGGTTTGAGAGGGATGATCAGCCACACTGGAACTGAGACACGGTCCAGACTCCTACGGGAGGGCAGCAGTGGGGAATATTGCACAATGGGCGCAAGCCTGATGCAGCCATGCCGCGTGTGTGAAGAAGGCCTTAGGGTTGTAA…	14	9.65517	13.9286
Corynebacterium marinum	DQ219354	57.1	1444	ACATGGCTCAGGACGAACGCTGGCGGCGTGCTTAACACATGCAAGTCGAACGGAAAGGCCCCGCTTGCGGGGTACTCGAGTGGCGAACGGGTGAGTAACACGTGGGTGATCTGCCCTGCACTTCGGGATAAGCCTGGGAAACTGGGTCTAATACCGGATATGACCTTCCTTTAGTGTGGGGGGTGGAAAGATTTATCGGTGCAGGATGAGCCCGCGGCCTATCAGCTTGTTGGTGGGGTAATGGCCTACCAAGGCGTCGACGGGTAGCCGGCCTGAGAGGGTGGACGGCCACATTGGGACTGAGATACGGCCCAGACTCCTACGGGAGGCAGCAGTGGGGAATATTGCACAATGGGCGGAAGCCTGATGCAGCGACGCCGCGTGGGGGATGACGGCCTT…	19	13.1579	15
Mycobacterium haemophilum	X88923	57.8	1430	GGCGGCGTGCTTAACACATGCAAGTCGAACGGAAAGGTCTCTTCGGAGATACTCGAGTGGCGAACGGGTGAGTAACACGTGGGTAATCTGCCCTGCACTTCGGGATAAGCCTGGGAAACTGGGTCTAATACCGGATAGGACCTCAAGGCGCATGCCTTTGTGGTGGAAAGCTTTTGCGGTGTGGGATGGGCCCGCGGCCTATCAGCTTGTTGGTGGGGTGACGGCCTACCAAGGCGACGACGGGTAGCCGGCCTGAGAGGGTGTCCGGCCACACTGGGACTGAGATACGGCCCAGACTCCTACGGGAGGCAGCAGTGGGGAATATTGCACAATGGGCGCAAGCCTGATGCAGCGACGCCGCGTGGGGGATGACGGCCTTCGGGTTGTAAACCTCTTTCA…	19	13.2867	15.3158
Dehalogenimonas lykanthroporepellens	EU679419	53.9	1421	GATGAACGCTAGCGGCGCGCCTTATGCATGCAAGTCGAACGGTCTCTCGCAAGAGAGATAGTGGCAAACGGGTGAGTAATAGGTAAGTAACCTGCCCTTAAGTGGGGGATAACACTTCGAAAGAAGTGCTAATACCGCATGTGGTGCTCTTTCACAAGGAAGAGTACTGAAGTCGAAAGACGCTTGAGGAGGGGCTTGCCTCCGATTAGCTAGTTGGTGGGGTAACGGCCTACCAAGGTTATGATCGGTAGCTGGTCTGAGAGGATGGTCAGCCACACTGGAACTGAGACACGGTCCAGACTCCTACGGGAGGCAGCAGCAAGGAATCTTGGGCAATGGGCGAAAGCCTGACCCAGCGACGCCGCGTGAGGGATGACGGCCTTCGGGTTGTAAACCTCT…	13	9.14849	14.3846
Sulfuriflexus mobilis	LC131141	54	1464	ATTGAACGCTGGCGGCATGCCTAACACATGCAAGTCGAACGGCAGCACGGGAAAGCTTGCTTTCCTGGTGGCGAGTGGCGGACGGGTGAGTAACGCGTAGGAATCTGCCTAGTAGTTGGGGACAACCTGGTGAAAACCAGGCTAATACCGAATAAGCCCTACGGGGGAAAGTGGAGGATCTTCGGACTTCACGCTATTAGATGAGCCTGCGTCGGATTAGCTTGTTGGTGAGGTAATGGCTCACCAAGGCGACGATCCGTAGCTGGTCTGAGAGGACGATCAGCCACACTGGGACTGAGACACGGCCCAGACTCCTACGGGAGGCAGCAGTGGGGAATATTGGACAATGGGGGCAACCCTGATCCAGCAATGCCGCGTGTGTGAAGAAGGCCTGCGGGT…	12	8.19672	14.75
Agarilytica rhodophyticola	KR610527	53.7	1454	ATTGAACGCTGGCGGCAGGCCTAACACATGCAAGTCGAGCGTGAAAGCCTTCGGGTGAGTAGAGCGGCGGACGGGTGAGTAACGCGTGGGAATCTACCTAGTAGTGGGGGACAACAGTCGGAAACGACTGCTAATACCGCATACGTCCTAAGGGAGAAAGCGGGGGATCTTCGGACCTCGCGCTATTAGATGAGCCCGCGTAAGATTAGCTAGTTGGTGGGGTAAAGGCCTACCAAGGCGACGATCTTTAGCTGGTCTGAGAGGATGATCAGCCACATTGGGACTGAGACACGGCCCAAACTCCTACGGGAGGCAGCAGTGGGGAATATTGCACAATGGGGGAAACCCTGATGCAGCCATGCCGCGTGTGTGAAGAAGGCTCTAGGGTTGTAAAGCACT…	15	10.3164	14.3333
Shewanella maritima	MK212917	54.1	1350	ATAACGGCGTCGAGCGGCGGACGGGTGAGTAATGCCTAGGGATCTGCCCAGTCGAGGGGGATAACAGTTGGAAACGACTGCTAATACCGCATACGCCCTACGGGGGAAAGGAGGGGACCTTCGGGCCTTTCGCGATTGGATGAACCTAGGTGGGATTAGCTAGTTGGTGAGGTAATGGCTCACCAAGGCAACGATCCCTAGCTGTTCTGAGAGGATGATCAGCCACACTGGGACTGAGACACGGCCCAGACTCCTACGGGAGGCAGCAGTGGGGAATATTGCACAATGGGGGAAACCCTGATGCAGCCATGCCGCGTGTGTGAAGAAGGCCCTAGGGTTGTAAAGCACTTTCAGCGAGGAGGAAAGGTTAGTGGTTAATACCTGCTAGCTGTGACGTTA…	14	10.3704	14.3571
Shewanella oneidensis	AF005251	54.1	1389	GATCTGCCCAGTCGAGGGGGATAACAGTTGGAAACGACTGCTAATACCGCATACGCCCTACGGGGGAAAGAGGGGGACTTTCGGGCCTCTCGCGATTGGATGAACCTAGGTGGGATTAGCTAGTTGGTGAGGTAATGGCTCACCAAGGCGACGATCCCTAGCTGTTCTGAGAGGATGATCAGCCACACTGGGACTGAGACACGGCCCAGACTCCTACGGGAGGCAGCAGTGGGGAATATTGCACAATGGGGGAAACCCTGATGCAGCCATGCCGCGTGTGTGAAGAAGGCCTTCGGGTTGTAAAGCACTTTCAGTAGGGAGGAAAGGGTAANTCCTAATACGNCTTATCTGTGACGTTACCTACAGAAGAAGGACCGGCTAACTCCGTGCCAGCAGCCG…	13	9.35925	13.4615
Anaerobacillus isosaccharinicus	KJ852652	53.7	1520	AGAGTTTGATCCTGGCTCAGGACGAACGCTGGCGGGCGTGCATAATACATGCAAGTCGAGCGGACATTGAGAGCTTGCTCTCAATTCGTTAGCGGCGGACGGGTGAGTAACACGTGGGCAACCTGCCCTGTAGACTGGGATAACTTCGGGAAACCGAAGCTAATACCGGATAATCTTTATGCGTCACATGGTCGCAAAAGTAAAAGTTGGGTTTTACCTAACACTACAGGATGGGCCCGCGGCGCATTAGCTAGTTGGTAAGGTAACGGCTTACCAAGGCGACGATGCGTAGCCGACCTGAGAGGGTGATCGGCCACACTGGGACTGAGACACGGCCCAGACTCCTACGGGAGGCAGCAGTAGGGAATCTTCCGCAATGGACGAAAGTCTGACGGAGCA…	12	7.89474	13.0833
Dyella jiangningensis	HQ236051	55.3	1425	TGCTACACATGCAGTCGAACGGCAGCACAGTAGAGCTTGCTCTATGGGTGGCGAGTGGCGGACGGGTGAGTAATGCATCGGGATCTACCCAAACGTGGGGGATAACGTAGGGAAACTTACGCTAATACCGCATACGTCCTATGGGAGAAAGCGGGGGATCGCAAGACCTCGCGCGGTTGGACGAACCGATGTGCGATTAGCTAGTTGGTAGGGTAATGGCCTACCAAGGCGACGATCGCTAGCTGGTCTGAGAGGATGATCAGCCACACTGGAACTGAGACACGGTCCAGACTCCTACGGGAGGCAGCAGTGGGGAATATTGGACAATGGGCGCAAGCCTGATCCAGCAATGCCGCGTGTGTGAAGAAGGCCTTCGGGTTGTAAAGCACTTTTATCAGG…	13	9.12281	14.9231
Rummeliibacillus stabekisii	DQ870754	53.3	1462	CTATACATGCAAGTCGAGCGAATGACGAGGAGCTTGCTCCTCTGATTTAGCGGCGGACGGGTGAGTAACACGTGGGCAACCTGCCCTGCAGACTGGGATAACTTCGGGAAACCGGAGCTAATACCGGATAATCCATTTTACTTCATGGTGAAATGTTGAAAGGCGCTTTCGCGCCACTGCAGGATGGGCCCGCGGTGCATTAGCTAGTTGGTGGGGTAACGGCCTACCAAGGCGACGATGCATAGCCGACCTGAGAGGGTGATCGGCCACATTGGGACTGAGACACGGCCCAAACTCCTACGGGAGGCAGCAGTAGGGAATCTTCCACAATGGACGAAAGTCTGATGGAGCAACGCCGCGTGAGTGATGAAGGTTTTCGGATCGTAAAACTCTGTTGTA…	11	7.52394	13.7273
Brevibacillus laterosporus	AB112720	54	1486	CGAACNCTGGCGGCGTGCCTAATACATGCAAGTCGAGCGAGGGTCTTCGGACCCTAGCGGCGGACGGGTGAGTAACACGTAGGCAACCTGCCTGTAAGACTGGGATAACATAGGGAAACTTATGCTAATACCGGATAGGGTTTTGCTTCGCCTGAAGCGAAACGGAAAGATGGCGCAAGCTATCACTTACAGATGGGCCTGCGGCGCATTAGCTAGTTGGTGAGGTAANGGCTCACCAAGGCGACGATGCGTAGCCGACCTGAGAGGGTGACCGGCCACACTGGGACTGAGACACGGCCCAGACTCCTACGGGAGGCAGCAGTAGGGAATTTTCCACAATGGACGAAAGTCTGATGGAGCAACGCCGCGTGAACGATGAAGGCTTTCGGGTCGTAAAGT…	9	6.05653	14.6667
Brevundimonas naejangsanensis	FJ544245	55.1	1418	AGCGAACGCTGGCGGCAGGCCTAACACATGCAAGTCGAACGAACTCTTCGGAGTTAGTGGCGGACGGGTGAGTAACACGTGGGAACGTGCCTTTTGGTTCGGAATAACTCAGGGAAACTTGTGCTAATACCGAATGTGCCCTTCGGGGGAAAGATTTATCGCCATTAGAGCGGCCCGCGTCTGATTAGCTAGTTGGTGAGGTAAAAGCTCACCAAGGCGACGATCAGTAGCTGGTCTGAGAGGATGACCAGCCACACTGGGACTGAGACACGGCCCAGACTCCTACGGGAGGCAGCAGTGGGGAATCTTGCGCAATGGGCGAAAGCCTGACGCAGCCATGCCGCGTGAATGATGAAGGTCTTAGGATTGTAAAATTCTTTCACCGGGGACGATAATGAC…	10	7.05219	14.2
Streptomyces leeuwenhoekii	NR_126200	59.8	1416	AGGGGGGGATTAGTCGGCGAACGGGTGAGCAACACGTGGGCAATCTGCCCTGCACTCTGGGACAAGCCCTGGAAACGGGGTCTAATACCGGATACGACACTCTCGGGCATCCGATGAGTGTGGAAAGCTCCGGCGGTGCAGGATGAGCCCGCGGCCTATCAGCTTGTTGGTGAGGTAATGGCTCACCAAGGCGACGACGGGTAGCCGGCCTGAGAGGGCGACCGGCCACACTGGGACTGAGACACGGCCCAGACTCCTACGGGAGGCAGCAGTGGGGAATATTGCACAATGGGCGAAAGCCTGATGCAGCGACGCCGCGTGAGGGATGACGGCCTTCGGGTTGTAAACCTCTTTCAGCAGGGAAGAAGCGAAAGTGACGGTACCTGCAGAAGAAGCGCC…	19	13.4181	14.7368
Marinobacter hydrocarbonoclasticus	X67022	54.6	1483	NAACTGAAGAGTTTGATCATGGCTCAGATTGAACGCTGGCGGCAGGCTTAACACATGCAAGTCGAGCGGTAACAGGGGAAGCTTGCTTCCGCTGACGAGCGGCGGACGGGTGAGNAATGCTTAGGAATCTGCCCAGTAGTGGGGGATAGCCCGGGGAAACCCGGATTAATACCGCATACGTCCTACGGGAGAAAGCAGGGGATCTTCGGACCTTGCGCTATTGGATGAGCCTAAGTCGGATTAGCTAGTTGGTGGGGNAAAGGCCTACCAAGGCGACGATCCGTAGCTGGTCTGAGAGGATGATCAGCCACATCGGGACTGAGACACGGCCCGAATCTCCTACGGGAGGCAGCAGTGGGGAATATTGGACAATGGGGGCAACCCTGATCCAGCCATGCC…	14	9.44032	13
Pseudoxanthomonas suwonensis	AY927994	55.5	1509	AGAGTTTGATCCTGGCTCAGAGAGAACGCTGGCGGTAGGCCTAACACATGCAAGTCGAACGGCAGCACAGGAGAGCTTGCTCTCTGGGTGGCGAGTGGCGGACAGGTGAGGAATACATCGGAATCTACTCTGTCGTGGGGGATAACGTAGGGAAACTTACGCTAATACCGCATACGACCTACGGGTGAAAGTGGGGGACCGCAAGGCCTCACGCGATAGAATGAGCCGATGTCGGATTAGCTAGTTGGCGGGGTAAAGGCCCACCAAGGCGACGATCCGTAGCTGGTCTGAGAGGATGATCAGCCACACTGGAACTGAGACACGGTCCAGACTCCTACGGGAGGCAGCAGTGGGGAATATTGGACAATGGGCGCAAGCCTGATCCAGCCATACCGCGTG…	15	9.94036	14.7333
Bacillus megaterium	D16273	53.6	1486	GATGAACGCTGGCGGCGTGCCTAATACATGCAAGTCGAGCGAACTGATTAGAAGCTTGCTTCTATGACGTTAGCGGCGGACGGGTGAGTAACACGTGGGCAACCTGCCTGTAAGACTGGGATAACTTCGGGAAACCGAGGCTAATACCGGATAGGATCTTCTCCTTCATGGGAGATGATTGAAAGATGGTTTCGGCTATCACTTACAGATGGGCCCGCGGTGCATTAGCTAGTTGGTGAGGTAACGGCTCACCAAGGCAACGATGCGTAGCCGACCTGAGAGGGTGATCGGCCACACTGGGACTGAGACACGGCCCAGACTCCTACGGGAGGCAGCAGTAGGGAATCTTCCGCAATGGACGAAAGTCTGACGGAGCAACGCCGCGTGAGTGATGAAGGC…	11	7.40242	13.7273
Brachybacterium saurashtrense	EU937750	56.7	1485	AGAGTTTGATCATGGCTCAGGACGAACGCTGGCGGCGTGCTTAACACATGCAAGTCGAACGATGACGGTGGTGCTTGCACCGCCTGATTAGTGGCGAACGGGTGAGTAACACGTGAGTAACCTGCCCCTCACTTCGGGATAACCTCGGGAAATCGTGGCTAATACCGGATACGAACACTCATCGCATGGTGGGTGTTGGAAAGATTTATCGGTGGGGGATGGACTCGCGGCCTATCAGTTTGTTGGTGAGGTAATGGCTCACCAAGGCGATGACGGGTAGCCGGCCTGAGAGGGCGACCGGCCACACTGGGACTGAGACACGGCCCAGACTCCTACGGGAGGCAGCAGTGGGGAATATTGCACAATGGGCGAAAGCCTGATGCAGCGACGCCGCGTGAG…	19	12.7946	16
Desulfosporosinus acidiphilus	FJ951625	54.9	1538	AGTTTTGATCCTGGCTCAGGACGAACGCTGGCGGCGTGCCTAACACATGCAAGTCGAACGGAGACAATCTCTAAGTTTACTTAGAGAGCGTTTTAGTGGCGGACGGGTGAGTAACGCGTGGGTAACCTGCCCATAAAACCGGGACAACTCTTGGAAACGAGGGCTAATACCGGATACGCTTAAGAAGCGGCATCGCTTTTTAAGGAAAGATGGCCTCTGAAAATGCTATCGCTTATGGATGGACCCGCGTCTGATTAGCTGGTTGGTGGGGTAAAGGCCTACCAAGGCGACGATCAGTAGCCGGCCTGAGAGGGTGAACGGCCACACTGGGACTGAGACACGGCCCAGACTCCTACGGGAGGCAGCAGTGGGGAATCTTCCGCAATGGACGAAAGTCTG…	17	11.0533	14.7059
Agarivorans gilvus	GQ200591	53.1	1455	CGAGAGTTTGATCATGGCTCAGATTGAACGCTGGCGGCAGGCTTAACACATGCAAGTCGAGCGGTAACATTTCTAGCTTGCTAGAAGATGACGAGCGGCGGACGGGTGAGTAATGCTTGGGAAACTGCCTGAGAGTGGGGGACAACAGTTGGAAACGACTGCTAATACCGCATAATGTCTTCGGACCAAAGGAGGGGCTCTTCGGACCTTTCGCTTTCAGATGTGCCCAAGTGGGATTAGCTAGATGGTGGGGTAATGGCCTACCATGGCGACGATCCCTAGCTGGTTTGAGAGGATGATCAGCCACACTGGGACTGAGACACGGCCCAGACTCCTACGGGAGGCAGCAGTGGGGAATATTGCACAATGGGCGCAAGCCTGATGCAGCCATGCCGCGTG…	14	9.62199	14
Halomonas huangheensis	JQ716246	55.6	1467	ATTGAACGCTGGCGGCAGGCCTAACACATGCAAGTCGAGCGGAAACGATGGAAGCTTGCTTCCAGGCGTCGAGCGGCGGACGGGTGAGTAATGCATAGGAATCTGCCCGATAGTGGGGGATAACCTGGGGAAACTCAGGCTAATACCGCATACGTCCTACGGGAGAAAGCAGGGGATCTTCGGACCTTGCGCTATCGGATGAGCCTATGTCGGATTAACTTGTTGGTGGGGTAATGGCCTACCAAGGCGACGATCCGTATCTGGTCTGAGAGGATGATCAGCCACATCGGGACTGAGACACGGCCCGAACTCCTACGGGAGGCAGCAGTGGGGAATATTGGACAATGGGCGAAAGCCTGATCCAGCCATGCCGCGTGTGTGAAGAAGGCTTTCGGGTTG…	15	10.2249	14.2667
Tumebacillus algifaecis	JX110710	57	1508	AGAGTTTGATCCTGGCTCAGGACGAACGCTGGCGGCGTGCCTAATACATGCAAGTCGAGCGGACTGGAGGGAGCTTGCTCCCAAAGGTTAGCGGCGGACGGGTGAGTAACACGTGGGCAATCTGCCCGACAGACTGGGATAACGCTTGGAAACGAGTGCTAATACCGGATAAGCGATTTCCTCGCATGAGGAGATCGAGAAAGAAGCTTTCGCTTCACTGTCGGATGAGCCCGCGGCGCATTAGCTAGTTGGTGAGGTAACGGCTCACCAAGGCGACGATGCGTAGCCGACCTGAGAGGGTGATCGGCCACACTGGGACTGAGACACGGCCCAGACTCCTACGGGAGGCAGCAGTAGGGAATCTTCCACAATGGGCGCAAGCCTGATGGAGCAACGCCG…	16	10.6101	14.5625
Salinicola tamaricis	KT343976	56.8	1529	AGAGTTTGATCATGGCTCAGATTGAACGCTGGCGGCAGGCCTAACACATGCAAGTCGAGCGGCAGCACGGGGAGCTTGCTCCCTGGTGGCGAGCGGCGGACGGGTGAGTAATGCATAGGAATCTGCCCGGTAGTGGGGGATAACCTGGGGAAACCCAGGCTAATACCGCATACGTCCTACGGGAGAAAGCAGGGGCTCTTCGGACCTTGCGCTATCGGATGAGCCTATGTCGGATTAGCTGGTTGGTGAGGTAATGGCTCACCAAGGCGACGATCCGTAGCTGGTCTGAGAGGATGATCAGCCACACTGGGACTGAGACACGGCCCAGACTCCTACGGGAGGCAGCAGTGGGGAATATTGGACAATGGGCGCAAGCCTGATCCAGCCATGCCGCGTGTG…	20	13.0804	14.3
Microbulbifer aggregans	KU736842	54.9	1524	AGAGTTTGATCATGGCTCAGATTGAACGCTGGCGGCAGGCCTAACACATGCAAGTCGAGCGCGAAAGTTCCTTCGGGAACGAGTAGAGCGGCGGACGGGTGAGTAACGCGTGGGAAATTGCCCAGTAGTGGGGGACAACAACCGGAAACGGTTGCTAATACCGCATACGCCCTACGGGGGAAAGCGGGGGATCTTCGGACCTCGTGCTATTGGAGATGCCCGCGTCGGATTAGCTTGTTGGTGAGGTAACGGCTCACCAAGGCAACGATCCGTAGCTGGTCTGAGAGGATGATCAGCCACACTGGGACTGAGACACGGCCCAGACTCCTACGGGAGGCAGCAGTGGGGAATATTGGACAATGGGGGCAACCCTGATCCAGCCATGCCGCGTGTGTGAAG…	16	10.4987	13.75
Halomonas aestuarii	KX090359	56.1	1428	GCTCAGATTGAACGCTGGCGGCAGGCCTAACACATGCAAGTCGAGCGGAAACGATCCTAGCTTGCTAGGAGGCGTCGAGCGGCGGACGGGTGAGTAATGCATAGGAATCTGCCCGATAGTGGGGGATAACCTGGGGAAACTCAGGCTAATACCGCATACGTCCTACGGGAGAAAGCAGGGGATCTTCGGACCTTGCGCTATCGGATGAGCCTATGTCGGATTAGCTTGTTGGTGAGGTAATGGCTCACCAAGGCGACGATCCGTAGCTGGTCTGAGAGGATGATCAGCCACATCGGGACTGAGACACGGCCCGAACTCCTACGGGAGGCAGCAGTGGGGAATATTGGACAATGGGCGAAAGCCTGATCCAGCCATGCCGCGTGTGTGAAGAAGGCTTTC…	14	9.80392	14.5
Lelliottia jeotgali	KX709881	54.8	1341	GCTTGCTCTCGGGTGACGAGCGGCGGACGGGTGAGTAATGTCTGGGAAACTGCCTGATGGAGGGGGATAACTACTGGAAACGGTAGCTAATACCGCATAACGTCGCAAGACCAAAGAGGGGGACCTTCGGGCCTCTTGCCATCAGATGTGCCCAGATGGGATTAGCTAGTAGGTGGGGTAATGGCTCACCTAGGCGACGATCCCTAGCTGGTCTGAGAGGATGACCAGCCACACTGGAACTGAGACACGGTCCAGACTCCTACGGGAGGCAGCAGTGGGGAATATTGCACAATGGGCGCAAGCCTGATGCAGCCATGCCGCGTGTATGAAGAAGGCCTTCGGGTTGTAAAGTACTTTCAGCGAGGAGGAAGGCATTGAGGTTAATAACCTCAGTGATTG…	14	10.44	14.3571
Massilia armeniaca	KY432691	54.1	1406	CATGCAAGTCGAACGGTAACAGGGAGCTTGCTCCGCTGACGAGTGGCGAACGGGTGAGTAATATATCGGAACGTACCCAAGAGTGGGGGATAACGTAGCGAAAGTTACGCTAATACCGCATACGATCCAAGGATGAAAGCAGGGGACCGCAAGGCCTTGTGCTCCTGGAGCGGCCGATATCTGATTAGCTAGTTGGTGAGGTAAGGGCTCACCAAGGCGACGATCAGTAGCTGGTCTGAGAGGACGACCAGCCACACTGGAACTGAGACACGGTCCAGACTCCTACGGGAGGCAGCAGTGGGGAATTTTGGACAATGGGCGCAAGCCTGATCCAGCAATGCCGCGTGAGTGAAGAAGGCCTTCGGGTTGTAAAGCTCTTTTGTCAGGGAAGAAACGGCT…	11	7.82361	14.2727
Streptomyces aquilus	MH718844	58.7	1396	CATGCAGTCGAACGATGAACCACTTCGGTGGGGATTAGTGGCGAACGGGTGAGTAACACGTGGGCAATCTGCCCTTCACTCTGGGACAAGCCCTGGAAACGGGGTCTAATACCGGATACCACTTCCACTCGCATGGGTGGGGGTTGAAAGCTCCGGCGGTGAAGGATGAGCCCGCGGCCTATCAGCTTGTTGGTGAGGTAACGGCTCACCAAGGCGACGACGGGTAGCCGGCCTGAGAGGGCGACCGGCCACACTGGGACTGAGACACGGCCCAGACTCCTACGGGAGGCAGCAGTGGGGAATATTGCACAATGGGCGAAAGCCTGATGCAGCGACGCCGCGTGAGGGATGACGGCCTTCGGGTTGTAAACCTCTTTCAGCAGGGAAGAAGCGAAAGTG…	17	12.1777	14.8235
Paenibacillus beijingensis	NR_132612	56.3	1515	AGAGTTTGATCCTGGCTCAGGACGAACGCTGGCGGCGTGCCTAATACATGCAAGTCGAGCGGACTTGAAGGGAGCTTGCTCCCGGATAGTTAGCGGCGGACGGGTGAGAAACACGTAGGCAACCTGCCTGTAAGACCGGGATAACCTTCGGAAACGAAAGCTAATACCGGATAAGCGGTTCCTTTGCATAGAGGAATCGGGAAAGACGGCGCAAGCTGTCACTTGCAGATGGGCCTGCGGCGCATTAGCTAGTTGGTGGGGTAACGGCTCACCAAGGCGACGATGCGTAGCCGACCTGAGAGGGTGATCGGCCACACTGGGACTGAGACACGGCCCAGACTCCTACGGGAGGCAGCAGTAGGGAATCTTCCGCAATGGACGAAAGTCTGACGGAGCAAC…	13	8.58086	12.6923
Clostridium aceticum	Y18183	53.9	1368	TGGTAACCTACCTTGTACCGGGGGGTTACCGTTGGGAACGGTTGGTTATACCGCATTAAGGTNTTTTTAGGCATTTTAAGAATAGCCAAAGATTTATTGGTACAAGATGGGCCCGCGTCTGATTAGCTAGTTGGTGGGGTAAAGGCCTACCAAGGCGACGATCAGTAGCCGACCTGAGAGGGTGACCGGCCACACTGGAACTGAGACACGGTCCAGACTCCTACGGGAGGCAGCAGTGGGGGATATTGCACAATGGGGGAAACCCTGATGCAGCGACGCCGCGTGAGCGATGAAGGCCTTCGGGTCGTAAAGCTCTGTTTCGAGGGAAGATAATGACGGTACCTCGGGAGGAAGCCCCGGCTAACTACGTGCCAGCAGCCGCGGTAATACGTAGGGGGC…	12	8.77193	13.5833
Robiginitalea biformata	AY424899	54.7	1434	GCTCAGGATGAACGCTAGCGGCAGGCCTAACACATGCAAGTCGAACGGTAACAGGGATTGCTTGCAATCCGCTGACGAGTGGCGCACGGGTGCGTAACGCGTATGGAACCTACCCTTTACTGGGGGATAGCCCGGAGAAATTCGGATTAATACCCCGTAGTATTGCTTAGTGGCATCACTTGAGCAATTAAAGCTTCGGCGGTAGAGGATGGCCATGCGTCCTATTAGCTTGATGGTGAGGTAACGGCTCACCATTGCTACGATAGGTAGGGGCCCTGAGAGGGGGATCCCCCACACTGGTACTGAGACACGGACCAGACTCCTACGGGAGGCAGCAGTGAGGAATATTGGACAATGGTCGAAAGACTGATCCAGCCATGCCGCGTGCAGGAAGACGGC…	13	9.06555	13.5833
Sandaracinus amylolyticus	HQ540311	57.7	1506	GCGGCGGGCTTAACACATGCAAGTCGAACGCGAAAGGGATTCGTCCCCGGTAGCGTGGCGTCCGGGTGAGTAACACGTAGGGAATCTACCCTCGAGCGGGGGATAACGTTCCGAAAGGAACGCTAATACCGCATAAGACCACGGCAGCTCTGGCTGCTGAGGTCAAAGATGGCCTCTGTATACAAGCTATCACTCGAGGATGGCCCTGCGGCGCATCAGCTAGTTGGTGGGGTAACGGCCTACCAAGGCGAAGACGCGTAGCTGGTCTGAGAGGATGATCAGCCACACTGGCACTGAAACACGGGCCAGACTCCTACGGGAGGCAGCAGTGGGGAATATTGGTCAATGGGCGCAAGCCTGAACCAGCCACGCCGCGTGAGTGATGAAGGCCTTCGGGTT…	15	9.96016	14.6
Pseudohongiella spirulinae	JX981925	55	1410	ATGCAGTCGAGCGGTAACAGGGGTAGCTTGCTACCCGCTGACGAGCGGCGAACGGGTGAGTAACGCGTAGGAATCTGCCTGATAGAGGGGGATAGCCCGGGGAAACCCGGATTAATACCGCATACGCCCTACGGGGGAAAGCAGGGGATCTTCGGACCTTGCGCTATCAGATGAGCCTGCGTCGGATTAGCTAGTTGGTGGGGTAAAGGCCTACCAAGGCGACGATCCGTAGCTGGTCTGAGAGGATGATCAGCCACACCGGAACTGAGACACGGTCCGGACTCCTACGGGAGGCAGCAGTGGGGAATATTGGACAATGGGGGCAACCCTGATCCAGCCATGCCGCGTGTGTGAAGAAGGCCTTCGGGTTGTAAAGCACTTTAAGCAGGGAGGAAAGGG…	12	8.51064	14.8333
Oceanobacillus iheyensis	AB010863	52.9	1525	AGAGTTTGATCCTGGCTCAGGACGAACGCTGGCGGCGTGCCTAATACATGCAAGTCGAGCGCATGAAATTATTTGATTCTCTTCGGAGTTGACGATAATGGAATGAGCGGCGGACGGGTGAGTAACACGTAGGCAACCTGCCTGTAAGACTGGGATAACTCGTGGAAACGCGAGCTAATACCGGATAACACTTTTTATCTCCTGATGAGAAGTTGAAAGGCGGCTTTTGCTGTCACTTACAGATGGGCCTGCGGCGCATTAGCTAGTTGGTAAGGTAACGGCTTACCAAGGCGACGATGCGTAGCCGACCTGAGAGGGTGATCGGCCACACTGGGACTGAGACACGGCCCAGACTCCTACGGGAGGCAGCAGTAGGGAATCTTCCGCAATGGACGAAAG…	12	7.86885	12.3333
Sphingobacterium daejeonense	AB249372	55	1472	TGGCTCAGGATGAACGCTAGCGGCAGGCCTAATACATGCAAGTCGGACGGGATCCGGGAGTAGCTTGCTACTTCCGGTGAGAGTGGCGCACGGGTGCGTAACGCGTGAGCAACCTGCCCATATCAGGGGGATAGCCCGGAGAAATCCGGATTAACACCGCATGACACGCCGGGACGGCATCGTTCCGGCGTCAAATATTCATAGGATATGGATGGGCTCGCGTGACATTAGCTAGTTGGTGGGGTAACGGCCCACCAAGGCGACGATGTCTAGGGGCTCTGAGAGGAGAATCCCCCACACTGGTACTGAGACACGGACCAGACTCCTACGGGAGGCAGCAGTAAGGAATATTGGTCAATGGGGGCAACCCTGAACCAGCCATGCCGCGTGCAGGACGAC…	16	10.8696	13.125
Dyella thiooxydans	EF397574	56.2	1422	GCTTACCNTGCAAGTCGAACGGCAGCACAGCAGAGCTTGCTCTGTGGGTGGCGAGTGGCGGACGGGTGAGTAATGCATCGGGACCTACCCAGACGTGGGGGATAACGTAGGGAAACTTACGCTAATACCGCATACGTCCTACGGGAGAAAGCAGGGGACCTTCGGGCCTTGCGCGGTTGGACGGACCGATGTTCGATTAGCTTGTTGGTGAGGTAATGGCTCACCAAGGCGACGATCGATAGCTGGTCTGAGAGGATGATCAGCCACACTGGGACTGAGACACGGCCCAGACTCCTACGGGAGGCAGCAGTGGGGAATATTGGACAATGGGCGCAAGCCTGATCCAGCAATGCCGCGTGTGTGAAGAAGGCCTTCGGGTTGTAAAGCACTTTTATCAGG…	14	9.84529	16.2143
Pandoraea thiooxydans	EF397578	54.6	1410	CTTACCATGCAGTCGAACGGCAGCGCGGAGAGCTTGCTCTCTGGCGGCGAGTGGCGAACGGGTGAGTAATACATCGGAACGTGCCCTGTAGTGGGGGATAGCTCGGCGAAAGCCGGATTAATACCGCATAAGCTCTACGGAGGAAAGCGGGGGACCGCAAGGCCTCGTGCTATAGGAGCGGCCGATGGCAGATTAGCTAGTTGGTGAGGTAAAGGCTCACCAAGGCGACGATCTGTAGCTGGTCTGAGAGGACGACCAGCCACACTGGGACTGAGACACGGCCCAGACTCCTACGGGAGGCAGCAGTGGGGAATTTTGGACAATGGGCGAAAGCCTGATCCAGCAATGCCGCGTGTGTGAAGAAGGCCTTCGGGTTGTAAAGCACTTTTGTTCGGGAAG…	12	8.51064	14.3333
Pelagibacterium halotolerans	EU709017	54.5	1408	AACGAACGCTGGCGGCAGGCTTAACACATGCAAGTCGAACGAAGTCTTCGGACTTAGTGGCAGACGGGTGAGTAACGCGTGGGAATCTACCCAGTTCTCTGGAATAACTGATGGAATCGTCAGCTAATACCGGATACGCCCTTTTGGGGAAAGATTTATCGGGATTGGATGAGCCCGCGTAAGATTAGCTAGTTGGTGGGGTAATGGCCTACCAAGGCGACGATCTTTAGCTGGTCTGAGAGGATGATCAGCCACACTGGGACTGAGACACGGCCCAGACTCCTACGGGAGGCAGCAGTGGGGAATATTGGACAATGGGGGCAACCCTGATCCAGCCATGCCGCGTGAGTGATGAAGGCCTTAGGGTTGTAAAGCTCTTTCACCGGTGAAGATAATGAC…	14	9.94318	14.0714
Altererythrobacter marensis	FM177586	53.9	1397	GGCTCAGAACGAACGCTGGCGGCATGCCTAACACATGCAAGTCGAACGAACCCTTCGGGGTTAGTGGCGCACGGGTGCGTAACGCGTGGGAACCTGCCTTTAGGTTCGGAATAACAGTTAGAAATGACTGCTAATACCGGATAATGTCTTCGGACCAAAGATTTATCGCCTTTAGATGGGCCCGCGTTAGATTAGGTAGTTGGTGGGGTAATGGCCTACCAAGCCGACGATCTATAGCTGGTCTGAGAGGATGATCAGCCACACTGGGACTGAGACACGGCCCAGACTCCTACGGGAGGCAGCAGTGGGGAATATTGGACAATGGGCGAAAGCCTGATCCAGCAATGCCGCGTGAGTGATGAAGGCCTTAGGGTTGTAAAGCTCTTTTACCAGGGATGA…	13	9.30565	14.3846
Woeseia oceani	KM034745	54.9	1476	CTGGCTCAGATTGAACGCTGGCGGCATGCCTAACACATGCAAGTCGAACGGAAACGATGGAAGCTTGCTTCCAGGCGTCGAGTGGCGGACGGGTGAGTAATGCTTAGGAATCTGCCCATTAGTGGGGGACAACTCGGGGAAACTCGAGCTAATACCGCATACGCCCTACGGGGGAAAGCGGGGGATCTTCGGACCTCGCGCTAATGGATGAGCCTAAGTCGGATTAGCTTGTTGGTGGGGTAAAAGCCTACCAAGGCGACGGTCCGTAGCTGGTCTGAGAGGACGATCAGCCACACTGGGACTGAGACACGGCCCAGACTCCTACGGGAGGCAGCAGTGGGGAATATTGGACAATGGGGGAAACCCTGATCCAGCAATGCCGCGTGTGTGAAGAAGGCC…	15	10.1626	14.6
Tistrella mobilis	AB071665	56.6	1453	ATAGAGTTTGATCCTGGCTCAGAACGAACGCTGGCGGCATGCCTAACACATGCAAGTCGAACGGGGTCGGAACTTCGGTTCCGGCTTACGTGGCGCACGGGTGAGTAACACGTGGGAATCTGCCCATCTATGGGGAATAACTGCGGGAAACTGCAGCTAATACCGCATACGCCCTTCGGGGGAAAGGCTTCGGCCGTAGATGGATGAGCCCGCGTCCGATTAGCTAGTTGGTGGGGTAACGGCCTACCAAGGCGACGATCGGTAGCTGGTCTGAGAGGATGATCAGCCACACTGGGACTGAGACACGGCCCAGACTCCTACGGGAGGCAGCAGTGGGGAATATTGGACAATGGGCGAAAGCCTGATCCAGCAATGCCGCGTGAGTGATGAAGGTCTTCG…	14	9.63524	16.1429
Marivirga tractuosa	AB078072	52.1	1476	GATGAACGCTAGCGGCAGGCCTAATACATGCAAGTCGAACGGGATTCTAGACTTCGGTTTAGATGAGAGTGGCGCACGGGTGCGTAACGCGTATGCAACCTACCTTTTACAGGGGGATAGCTCGGGGAAACTCGAATTAATACCCCATGGTATCATAAGATCGCATGGTCTAATGATTAAAGATTTATCGGTAAAAGATGGGCATGCGTCTGATTAGCTAGATGGCGGGGTAACGGCCCACCATGGCGATGATCAGTAGGGGTTCTGAGAGGATGATCCCCCACACTGGTACTGAGACACGGACCAGACTCCTACGGGAGGCAGCAGTAGGGAATATTGGACAATGGGCGAGAGCCTGATCCAGCCATGCCGCGTGTAGGATGACGGCCTTCTGGGTTG…	11	7.45257	15.0909
Sulfurospirillum cavolei	AB246781	49.7	1336	CTTGCTTATTTCGTTAGTGGCGCACGGGTGAGTAATGTATAGCTAACCTGCCCTTTAGTGGGGGACAACAGATGGAAACGTCTGCTAATACCCCATACTCCTGCGTATCATAAGATATGTTGGGAAAGATTTATTGCTAAAGGATGGGGCTTTATGGTATCAGCTAGTTGGTGGGGTAACGGCCTACCAAGGCAATGACGCCTACCTGGTCTGAGAGGATGATCAGGCACACTGGAACTGAGACACGGTCCAGACTCCTACGGGAGGCAGCAGTGGGGAATATTGCACAATGGGGGAAACCCTGATGCAGCAACGCCGCGTGGAGGATGACGCATTTCGGTGTGTAAACTCCTTTTATAAGGGAAGATAATGACGGTACCTTATGAATAAGCACCGGCT…	9	6.73653	16.3333
Gordonia iterans	AB624257	57.1	1423	ACACATGCAAGTCGAACGGAAAGGCCCAGCTTGCTGGGTACTCGAGTGGCGAACGGGTGAGTAACACGTGGGTGATCTGCCTTGCACTCTGGGATAAGCTTGGGAAACTGGGTCTAATACTGGATATGACCACTGATCGCATGGTTGGTGGTGGAAAGCTTTTGCGGTGTGAGATGGGCCCGCGGCCTATCAGCTTGTTGGTGGGGTAATGGCCTACCAAGGCGACGACGGGTAGCCGACCTGAGAGGGTGATCGGCCACACTGGGACTGAGACACGGCCCAGACTCCTACGGGAGGCAGCAGTGGGGAATATTGCACAATGGGCGCAAGCCTGATGCAGCGACGCCGCGTGAGGGATGACGGCCTTCGGGTTGTAAACCTCTTTCGCCAGGGACGAAG…	14	9.83837	16.0714
Shewanella amazonensis	AF005248	54.1	1468	TCTNNTGANCCTGGCTNCANGCCTAACACATGCAAGTCGAGCGGCAGCGGGAAGATAGCTTGCTATCTTTGCCGGCGAGCGGCGGACGGGTGAGTAATACCTGGGGATCTGCCCAATCGAGGGGGATAACAGTTGGAAACGACTGCTAATACCGCATACGCCCTACGGGGGAAAGGAGGGGCTCTTCGGACCTTCCGCGATTGGATGAACCCAGGCGGGATTAGCTAGTAGGTGAGGTAATGGCTCACCTAGGCGACGATCCCTAGCTGTTCTGAGAAGATGGACAGCCACACTGGGACTGAGACACGGCCAGACTCCTACGGGAAGCAGCAGTGGGGAATATTGGACAATGGGGGAAAACCCTNGATCCANCCATGCCGCGTGTGTGAAGAAGGCCTT…	13	8.85559	14.6154
Halomonas hydrothermalis	AF212218	55.8	1409	CACATGCAAGTCGAGCGGTAACAGGGGTAGCTTGCTACCCGCTGACNAGCGGCGGACGGGTGAGTAATGCATAGGAATCTGCCCGGTAGTGGGGGATAACCTGGGGAAACCCAGGCTAATACCGCATACGTCCTACGGGAGAAAGGGGGCTCCGGCTCCCGCTATTGGATGAGCCTATGTCGGATTAGCTAGTTGGTGAGGTAATGGCTCACCAAGGCGACGATCCGTAGCTGGTCTGAGAGGATGATCAGCCACATCGGGACTGAGACACGGCCCGAACTCCTACGGGAGGCAGCAGTGGGGAATATTGGACAATGGGCGAAAGCCTGATCCAGCCATGCCGCGTGTGTGAAGAAGGCCCTCGGGTTGTAAAGCACTTTCAGCGAGGAAGAACGCCTA…	13	9.2264	14.9231
Paenibacillus terrae	AF391124	55.3	1513	GACGAACGCTGGCGGCGTGCCTAATACATGCAAGTCGAGCGGGGTTATGTTAGAAGCTTGCTTCTAACATAACCTAGCGGCGGACGGGTGAGTAACACGTAGGCAACCTGCCCATGAGACTGGGATAACTACCGGAAACGGTAGCTAATACCGGATACATCCTTTCCCTGCATGGGGAGAGGAGGAAAGACGGAGCAATCTGTCACTGATGGATGGGCCTGCGGCGCATTAGCTAGTTGGTGGGGTCAAGGCCTACCAAGGCGACGATGCGTAGCCGACCTGAGAGGGTGATCGGCCACACTGGGACTGAGACACGGCCCAGACTCCTACGGGAGGCAGCAGTAGGGAATCTTCCGCAATGGGCGAAAGCCTGACGGAGCAACGCCGCGTGAGTGATGA…	13	8.5922	13.2308
Alkalilimnicola ehrlichii	AF406554	57.7	1461	ATTGAACGCTGGCGGCATGCCTAACACATGCAAGTCGAGCGGTAACAGGCCCTTCGGGGTGCTGACGAGCGGCGGACGGGTGAGTAACGCGTGGGAATCTGCCCTTCGGTGGGGGATAGCCCGGGGAAACTCGGATTAATACCGCATACGCCCTACGGGGCAAAGTGGCCCTCTGATTCAAGGTCACGCCGAGGGATGAGCCCGCGTCCGATTAGCTAGTTGGTGGGGTAAAGGCCTACCAAGGCGACGATCGGTAGCTGGTTTGAGAGGATGATCAGCCACACTGGGACTGAGACACGGCCCAGACTCCTACGGGAGGCAGCAGTGGGGAATATTGGACAATGGGCGAAAGCCTGATCCAGCAATGCCGCGTGTGTGAAGAAGGCCTGCGGGTTGTAA…	17	11.6359	14.2941
Virgibacillus necropolis	AJ315056	54.6	1522	GACGAACGCTGGCGGCGTGCCTAATACATGCAAGTCGAGCGCGGGAAGCAAGCAATCACCCTTCGGGGTGTGAGCTTGTGGAACGAGCGGCGGACGGGTGAGTAACACGTGGGCAACCTACCTGTAAGATTGGGATAACCCCGGGAAACCGGAGCTAATACCGAATAATACTTTTTATCACATGGTAGAAAGTTGAAAGGCGGCTTTTGCTGTCACTTACAGATGGGCCCGCGTCGCATTAGCTAGTTGGTGGGGTAATGGCCTACCAAGGCGACGATGCGTAGCCGACCTGAGAGGGTGATCGGCCACACTGGGACTGAGACACGGCCCAGACTCCTACGGGAGGCAGCAGTAGGGAATCTTCCGCAATGGACGAAAGTCTGACGGAGCAACGCCGCG…	11	7.22733	14.0909
Dokdonella koreensis	AY987368	56.9	1494	AGTGAACGCTGGCGGCAGGCCTAACACATGCAAGTCGAGCGGCAGCGCGGGGGCAACCCTGGCGGCGAGCGGCGGACGGGTGAGGAATGCATCGGAATCTGCCTCGTTGTGGGGGATAACGTAGGGAAACTTACGCTAATACCGCATACGACCGAGAGGTGAAAGTGGGGGACCGCAAGGCCTCACGCGACGAGATGAGCCGATGCCGGATTAGCTAGTTGGTGGGGTAAAGGCCCACCAAGGCGACGATCCGTAGCTGGTCTGAGAGGATGATCAGCCACACTGGAACTGAGACACGGTCCAGACTCCTACGGGAGGCAGCAGTGGGGAATATTGGACAATGGGCGCAAGCCTGATCCAGCCATGCCGCGTGTGTGAAGAAGGCCTTCGGGTTGTAAA…	15	10.0402	15.6
Isoptericola dokdonensis	DQ387860	58.8	1474	GACGAACGCTGGCGGCGTGCTTAACACATGCAAGTCGAACGGTGAAGCCCAGCTTGCTGGGTGGATCAGTGGCGAACGGGTGAGTAACACGTGAGCAACCTGCCCTCCACTTCGGGATAAGCCTTGGAAACGGGGTCTAATACCGGATATGAGTGCCTGCTGCATGGTGGGTGCTGGAAAGTTTTTCGGTGGGGGATGGGCTCGCGGCCTATCAGCTTGTTGGTGGGGTAATGGCCTACCAAGGCGTCGACGGGTAGCCGGCCTGAGAGGGCGACCGGCCACACTGGGACTGAGACACGGCCCAGACTCCTACGGGAGGCAGCAGTGGGGAATATTGCACAATGGGCGAAAGCCTGATGCAGCGACGCCGCGTGAGGGATGACGGCCTTCGGGTTGTAA…	19	12.8901	15.5263
Spiroplasma eriocheiris	DQ917753	50.4	1430	GGGTGAGTAACACGTATCTAATCTACCCATTAGCGGGGGATAACAGTTGGAAACGACTGCTAATACCGCATGATATCTTTGGAGGCATCTTTGAAGGTTGAAAGGTCCGTTTGGACCACTAATGGATGAGGGTGCGGCGTATTAGCTTGTTGGTGGGGTAATGGCCTACCAAGGCGATGATACGTAGCCGACCTGAGAGGGTGATCGGCCACATCGGGACTGAGACACGGCCCGAACTCCTACGGGAGGCAGCAGTAGGGAATTTTTCACAATGGGCGAAAGCCTGATGGAGCAATGCCGCGTGACTGAAGACGGTCTTCGGATTGTAAAGGTCTGTTGTAAGGGAAGAACAGCAAATATAGGAAATGCTATTTGTTTGACGGTACCTTACCAGAAAGC…	11	7.69231	13.8182
Bacillus kochii	FN995265	53.5	1511	AGAGTTTGATCCTGGCTCAGGACGAACGCTGGCGGCGTGCCTAATACATGCAAGTCGAGCGAATCTGAGGGAGCTTGCTCCCRAAGATTAGCGGCGGACGGGTGAGTAACACGTGGGCAACCTGCCTGTAAGACTGGGATAACTCCGGGAAACCGGGGCTAATACCGGATAAYATCTATTTATACATATAATTAGATTGAAAGATGGTTCTGCTATCACTTACAGATGGGCCCGCGGCGCATTAGCTAGTTGGTGAGGTAACGGCTCACCAAGGCGACGATGCGTAGCCGACCTGAGAGGGTGATCGGCCACACTGGGACTGAGACACGGCCCAGACTCCTACGGGAGGCAGCAGTAGGGAATCTTCCGCAATGGACGAAAGTCTGACGGAGCAACGCC…	13	8.60357	13.1538
Photobacterium gaetbulicola	GQ260188	54.6	1474	ATTGAACGCTGGCGGCAGGCCTAACACATGCAAGTCGAGCGGCAGCGACATACACAATCCTTCGGGTGCGTTTATGGGCGGCGAGCGGCGGACGGGTGAGTAATGCCTGGGAATATGCCCTGATGTGGGGGATAACCATTGGAAACGATGGCTAATACCGCATAATCTCTTCGGAGCAAAGAGGGGGACCTTCGGGCCTCTCGCGTCAGGATTAGCCCAGGTGAGATTAGCTAGTTGGTGAGGTAAGAGCTCACCAAGGCGACGATCTCTAGCTGGTCTGAGAGGATGATCAGCCACACTGGAACTGAGACACGGTCCAGACTCCTACGGGAGGCAGCAGTGGGGAATATTGCACAATGGGGGAAACCCTGATGCAGCCATGCCGCGTGTGTGAAGAAG…	14	9.49796	13.7143
Serinicoccus chungangensis	HM068886	58.4	1511	CTAGGCTCAAGACGAACGCTGGCGGCGTGCTTAACACATGCAAGTCGAACGATGAAGCGGTGCTTGCACCGTGGATTAGTGGCGAACGGGTGAGTAACACGTGAGTAACCTGCCTTCCACTCTGGGATAAGCGCTGGAAACGGCGTCTAATACTGGATATGACACTGTCTCGCATGGGGTGGTGTGGAAAGATTTAGTTCGGTGGTAGATGGACTCGCGGCCTATCAGCTTGTTGGTGGGGTAATGGCCTACCAAGGCGACGACGGGTAGCCGGCCTGAGAGGGTGACCGGCCACACTGGGACTGAGACACGGCCCAGACTCCTACGGGAGGCAGCAGTGGGGAATATTGCACAATGGGCGCAAGCCTGATGCAGCGACGCCGCGTGAGGGATGACGGC…	21	13.8981	15.7619
Kangiella geojedonensis	HQ340606	52.4	1461	ATTGAACGCTGGCGGTATGCTTAACACATGCAAGTCGAACGGTAACATGAAAGAGCTTGCTCTTTTGATGACGAGTGGCGGACGGGTGAGTAACACGTGGGAATCTACCGAATAGCGGGGGATAGCCCGGAGAAATCCGGATTAATACCGCATAAGCACTACGGTGTAAAGGGGGCCTCTTCTTGAAAGCTTCCACTATTCGATGAGCCTGCGTCAGATTAGCTAGTTGGTGGGGTAATGGCCTACCAAGGCGACGATCTGTAGCTGGTCTGAGAGGATGATCAGCCACACTGGGACTGAGACACGGCCCAGACTCCTACGGGAGGCAGCAGTGGGGAATATTGGACAATGGGGGCAACCCTGATCCAGCAATACCGCGTGTGTGAAGAAGGCCTTCGG…	11	7.52909	14.4545
Gordonia phthalatica	JN641798	57.8	1482	AGAGTTTGATCATGGCTCAGGACGAACGCTGGCGGCGTGCTTAACACATGCAAGTCGAACGGAAAGGCCCCTTCGGGGGTACTCGAGTGGCGAACGGGTGAGTAACACGTGGGTGATCTGCCCTGAACTCTGGGATAAGCCTGGGAAACTGGGTCTAATACCGGATATGACCTCGCATCGCATGGTGTGGGGTGGAAAGCTTTTGCGGTTTGGGATGGGCCCGCGGCCTATCAGCTTGTTGGTGGGGTAATGGCCTACCAAGGCGACGACGGGCAGCCGACCTGAGAGGGTGATCGGCCACACTGGGACTGAGACACGGCCCAGACTCCTACGGGAGGCAGCAGTGGGGAATATTGCACAATGGGCGCAAGCCTGATGCAGCGACGCCGCGTGAGGGAT…	17	11.471	15.7059
Draconibacterium orientale	JQ683778	50.7	1486	AGAGTTTGATCCTGGCTCAGGATGAACGCTAGCGGGAGGCCTAACACATGCAAGTCGAGGGGCAGCATTACTTTCGGGTAGATGGCGACCGGCGCACGGGTGCGTAACGCGTATGCAACCTTCCTTGTACAGAGGGATAGCCCATGGAAACGTGGATTAATATCTCATAGTATCACAATTTCGCATGTTATTGTGATTAAAGTTTCGGCGGTACAAGATGGGCATGCGTAAGATTAGCTAGTTGGTGAGGTAACAGCTCACCAAGGCAACGATCTTTAGGGGTTCTGAGAGGATTATCCCCCACACTGGTACTGAGACACGGACCAGACTCCTACGGGAGGCAGCAGTGAGGAATATTGGTCAATGGGCGCAAGCCTGAACCAGCCATCCCGCGTGCAG…	11	7.40242	14.6364
Gynuella sunshinyii	KC213486	54.5	1503	AGAGTTTGATCCTGGCTCAGATTGAACGCTGGCGGCAGGCTTAACACATGCAAGTCGAGCGGTAGCATTTCCAGCTTGCTGGAAGATGACGAGCGGCGGACGGGTGAGTAACGCGTAGGAATCTGCCTTGGAGTGGGGGATAGCCCGGGGAAACTCGGATTAATACCGCATACGGTCTACGGACGTAAGTGGGGGCTCTTCGGACCTCACGCTCTAAGATGAGCCTGCGTAGGATTAGCTAGTTGGTGAGGTAAAGGCTCACCAAGGCGACGATCCTTAGCTGTTCTGAGAGGATGATCAGCCACACTGGGACTGAGACACGGCCCAGACTCCTACGGGAGGCAGCAGTGGGGAATATTGGACAATGGGGGCAACCCTGATCCAGCCATGCCGCGTGTG…	15	9.98004	15.5333
Flavobacterium commune	KC355351	50.9	1514	ACGATGAAGAGTTTGATCCTGGCTCAGGATGAACGCTAGCGGCAGGCTTAACACATGCAAGTCGAGGGGTATAGTTTTTCGGAACTAGAGACCGGCGCACGGGTGCGTAACGCGTATGCAATCTACCTTTCACAGAGGGATAGCCCAGAGAAATTTGGATTAATACCTCATAGTATAGCAGTTTCGCATGAAACCACTATTAAAGTCACAACGGTGAAAGATGAGCATGCGTCCCATTAGCTTGTTGGTAAGGTAACGGCTTACCAAGGCTACGATGGGTAGGGGTCCTGAGAGGGAGATCCCCCACACTGGTACTGAGACACGGACCAGACTCCTACGGGAGGCAGCAGTGAGGAATATTGGTCAATGGACGCAAGTCTGAACCAGCCATGCCGCGTG…	9	5.94452	15.3333
Rhizorhabdus dicambivorans	KP064570	54.6	1447	GAGTTTGATCCTGGCTCAGAACGAACGCTGGCGGCATGCCTAACACATGCAAGTCGAACGAACCTTTCGGGGTTAGTGGCGCACGGGTGCGTAACGCGTGGGAATCTGCCTTCAGGTACGGAATAACTCATGGAAACGTGTGCTAATACCGTATGATGTCTACGGACCAAAGATTTATCGCCTGGAGATGAGCCCGCGTTGGATTAGCTAGTTGGTGGGGTAAAGGCCTACCAAGGCGACGATCCATAGCTGGTCTGAGAGGATGATCAGCCACACTGGGACTGAGACACGGCCCAGACTCCTACGGGAGGCAGCAGTGGGGAATATTGGACAATGGGCGCAAGCCTGATCCAGCAATGCCGCGTGAGTGATGAAGGCCTTAGGGTTGTAAAGCTCTTT…	13	8.98411	15.6923
Egicoccus halophilus	KR605110	58.8	1512	AGAGTTTGATCCTGGCTCAGGACGAACGCTGGCGGCGGGTTTAACACATGCAAGTCGAGGGACGAAGCCCACTTCGGTGGGTGGAAACCGGCGAACGGGTGAGTAACACGTGAGGAATCTACCCGGTACTTCGGGATAACCGCGGGAAACCGTGGCTAATACCGGATGTTCCGTTTCGGTCGCATGGCCGGTTCGGGAAAGCTCAGGCGGTATCGGAGGGCCTCGCGGCGTATCAGCTTGTTGGTGGGGTAATGGCCTACCAAGGCGACGACGCGTAGCTGGAGTGAGAGCTCGAACAGCCACACTGGGACTGAGACACGGCCCAGACTCCTACGGGAGGCAGCAGTGGAGAATCTTGCACAATGGGCGCAAGCCTGATGCAGCCACGCCGCGTGCGGG…	19	12.5661	15.9474
Gramella salexigens	KX066854	51.3	1488	AGAGTTTGATCCTGGCTCAGGATGAACGCTAGCGGCAGGCCTAACACATGCAAGTCGAACGGTAACAGGGAAAAGCTTGCTTTTCCGCTGACGAGTGGCGCACGGGTGCGTAACGCGTATACAATCTGCCTTCAAGCGGGGAATAGCCCATGGAAACGTGGATTAATACCCCATAGTATATAGACATCACCTGATGATTATATTAAACATTTATGGCTTGAAGATGAGTATGCGTCCTATTAGCTAGATGGTGTGGTAACGGCACACCATGGCTACGATAGGTAGGGGTCCTGAGAGGGAGATCCCCCACACTGGTACTGAGACACGGACCAGACTCCTACGGGAGGCAGCAGTGAGGAATATTGGACAATGGAGGCAACTCTGATCCAGCCATGCCGC…	10	6.72043	14.7
Hydrocarboniclastica marina	MH572220	55.8	1524	AGAGTTTGATCATGGCTCAGATTGAACGCTGGCGGCAGGCTTAACACATGCAAGTCGAGCGGTAACAGGTCCTTCGGGATGCTGACGAGCGGCGGACGGGTGAGTAATGCATGGGAATCTGCCCGGTAATGGGGGATAGCCCGGGGAAACCCGGATTAATACCGCATACGCCCTACGGGGGAAAGCAGGGGATCTTCGGACCTTGCGTTATCGGATGAGCCCATGTCGGATTAGCTAGTTGGTGGGGTAAAGGCCTACCAAGGCGACGATCCGTAGCTGGTTTGAGAGGATGATCAGCCACACTGGGACTGAGACACGGCCCAGACTCCTACGGGAGGCAGCAGTGGGGAATATTGGACAATGGGGGCAACCCTGATCCAGCCATGCCGCGTGTGTGAA…	19	12.4672	14.8947
Microbacterium wangchenii	MH790143	55.8	1481	AGAGTTTGATCCTGGCTCAGGATGAACGCTGGCGGCGTGCTTAACACATGCAAGTCGAACGGTGAAGGAGAGCTTGCTCTCTGGATCAGTGGCGAACGGGTGAGTAACACGTGAGCAACCTGCCCCGGACTCTGGGATAACAGTTGGAAACAGCTGCTAATACCGGATACGAGCTGCGATCGCATGGTCAGCAGCTGGAAAGATTTTTCGGTCTGGGATGGGCTCGCGGCCTATCAGCTAGTTGGTGAGGTAATGGCTCACCAAGGCGTCGACGGGTAGCCGGCCTGAGAGGGTGACCGGCCACACTGGGACTGAGACACGGCCCAGACTCCTACGGGAGGCAGCAGTGGGGAATATTGCACAATGGGCGAAAGCCTGATGCAGCAACGCCGCGTGAGG…	18	12.154	14.8889
Halothiobacillus neapolitanus	AF173169	53.5	1456	TTAACACATGCAAGTCGAACGGTAACAGGCCTTCGGGCGCTGACGAGTGGCGGACGGGTGAGTAATACATGGGAATCTGCCCTTAGGTGGGGGATAACGTTGGGAAACTAACGCTAATACCGCATAACCTCTTTGGAGCAAAGCGTGGGATCTTCGGACCACGTGCCAAAGGATGAGCCCATGTCTGATTAGCTAGTTGGTGAGGTAACGGCTCACCAAGGCGACGATCAGTAGCCGGCCTGAGAGGGTGTACGGCCACACTGGGACTGAGACACGGCCCAGACTCCTACGGGAGGCAGCAGTGGGGAATATTGGACAATGGGGGCAACCCTGATCCAGCAATGCCGCGTGTGTGAAGAAGGCCTGCGGGTTGTAAAGCACTTTTGTTGAGGAAGAATG…	14	9.61538	14.5714
Saccharophagus degradans	AF055269	52.8	1431	CCCCTAACACATGCAAGTCGAGCGAGAAAGCCTTCGGGTGAGTATAGCGGCGGACGGGTGAGTAACGCGTGGGAATCTACCCAGTAGTGGGGGACAACAGTTGGAAACGACTGCTAATACCGCATACGTCCTATGGGAGAAAGGTGGCCTCTATTTATAAGCTATCGCTACTGGATGAGCCCGCGTCGGATTAGCTAGTAGGTGGGGTAATGGCCCACCTAGGCGACGATCCGTAGCTGGTCTGAGAGGATGATCAGCCACACTGGAACTGAGACACGGTCCAGACTCCTACGGGAGGCAGCAGTGGGGAATATTGCACAATGGGCGAAAGCCTGATGCAGCCATGCCGCGTGTGTGAAGAAGGCTTTCGGGTTGTAAAGCACTTTCAGTAGGGAGGAA…	12	8.38574	14.1667
Desulfitobacterium metallireducens	AF297871	53.8	1514	AACGCTGGCGGCGTGCCTAACACATGCAAGTCGAACGGAGAACTCAATAAGCTTGCTTAGCGAGTTTTTAGTGGCGGACGGGTGAGTAACGCGTGGGTAACCTACCCATTAAATCGGGACAACCCTTGGAAACGAGGGCTAATACCGGATACGTTTAACTGATGGCATCATCGGTTAAAGAAAGATGGCCTCTGAACATGCTATCGATAATGGATGGACCCGCGTCTGATTAGCTAGTTGGTGGGGTAAAGGCCTACCAAGGCGACGATCAGTAGCCGGCCTGAGAGGGTGAACGGCCACACTGGGACTGAGACACGGCCCAGACTCCTACGGGAGGCAGCAGTGGGGAATCTTCCGCAATGGACGAAAGTCTGACGGAGCAACGCCGCGTGTATGATG…	15	9.90753	14.6
Mesoplasma lactucae	AF303132	49	1501	TCCTGGCTCAGGAYGAACGCTGGCGGCATGCCTAATACATGCAAGTCGAACGGGAGTGCTTGCACTCCAGTGGCGAACGGGTGAGTAACACGTATCTAATCTACCTTTTAATGGGGRATAACCTTTGGAAACGAAGGATAATACCGCATAAGATCTTCATTATCGCATGAGAAGAAGAGGAAAGAACCGTTTGGTTCGTTAAAAGATGAGGATGCGGCGTATTAGTTAGTAGGCGGGGTAATGGCCCACCTAGACAATGATACGTAGCCGAACTGAGAGGTTGAACGGCCACATTGGGACTGAGATACGGCCCAGACTCCTACGGGAGGCAGCAGTAGGGAATTTTTCACAATGGACGAAAGTCTGATGAAGCAATGCCGCGTGAGTGATGAAGGTCTT…	10	6.66223	14.3
Parvularcula bermudensis	AF544015	54.9	1455	AGAGTTTGATCATGGCTCAGGACGAACGCTGGCGGCAGGCTTAACACATGCAAGTCGAACGATCCTTCGGGATAGTGGCAGACGGGTGCGTAACACGTGGGAACCTACCTCAGGGTACGGAATAACTCGGGGAAACTCGTGCTAATACCGTATATGCCTTTGGGTGAAAGATTTATCGCCCTGAGATGGGCCCGCGGCTGATTAGGTAGTTGGTGGGGTAAAAGCCTACCAAGCCGACGATCAGTAGCTGGTCTGAGAGGATGATCAGCCACACTGGGACTGAGACACGGCCCAGACTCCTACGGGAGGCAGCAGTGAGGAATATTGGACAATGGGGGCAACCCTGATCCAGCCATGCCGCGTGAGTGATGAAGGCCTTAGGGTTGTAAAACTCTTTCG…	14	9.62199	14.7857
Spiroplasma diminutum	AY189130	49.9	1516	TGGAGAGTTTGATCCTGGCTCAGGATGAACGCTGGCGGCATGCCTAATACATGCAAGTCGAACGGGGTGCTTGCACCCAGTGGCGAACGGGTGAGTAACACGTATCTAATCTACCTTTTAGTGGGGGATAACAGTTGGAAACGACTGCTAATACCGCATACGACATCATTATCGCATGAGAAGATGTTGAAAGGCCCGTTTGGGTCGCTAGAAGATGAGGATGCGGCGTATTAGCTAGTAGGCGGGGTAATGGCCCACCTAGGCGATGATACGTAGCCGAACTGAGAGGTTGATCGGCCACATTGGGACTGAGATACGGCCCAGACTCCTACGGGAGGCAGCAGTAGGGAATTTTTCACAATGGACGAAAGTCTGATGAAGCAATGCCGCGTGAGTGAT…	12	7.91557	13.3333
Acholeplasma brassicae	AY538163	49.6	1430	CTGGCGGCGTGCCTAATACATGCAAGTCGAACGCAATGCCTTCGGGTGTTGAGTGGCGAACGGGTGAGTAACACGTAGGTAACTTACCTCTAAGACGAGGATAACGGCTGGAAACGGTCGCTAAAACTGGATAGGACAATTGGAGGCATCTCTGATTGTTTAAAGGGGCTTTCGGGCCACACTTAGAGAAAGACCTGCGGCGCATTAGCTAGTTGGTGAGGTAGAGGCTCACCAAGGCGATGATGCGTAGCCGGACTGAGAGGTCGAACGGCCACATTGGGACTGAGACACGGCCCAAACTCCTACGGGAGGCAGCAGTAGGGAATTTTCGGCAATGGGGGAAACCCTGACCGAGCAACGCCGCGTGAATGAAGACGTATTTCGGTATGTAAAGTTCTT…	11	7.69231	15.9091
Tetragenococcus koreensis	AY690334	54.3	1492	CTCAGGACGAACGCTGGCGGCGTGCCTAATACATGCAAGTCGAACGCTGCTTCGATCGAAACTTCGGTTTCTTTTGAAGCGGAGTGGCGGACGGGTGAGTAACACGTGGGGAACCTATCCATCAGCGGGGGATAACACTTGGAAACAGGTGCTAATACCGCATAAGGCTTTCTTTCGCCTGAAAGAAAGCTAAAAGGCGCTTTTTGCGTCACTGATGGCTGGTCCCGCGGTGCATTAGCCAGTTGGTGAGGTAACGGCTCACCAAAGCAACGATGCATAGCCGACCTGAGAGGGTGATCGGCCACACTGGGACTGAGACACGGCCCAGACTCCTACGGGAGGCAGCAGTAGGGAATCTTCGGCAATGGACGAAAGTCTGACCGAGCAACGCCGCGTGAG…	11	7.37265	14.6364
Spiroplasma phoeniceum	AY772395	49.2	1515	TGGAGAGTTTGATCCTGGCTCAGGATGAACGCTGGCGGCATGCCTAATACATGCAAGTCGAACGGGGTGCTTGCACCCAGTGGCGAACGGGTGAGTAACACGTATCTAATCTACCCATTAGCGGGGGATAACAGTTGGAAACGACTGCTAATACCGCATACGACATTTTCTGGAATCAGAGAATGTTAAAAGGTCCGTTTGGATCACTAATGGATGAGGATGCGGCGTATTAGTTAGTTGGTGGGGTAATGGCCTACCAAGACAATGATACGTAGCCGAACTGAGAGGTTGATCGGCCACATCGGGACTGAGACACGGCCCGAACTCCTACGGGAGGCAGCAGTAGGGAATTTTTCACAATGGGCGAAAGCCTGATGGAGCAATGCCGCGTGACTGAAG…	11	7.26073	12.5455
Paenibacillus sabinae	DQ338444	55.4	1519	AGAGTTTGATCCTGGCTCAGAACGAACGCTGGCGGCGTGCCTAATACATGCAAGTCGAGCGGAGTTATGATGGAGCTTGCTCCTGATTAACTTAGCGGCGGACGGGTGAGTAACACGTAGGCAACCTGCCCCTTGGACTGGGATAACTACCGGAAACGGTAGCTAATACCGGATAAGACCTTCTGGTGCATACCGGAAGGCGGAAAGGCGGAGCAATCTGTCACCAGGGGATGGGCCTGCGGCGCATTAGCTAGTTGGTGGGGTAACGGCTCACCAAGGCGACGATGCGTAGCCGACCTGAGAGGGTGAACGGCCACACTGGGACTGAGACACGGCCCAGACTCCTACGGGAGGCAGCAGTAGGGAATCTTCCGCAATGGGCGAAAGCCTGACGGAGCA…	15	9.87492	13.4667
Deinococcus peraridilitoris	EF141348	56.9	1461	GGCGGCGTGCTTAAGACATGCAAGTCGAACGGCAGGGCTTCGGTCCTGTAGTGGCGCACGGGTGAGTAACGCATAACTGACGTACCCAGAAGACCTGAATAACTCCCCGAAAGGGAAGCTAATACGGGATGTGCAGCACTGCTGTGGTGGTGTTGTAAAGATTTATTGCTTTTGGATCGGGTTATGTCGCATCAGCTAGTTGGTGGGGTAAAGGCCTACCAAGGCGACGACGCGTAGCCGGCCTGAGAGGGTGGCCGGCCACAGGGGCACTGAGACACGGGCCCCACTCCTACGGGAGGCAGCAGTTAGGAATCTTCTGCAATGGGCGAAAGCCTGACAGAGCGACGCCGCTTGAGGGAAGAAGGTCTTCGGATTGTAAACCTCTGAAACAGGGACGAA…	14	9.58248	16.0714
Acinetobacter oleivorans	EF520734	52.7	1460	ATTGAACGCTGGCGGCAGGCTTAACACATGCAAGTCGAGCGGAGAGAGGTAGCTTGCTACTGATCTTAGCGGCGGACGGGTGAGTAATGCTTAGGAATCTGCCTATTAGTGGGGGACAACATTTCGAAAGGAATGCTAATACCGCATACGTCCTACGGGAGAAAGCAGGGGATCTTCGGACCTTGCGCTAATAGATGAGCCTAAGTCGGATTAGCTAGTTGGTGGGGTAAAGGCCTACCAAGGCGACGATCTGTAGCGGGTCTGAGAGGATGATCCGCCACACTGGGACTGAGACACGGCCCAGACTCCTACGGGAGGCAGCAGTGGGGAATATTGGACAATGGGCGGAAGCCTGATCCAGCCATGCCGCGTGTGTGAAGAAGGCCTTATGGTTGTAAA…	12	8.21918	13.3333
Erythrobacter gangjinensis	EU428782	54.1	1435	ATGCCTAACACATGCAAGTCGAACGAACCCTTCGGGGTGAGTGGCGCACGGGTGCGTAACGCGTGGGAACCTGCCCTTAGGTTCGGAATAACAGTGAGAAATCGCTGCTAATACCGGATAATGTCTTCGGACCAAAGATTTATCGCCAAAGGATGGGCCCGCGTTAGATTAGATAGTTGGTGGGGTAACGGCCTACCAAGTCGACGATCTATAGCTGGTCTTAGAGGATGATCAGCCACACTGGGACTGAGACACGGCCCAGACTCCTACGGGAGGCAGCAGTGGGGAATATTGGACAATGGGCGAAAGCCTGATCCAGCAATGCCGCGTGAGTGATGAAGGCCTTAGGGTTGTAAAGCTCTTTTACCAGGGATGATAATGACAGTACCTGGAGAATAA…	11	7.66551	13.7273
Chryseobacterium taklimakanense	EU718058	51.1	1391	ATGCAAGCCGAGCGGTAGAGTTCCTTCGGGAACTTGAGAGCGGCGTACGGGTGCGGAACACGTGTGCAACCTGCCTTTATCTGGGAGATAGCCCTCCGAAAGGGGGATTAATATTCCATAATATATCATTTGGCATCAATTGATATTGAAAGCTCCGGCGGATAGAGATGGGCACGCGCAAGATTAGATAGTTGGTGAGGTAACGGCTCACCAAGTCTGCGATCTTTAGGGGGCCTGAGAGGGTGATCCCCCACACTGGTACTGAGACACGGACCAGACTCCTACGGGAGGCAGCAGTGAGGAATATTGGACAATGGGTGCAAGCCTGATCCAGCCATCCCGCGTGAAGGATTAAGGTCCTATGGATTGTAAACTTCTTTTATACAGGGATAAACCTAC…	9	6.47017	13.8889
Neomicrococcus aestuarii	EU939716	56.2	1410	CTTAACACATGCAAGTCGAACGATGATGCCTAGCTTGCTAGGTGGATTAGTGGCGAACGGGTGAGTAACACGTGAGTAACCTGCCCCTGACTCTGGGATAAGCCTGAGAAATTGGGTCTAATACTGGATATGAGCATCTATCGCATGGTGGGTGTTGGAAAGATTTTTTGGTTAGGGATGGACTCGCGGCCTATCAGCTTGTTGGTGAGGTAGTGGCTCACCAAGGCGACGACGGGTAGCCGGCCTGAGAGGGTGACCGGCCACACTGGGACTGAGACACGGCCCAGACTCCTACGGGAGGCAGCAGTGGGGAATATTGCACAATGGGCGAAAGCCTGATGCAGCGACGCCGCGTGAGGGATGACGGCCTTCGGGTTGTAAACCTCTTTCAGTAGGGAA…	17	12.0567	15.9412
Altererythrobacter namhicola	FJ935793	54.3	1430	GGCTCAGAACGAACGCTGGCGGCATGCCTAACACATGCAAGTCGAACGAACCCTTCGGGGTGAGTGGCGCACGGGTGCGTAACGCGTGGGAACCTGCCCTTAGGTTCGGAATAACAGTTGGAAACGACTGCTAATACCGGATAATGTCTTCGGACCAAAGATTTATCGCCTTTGGATGGGCCCGCGTAGGATTAGGTAGTTGGTGGGGTAAAAGCCTACCAAGCCGACGATCCTTAGCTGGTCTGAGAGGATGATCAGCCACACTGGGACTGAGACACGGCCCAGACTCCTACGGGAGGCAGCAGTGGGGAATATTGGACAATGGGCGAAAGCCTGATCCAGCAATGCCGCGTGAGTGATGAAGGCCTTAGGGTTGTAAAGCTCTTTTACCAGGGATGA…	12	8.39161	13.4167
Siansivirga zeaxanthinifaciens	HM179539	49.5	1440	GCAGGCCTAACACATGCAAGTCGAGGGGTAACAGGGAGCTTGCTCCGCTGACGACCGGCGCACGGGTGCGTAACGCGTATACAATCTACCTCTTACTGCGGGATAGCCCAGAGAAATTTGGATTAATATCGCATAGTATAATATTTTGGCATCGAGATATTATTAAAGGTTACGGTAAGAGATGAGTATGCGTTCTATTAGCTAGATGGAGTGGTAACGGCACACCATGGCAACGATAGATAGGGGTCCTGAGAGGGAGATCCCCCACACTGGTACTGAGACACGGACCAGACTCCTACGGGAGGCAGCAGTGAGGAATATTGGACAATGGAGGCAACTCTGATCCAGCCATGCCGCGTGCAGGAAGACTGCCCTATGGGTTGTAAACTGCTTTTATAC…	7	4.86111	16.2857
Planococcus plakortidis	JF775504	56.4	1449	TGGCTCAGGACGAACGCTGGCGGCGTGCCTAATACATGCAAGTCGAGCGGAACCATTGGAGCTTGCTCCTTTGGTTTAGCGGCGGACGGGTGAGTAACACGTGGGCAACCTGCCCTGCAGATCGGGATAACTCCGGGAAACCGGTGCTAATACCGAATAGTTTGCGGCCTCTCATGAGGCTGTACGGAAAGACGGTTTCGGCTGTCACTGCAGGATGGGCCCGCGGCGCATTAGCTAGTTGGTGGGGTAACGGCCCACCAAGGCGACGATGCGTAGCCGACCTGAGAGGGTGATCGGCCACACTGGGACTGAGACACGGCCCAGACTCCTACGGGAGGCAGCAGTAGGGAATCTTCCGCAATGGACGAAAGTCTGACGGAGCAACGCCGCGTGAGTGAA…	14	9.66184	14.4286
Microbacterium lemovicicum	JN243353	56.1	1400	GCTTACACATGCAAGTCGAACGGTGAAGCCAAGCTTGCTTGGTGGATCAGTGGCGAACGGGTGAGTAACACGTGAGCAACCTGCCCCGGACTCTGGGATAAGCGCTGGAAACGGCGTCTAATACCGGATATGAACCACAGCCGCATGGTTGGTGGTTGGAAAGATTTTTTGGTTCGGGATGGGCTCGCGGCCTATCAGCTTGTTGGTGAGGTAATGGCTCACCAAGGCGTCGACGGGTAGCCGGCCTGAGAGGGTGACCGGCCACACTGGGACTGAGACACGGCCCAGACTCCTACGGGAGGCAGCAGTGGGGAATATTGCACAATGGGCGGAAGCCTGATGCAGCAACGCCGCGTGAGGGATGACGGCCTTCGGGTTGTAAACCTCTTTTAGCAAGGA…	18	12.8571	15.2222
Paracoccus zhejiangensis	JN561152	55.2	1423	AGAGTTTGATCCTGGCTCAGAACGAACGCTGGCGGCAGGCCTAACACATGCAAGTCGAGCGGGACCTTCGGGTCTAGCGGCGGACGGGTGAGTATCGCGTGGGAATATGCCCTTCTCTACGGAATAGCCTCGGGAAACTGAGAGTAATACCGTATACGCCCTTCGGGGGAAAGATTTATCGGAGAAGGATTAGCCCGCGTTGGATTAGGTAGTTGGTGGGGTAATGGCCTACCAAGCCGACGATCCATAGCTGGTTTGAGAGGATGATCAGCCACACTGGGACTGAGACACGGCCCAGACTCCTACGGGAGGCAGCAGTGGGGAATCTTAGACAATGGGGGAAACCCTGATCTAGCCATGCCGCGTGAGTGATGAAGGCCTTAGGGTTGTAAAGCTCCT…	13	9.13563	14.2308
Comamonas serinivorans	JN604116	55.4	1409	CACATGCAGTCGAACGGCAGCATAGGTGCTTGCACCTGATGGCGAGTGGCGAACGGGTGAGTAATACATCGGAACGTGCCCAGTCGTGGGGGATAACTGCTCGAAAGAGCAGCTAATACCGCATACGATCTGAGGATGAAAGCGGGGGACCTTCGGGCCTCGCGCGATTGGAGCGGCCGATGGCAGATTAGGTAGTTGGTGGGGTAAAGGCTTACCAAGCCTACGATCTGTAGCTGGTCTGAGAGGACGACCAGCCACACTGGGACTGAGACACGGCCCAGACTCCTACGGGAGGCAGCAGTGGGGAATTTTGGACAATGGGCGAAAGCCTGATCCAGCCATTCCGCGTGCAGGATGAAGGCCCTCGGGTTGTAAACTGCTTTTGTACGGAACGAAAAG…	13	9.2264	14.0769
Massilia putida	JQ608336	54.6	1478	GAGTTTGATCCTGGCTCAGATTGGACGCTGGCGGCATGCTTTACACATGCAAGTCGAACGGCAGCGCGGGGCAACCTGGCGGCGAGTGGCGAACGGGTGAGTAATATATCGGAACGTACCCAAGAGTGGGGGATAACGTAGCGAAAGTTACGCTAATACCGCATACGATCTACGGATGAAAGTGGGGGATCTTCGGACCTCATGCTCCTGGAGCGGCCGATATCTGATTAGCTAGTTGGTGAGGTAAAGGCTCACCAAGGCGACGATCAGTAGCTGGTCTGAGAGGACGACCAGCCACACTGGGACTGAGACACGGCCCAGACTCCTACGGGAGGCAGCAGTGGGGAATTTTGGACAATGGGCGCAAGCCTGATCCAGCAATGCCGCGTGAGTGAAGAA…	12	8.11908	15.25
Maribacter cobaltidurans	JQ781697	55.5	1513	AGAGTTTGATCCTGGCTCAGGATGAACGCTAGCGGCAGGCCTAACACATGCAAGTCGAGGGGTAACAGGGAGCTTGCTCCGCTGACGACCGGCGCACGGGTGCGCACCGCGTATGGAACCTGCCTTTTACAGGGGAATAGCCCAGGGAAACTTGGATTAATGCCCCGTGGTACCACGACCCGGCATCGGGATGTGGTTAAAGCCTTCGGGCGGTAGAAGATGGCCATGCGTCCCATTAGCTGGTTGGTAAGGTAACGGCTTACCAAGGCTACGATGGGTAGGGGCCCTGAGAGGGGGATCCCCCACACTGGTACTGAGACACGGACCAGACTCCTACGGGAGGCAGCAGTGAGGAATATTGGACAATGGGCGAGGGCCTGATCCAGCCATGCCGCGTGC…	16	10.575	15.1875
Defluviimonas alba	KC222646	55.1	1428	AGAGTTTGATCCTGGCTCAGAACGAACGCTGGCGGCAGGCCTAACACATGCAAGTCGAGCGGATCCTTCGGGATTAGCGGCGGACGGGTGAGTAACGCGTGGGAACATACCCTTTGGTACGGAATAGCCTCGGGAAACTGAGAGTAATACCGTATGTGCCCTTCGGGGGAAAGATTTATCGCCAAAGGATTGGCCCGCGTTGGATTAGGTAGTTGGTGGGGTAATGGCCTACCAAGCCGACGATCCATAGCTGGTTTGAGAGGATGATCAGCCACACTGGGACTGAGACACGGCCCAGACTCCTACGGGAGGCAGCAGTGGGGAATCTTAGACAATGGGGGAAACCCTGATCTAGCCATGCCGCGTGATCGATGAAGGCCTTAGGGTTGTAAAGATCTT…	14	9.80392	13.2143
Flaviflexus salsibiostraticola	KC251737	57.3	1400	TGCAGTCGAACGATGAAGTCTCCAGCTTGCTGGGGGTGGATTAGTGGCGAACGGGTGAGTAACACGTGAGTAACCTGCCCCTTTCTTCGGGATAAGCTTGGGAAACTGGGTCTAATACCGGATATTCAGCGGCTGCCGCATGGTGGTTGTTGGAAAGATTTATTGGGAGGGGATGGGCTCGCGGCCTATCAGCTTGTTGGTGGGGTGATGGCCTACCAAGGCGTCGACGGGTAGCCGGCCTGAGAGGGTGACCGGCCACACTGGGACTGAGATACGGCCCAGACTCCTACGGGAGGCAGCAGTGGGGAATATTGCACAATGAGCGAAAGCTTGATGCAGCGACGCCGCGTGAGGGATGACGGCTTTCGGGTTGTAAACCTCTTTCGGCAGGGAACAAGT…	17	12.1429	15.7647
Tessaracoccus aquimaris	KC884005	57.1	1389	TGCAGTCGAACGGTAAGGCCCCTTCGGGGGTACACGAGTGGCGAACGGGTGAGTAACACGTGAGTAACCTGCCCTTGACTCTGGGATAACATCTGGAAACAGATGCTAATACCGGATACGAACCTCCTCGGCATCGAGGAGGTTGGAAAGCTCCGGCGGTCAAGGATGGACTCGCGGCCTATCAGCTTGTTGGTGAGGTAACGGCTCACCAAGGCTCCGACGGGTAGCCGGCCTGAGAGGGCGACCGGCCACATTGGGACTGAGATACGGCCCAAACTCCTACGGGAGGCAGCAGTGGGGAATATTGCACAATGGGCGAAAGCCTGATGCAGCAACGCCGCGTGCGGGATGACGGCCTTCGGGTTGTAAACCGCTTTCAGCAGGGACGAAGCGAAAGTG…	17	12.239	14.9412
Celeribacter marinus	KF146343	54.2	1359	GTCGAGCGCTACCTTCGGGTGGAGCGGCGGACGGGTTAGTAACGCGTGGGAACGTACCCAGATCTGCGGAATAGCCTTTGGAAACGAAGAGTAATACCGCATACGCCCTTCGGGGGAAAGATTTATCGGATTTGGATCGGCCCGCGTAAGATTAGATAGTTGGTGGGGTAATGGCCTACCAAGTCTACGATCTTTAGCTGGTTTGAGAGGATGATCAGCAACACTGGGACTGAGACACGGCCCAGACTCCTACGGGAGGCAGCAGTGGGGAATCTTAGACAATGGGCGCAAGCCTGATCTAGCGATGCCGCGTGAGTGATGAAGGCCTTAGGGTCGTAAAGCTCTTTCGCCTGTGATGATAATGACAGTAGCAGGTAAAGAAACCCCGGCTAACTCCGT…	14	10.3017	14.9286
Actinoalloteichus hoggarensis	KJ504175	59.9	1381	ACATGCAAGTCGAGCGGTAAGGCCCTTCGGGGTACACGAGCGGCGAACGGGTGAGTAACACGTGGGTAACCTGCCCTGCACTTTGGGATAACCTCGGGAAACCGGGGCTAATACCGGATAGGACATGCCATCGCATGGTGGTGTGTGGAAAGTTCCGGCGGTGTGGGATGGGCCCGCGGCCTATCAGCTTGTTGGTGGGGTGATGGCCTACCAAGGCGACGACGGGTAGCCGGCCTGAGAGGGCGACCGGCCACACTGGGACTGAGACACGGCCCAGACTCCTACGGGAGGCAGCAGTGGGGAATATTGCGCAATGGGCGAAAGCCTGACGCAGCGACGCCGCGTGAGGGATGACTGCCTTCGGGTTGTAAACCTCTTTCAGCGCCGAAGAAGCGAAAG…	19	13.7581	15.1053
Qipengyuania sediminis	KJ734993	54.9	1452	GTTTGATCCTGGCTCAGAACGAACGCTGGCGGCATGCCTAACACATGCAAGTCGAACGAGACCTTCGGGTCTAGTGGCGCACGGGTGCGTAACGCGTGGGAACCTGCCCTAAGGTTCGGAATAACTTCCCGAAAGGGATGCTAATACCGGATAATGTCTTCGGACCAAAGATTTATCGCCTTTGGATGGGCCCGCGTAGGATTAGGTAGTTGGTGGGGTAATGGCCTACCAAGCCGACGATCCTTAGCTGGTCTGAGAGGATGATCAGCCACACTGGGACTGAGACACGGCCCAGACTCCTACGGGAGGCAGCAGTGGGGAATATTGGACAATGGGCGAAAGCCTGATCCAGCAATGCCGCGTGAGTGATGAAGGCCTTAGGGTTGTAAAGCTCTTTTA…	10	6.88705	14.6
Niveispirillum cyanobacteriorum	KJ862840	56.8	1469	AGAGTTTGATCCTGGCTCAGAACGAACGCTGGCGGCAGGCCTAACACATGCAAGTCGAACGCACCGCAAGGTGAGTGGCGCACGGGTGAGTAACACGTGGGAATGTACCCTTTGGTTCGGAATAACGTTTGGAAACGAACGCTAATACCGGATGAGCCCTACGGGGGAAAGATTTATCGCCAAAGGAGCAGCCCGCGTCTGATTAGCTAGTTGGTGGGGTAAAGGCCTACCAAGGCGACGATCAGTAGCTGGTCTGAGAGGATGATCAGCCACACTGGGACTGAGACACGGCCCAGACTCCTACGGGAGGCAGCAGTGGGGAATATTGGACAATGGGCGGAAGCCTGATCCAGCCATGCCGCGTGAGTGATGAAGGCCTTCGGGTTGTAAAGCTCTTTC…	15	10.211	14.0667
Blastomonas fulva	KM670031	53.7	1432	TAAGGCTCAGAACGAACGCTGGCGGCATGCCTAACACATGCAAGTCGAACGAGACCTTCGGGTCTAGTGGCGCACGGGTGCGTAACGCGTGGGAATCTGCCTTTGGGTTCGGAATAACAGTGAGAAATTACTGCTAATACCGGATGATGTCTTCGGACCAAAGATTTATCGCCCAAAGATGAGCCCGCGTAAGATTAGCTAGTTGGTGAGGTAAAGGCTCACCAAGGCGACGATCTTTAGCTGGTCTGAGAGGATGATCAGCCACACTGGGACTGAGACACGGCCCAGACTCCTACGGGAGGCAGCAGTGGGGAATATTGGACAATGGGCGAAAGCCTGATCCAGCAATGCCGCGTGAGTGATGAAGGCCTTAGGGTTGTAAAGCTCTTTTACCAGGGA…	10	6.98324	14.4
Acetobacter oryzifermentans	KR025515	55.4	1476	AGAGTTTGATCCTGGCTCAGAGCGAACGCTGGCGGCATGCTTAACACATGCAAGTCGCACGAAGGTTTCGGCCTTAGTGGCGGACGGGTGAGTAACGCGTAGGTATCTATCCATGGGTGGGGGATAACACTGGGAAACTGGTGCTAATACCGCATGACACCTGAGGGTCAAAGGCGTAAGTCGCCTGTGGAGGAGCCTGCGTTTGATTAGCTAGTTGGTGGGGTAAAGGCCTACCAAGGCGATGATCAATAGCTGGTTTGAGAGGATGATCAGCCACACTGGGACTGAGACACGGCCCAGACTCCTACGGGAGGCAGCAGTGGGGAATATTGGACAATGGGGGCAACCCTGATCCAGCAATGCCGCGTGTGTGAAGAAGGTCTTCGGATTGTAAAGCAC…	14	9.48509	15.5
Euzebyella marina	KU174197	56.5	1489	AGAGTTTGATCCTGGCTCAGGATGAACGCTAGCGGCAGGCCTAACACATGCAAGTCGAGGGGCAGCGGGGAAAAGCTTGCTTTTCCGCCGGCGACCGGCGCACGGGTGCGCAACGCGTATACAATCTGCCCCCTACTGCGGGATAGCCCAGAGAAATTTGGATTAAGACCGCATGGTACCGTATTGCCGCATGGCATTTACGGTTAAAGGTTACGGTAGGGGATGGGTATGCGTCCCATTAGCTAGATGGCGGGGTAACGGCCCACCATGGCGACGATGGGTAGGGGCCCTGAGAGGGGGATCCCCCACACTGGTACTGAGACACGGACCAGACTCCTACGGGAGGCAGCAGTGAGGAATATTGGACAATGGGCGGGAGCCTGATCCAGCCATGCCGCG…	16	10.7455	14.5
Acholeplasma palmae	L33734	48.7	1457	CTAATACATGCAAGTCGAACGAGAGTACTTGTACTCTAGTGGCGAACGGGTGAGTAACACGTAGGTAACCTGCCCCTAAGACGAGGATAACAGTTGGAAACGACTGCTAAGACTGGATAGGAGTATTTGAGGCATCTTGAATACTTTAAAAGACCTTTGGGTATGCTTAGGGAGGGGCCTGCGGCGCATTAGTTAGTTGGTGAGGTAAAGGCTTACCAAGACGATGATGCGTAGCCGGACTGAGAGGTTGAACGGCCACATTGGGACTGAGACACGGCCCAAACTCCTACGGGAGGCAGCAGTAGGGAATTTTCGTCAATGGGGGAAACCCTGAACGAGCAACGCCGCGTGAACGAAGAAGTACTTCGGTACGTAAAGTTCTTTTATTAGGGAAGAATG…	12	8.2361	15
Sulfuricaulis limicola	LC030205	55.8	1453	ATTGAACGCTGGCGGCATGCCTAACACATGCAAGTCGCACGCGAAAGGGGGCAACCCTGAGTAGAGTGGCGGACGGGTGAGTAACGCGTAGGAATCTACCTGGTAGTGGGGGACAACCCGGTGAAAACCGGGCTAATACCGCATACGATCCACGGATGAAAGCAGGGGACCGCAAGGCCTTGCGCTATCAGATGAGCCTGCGTCGGATTAGCTAGTTGGTGAGGTAAAGGCTCACCAAGGCAACGATCCGTAGCTGGTTTGAGAGAACGACCAGCCACACTGGGACTGAGACACGGCCCAGACTCCTACGGGAGGCAGCAGTGGGGAATATTGGACAATGGGGGCAACCCTGATCCAGCAATGCCGCGTGTGTGAAGAAGGCCTTCGGGTTGTAAAGCA…	12	8.25877	15.0833
Stigmatella aurantiaca	M94281	53.1	1552	NNAATTGGAGAGTTTGATCCTGGCTCAGAACGAACGCTGGCGGCGTGCCTAACACATGCAAGTCGAGCGCGAATGGAGCAATCCTAGTAGAGCGGCGCACGGGTGCGTAACACGTGGGTAATCTGCCTGGAAGCTTGGGATAACCAGTCGAAAGATTGGCTAATACCAAATAAGCCCACAGGGACTTCGGTCCTCGAGGGAAAAGGTGGCCTCTGTATACAAGCTATCACTTCCAGATGAGCCCGCGGCCCATCAGCTAGTTGGCGGGGTAACGGCCCACCAAGGCGACGACGGGTAGCTGGTCTGAGAGGACGATCAGCCACACTGGAACTGAGACACGGTCCAGACTCCTACGGGAGGCAGCAGTGGGGAATTTTGCGCAATGGGCGAAAGCCTNAC…	8	5.15464	16.75
Altererythrobacter mangrovi	MF034045	54.1	1450	GAGTTTGATCCTGGCTCAGAACGAACGCTGGCGGCATGCCTAACACATGCAAGTCGAACGAACTCTTCGGAGTTAGTGGCGCACGGGTGCGTAACGCGTGGGAACCTGCCCTTAGGTTCGGAATAACTCAGAGAAATTTGAGCTAATACCGGATAATGTCTTCGGACCAAAGATTTATCGCCTTTGGATGGGCCCGCGTTGGATTAGCTAGTTGGTGGGGTAAAGGCCTACCAAGGCGACGATCCATAGCTGGTCTGAGAGGATGATCAGCCACACTGGGACTGAGACACGGCCCAGACTCCTACGGGAGGCAGCAGTGGGGAATATTGGACAATGGGGGAAACCCTGATCCAGCAATGCCGCGTGAGCGATGAAGGCCTTAGGGTTGTGAAGCTCTTT…	11	7.58621	13.9091
Acidipropionibacterium virtanenii	MG596783	57.4	1527	TTGGAGAGTTTGATCCTGGCTCAGGACGAACGCTGGCGGCGTGCTTAACACATGCAAGTCGAACGGTAAGGCCTCTTCGGGGGTACACGAGTGGCGAACGGGTGAGTAACACGTGAGTAACCTGCCCTTCACTTCGGGATAACGCTAGGAAACTGGTGCTAATACCGGATATGAGCTCTCATCGCATGGTGGGGGTTGGAAAATTGTGGTGGTGGTGGATGGACTCGCGGCCTATCAGCTTGTTGGTGAGGTAGTGGCTCACCAAGGCGGTGACGGGTAGCCGGCCTGAGAGGGTGACCGGCCACATTGGGACTGAGATACGGCCCAGACTCCTACGGGAGGCAGCAGTGGGGAATATTGCACAATGGGCGGAAGCCTGATGCAGCAACGCCGCGTGCG…	25	16.372	15.68
Sorangium cellulosum	NR_044443	56.7	1520	TTAGAGTTTGATCCTGGCTCAGAACGAACGTTAGCGGCGCGCTTAACACATGCAAGTCGAGCGAGAAAGGGCTTCGGCCCCGGTAAAGCGGCGCACGGGTGAGTAACACGTAGGTAATCTGCCCCCAGGTGGTGGATAACGTTCCGAAAGGAGCGCTAATACAGCATGAGACCACGTCCTCGAAAGAGGATGAGGTCAAAGCCGGCCTCTTCATGAAAGCTGGCGCCAGGGGATGAGCCTGCGGCCCATCAGCTAGTTGGTAGGGTAATGGCCTACCAAGGCGAAGACGGGTAGCTGGTCTGAGAGGATGATCAGCCACACTGGAACTGAGACACGGTCCAGACTCCTACGGGAGGCAGCAGTGGGGAATCTTGCGCAATGGGCGAAAGCCTGACGCAG…	16	10.5263	14.3125
Methylophaga nitratireducenticrescens	NR_074321	52.8	1490	AGATTGAACGCTGGCGGCATGCCTAACACATGCAAGTCGAACGATGATTTCCAGCTTGCTGGAATGATTAGTGGCGGACGGGTGAGTAATATATAGGGATCTGCCTGTTAGTGGGGGACAACAGCCGGAAACGGCTGCTAATACCGCATACGCTCTACGGAGGAAAGTGGGGGACCCTCGGGCCTCACGCTAACAGATGAACCTATATCAGATTAGCTAGATGGTGGGGTAAAGGCCTACCATGGCGACGATCTGTAGCTGGTTTGAGAGAATGATCAGCCACACTGGGACTGAGACACGGCCCAGACTCCTACGGGAGGCAGCAGTGGGGAATATTGGACAATGGGCGCAAGCCTGATCCAGCAATGCCGCGTGTGTGAAGAAGGCCTTCGGGTTGTA…	13	8.72483	14.2308
Pseudoalteromonas piscicida	X82215	53	1291	GCAGGCCTAACACATGCAAGTCGAGCGGTAACATTTCTAGCTTGCTAGAAGATGACGAGCGGCGGACGGGTGAGTAATGCTTGGGAACATGCCTTGAGGTGGGGGACAACCATTGGAAACGATGGCTAATACCGCATAATGTCTACGGACCAAAGGGGGCTTCGGCTCTCGCCTTTAGATTGGCCCAAGTGGGATTAGCTAGTTGGTGAGGTAAAGGCTCACCAAGGCGACGATCCCTAGCTGGTTTGAGAGGATGATCAGCCACACTGGAACTGAGACACGGTCCAGACTCCTACGGGAGGCAGCAGTGGGGAATATTGCACAATGGGCGCAAGCCTGATGCAGCCATGCCGCGTGTGTGAAGAAGGCCTTCGGGTTGTAAAGCACTTTCAGTCAGGA…	14	10.8443	14.0714
Corynebacterium ammoniagenes	X84440	55.8	1502	TGATCCTGGCTCAGGATGAACGCTGGCGGCGTGCTTAACACATGCAAGTCGAACGGAAAGGCCTGTACTTGTACAGGTACTCGAGTGGCGAACGGGTGAGTAACACGTGGGTGATCTGCCCTGCACTATGGGATAAGCCTGGGAAACTGGGTCTAATACCATATAGGACCACTTCTTGGATGTTGTGGTGGAAAGCTTTTGCGGTGTGGGATGAGCCTGCGGCCTATCAGCTTGTTGGTGGGGTAATGGCCTACCAAGGCGGCGACGGGTATCCGGCCTGAGAGGGTGTACGGACACATTGGGACTGAGANACGGCCCAGACTCCTACGGGAGGCAGCAGTGGGGAATATTGCACAATGGGCGCAAGCCTGATGCAGCGACGCCGCGTGGGGGATGACG…	19	12.6498	15.6842
Pseudomonas monteilii	AF064458	54.2	1517	ATCCTGGCTCAGATTGAACGCTGCGGCAGGCCTAACACATGCAAGTCGAGCGGATGACGGGAGCTTGCTCCTTGATTCAGCGGCGGACGGGTGAGTAATGCCTAGGAATCTGCCTGGTAGTGGGGGACAACGTTTCGAAAGGAACGCTAATACCGCATACGTCCTACGGGAGAAAGCAGGGGACCTTCGGGCCTTGCGCTATCAGATGAGCCTAGGTCGGATTAGCTAGTTGGTGGGGTAATGGCTCACCAAGGCGACGATCCGTAACTGGTCTGAGAGGATGATCAGTCACACTGGAACTGAGACACGGTCCAGACTCCTACGGGAGGCAGCAGTGGGGAATATTGGACAATGGGCGAAAGCCTGATCCAGCCATGCCGCGTGTGTGAAGAAGGTCTT…	14	9.22874	14.6429
Geobacter pickeringii	DQ145535	56.4	1508	ATCCTGGCTCAGAACGAACGCTGGCGGCGTGCCTAACACATGCAAGTCGAACGCGAAAGGGGCTTCGGCCCTGAGTAAAGTGGCGCACGGGTGAGTAACGCGTGGATAATCTGCCCGACGATCTGGGATAACATCTCGAAAGGGGTGCTAATACCGGATAAGCCCACGGAGTCTTAGGATTCTGCGGGAAAAGGGGGGGACCTTCGGGCCTCTTGTCGTCGGATGAGTCCGCGTACCATTAGCTAGTTGGCGGGGTAAAGGCCCACCAAGGCGACGATGGTTAGCTGGTCTGAGAGGATGATCAGCCACACTGGAACTGAGACACGGTCCAGACTCCTACGGGAGGCAGCAGTGGGGAATTTTGCGCAATGGGCGAAAGCCTGACGCAGCAACGCCGCG…	13	8.62069	16.0769
Micropruina glycogenica	AB012607	56.4	1438	GACGAACGCTGGCGGCGTGCTTAACACATGCAAGTCGAACGGTGACGAAGAGCTTGCTCTTCTGATCAGTGGCGAACGGGTGAGTAACACGTGAGCAACCTACCCTTGACACTGGGATAACAGTTGGAAACAGCTGCTAATACCGGATATGAACCTCACAGGCATCTGAGAGGTTGGAAAGCTCCGACGGTCAAGGATGGGCTCGCGGCCTATCAGCTTGTTGGTGAGGTAACGGCTCACCAAGGCGACGACGGGTAGCCGGCCTGAGAGGGCGACCGGCCACACTGGGACTGAGATACGGCCCAGACTCCTACGGGAGGCAGCAGTGGGGAATATTGCGCAATGGGCGAAAGCCTGACGCAGCAACGCCGCGTGCGGGATGACGGCCTTCGGGTTGTA…	15	10.4312	14.9333
Gemmatimonas aurantiaca	AB072735	60.2	1446	GACGAACGCTGGCGGCGTGCTTAACACATGCAAGTCACGGGGGCCCGCAAGGGTAACCGGCGAACGGGTGCGTAACACGTGAACAATCTGCCTAGATGTGGGGGATAGCCGGCCCAACGGCCGGGTAATACCGCATACGCTCTTCGGGTGGCATCACTTGAAGAGGAAACCTCCGGGGCATCTAGAGGAGTTCGCGGCCTATCAGCTAGTTGGTGGGGTAACGGCCTACCAAGGCAATGACGGGTAGCTGGTCTGAGAGGATGGCCAGCCACATTGGGACTGAGATACGGCCCAGACTCCTACGGGAGGCAGCAGTGGGGAATATTGCGCAATGGCCGAAAGGCTGACGCAGCGACGCCGCGTGGGGGATGAAGCATTTCGGTGTGTAAACCCCTGTTG…	18	12.4481	15.3889
Paludibacter propionicigenes	AB078842	50.2	1447	GATGAACGCTAGCGACAGGCCTAACACATGCAAGTCGAGGGGCAGCATAAAGGTAGCAATACTTTGGTGGCGACCGGCGCACGGGTGAGTAACACGTATGCAACCTACCTGTAAGAGGGGAATAACCCGGAGAAATTCGGACTAATACCGCATAATACCACTGAACTGCATGGTTTAGTGGTTAAACATTTATGGCTTACAGATGGGCATGCGTATGATTAGCTAGTTGGTGAGGTAACGGCTCACCAAGGCAACGATCATTAGGGGTTCTGAGAGGAAGGTCCCCCACACTGGTACTGAGACACGGACCAGACTCGTACGGGAGGCAGCAGTGAGGAATATTGGTCAATGGGCGAGAGCTGAACCAGCCAAGTCGCGTGAAGGAAGAAGGTTCTATGG…	11	7.60194	14.4545
Oscillibacter valericigenes	AB238598	53.3	1453	GACGAACGCTGGCGGCGTGCTTAACACATGCAAGTCGAACGGAGCACCCTTGATTGAGGTTTCGGCCAAATGAGAGGAATGCTTAGTGGCGGACTGGTGAGTAACGCGTGAGGAACCTGCCTTTCAGAGGGGGACAACAGTTGGAAACGACTGCTAATACCGCATGATACATTTGGGCGACATCGCTTGAATGTCAAAGATTTATCGCTGAAAGATGGCCTCGCGTCTGATTAGATAGTTGGTGAGGTAACGGCCCACCAAGTCGACGATCAGTAGCCGGACTGAGAGGTTGACCGGCCACATTGGGACTGAGATACGGCCCAGACTCCTACGGGAGGCAGCAGTGGGGAATATTGGGCAATGGACGCAAGTCTGACCCAGCAACGCCGCGTGAAGGAA…	11	7.57054	14.5455
Pseudoalteromonas tetraodonis	AF214729	52.8	1491	TTGATCCTGGCTCAGATTGAACGCTGGCGGCAGGCCTAACACATGCAAGTCGAGCGGTAACATTTCTAGCTTGCTAGAAGATGACGAGCGGCGGACGGGTGAGTAATGCTTGGGAACATGCCTTGAGGTGGGGGACAACAGTTGGAAACGACTGCTAATACCGCATAATGTCTACGGACCAAAGGGGGCTTCGGCTCTCGCCTTTAGATTGGCCCAAGTGGGATTAGCTAGTTGGTGAGGTAATGGCTCACCAAGGCGACGATCCCTAGCTGGTTTGAGAGGATGATCAGCCACACTGGGACTGAGACACGGCCCAGACTCCTACGGGAGGCAGCAGTGGGGAATATTGCACAATGGGCGCAAGCCTGATGCAGCCATGCCGCGTGTGTGAAGAAGGCC…	13	8.71898	13
Ilyobacter polytropus	AJ307981	52.4	1516	AGAGTTTGATNNTGGCTCAGGATGAACGCTGACAGAATGCTTAACACATGCAAGTCGACTGGAATTCACCTTCGGGTGATAGTACGGTGGCGGACGGGTGAGTAACGCGTAAAGAACTTGCCCTCTAGACTGGGACAACTGTTGGAAACGACAGCTAATACCGGATATTATGGAACTGCGGCATCGCGGAACTATGAAAGGCTATATGCGCTAGAGGAGAGCTTTGCGTCCCATTAGTTAGTTGGTAGGGTAATGGCCTACCAAGACGATGATGGGTAGCCGGCCTGAGAGGGTGATCGGCCACAAGGGGACTGAGACACGGCCCTTACTCCTACGGGAGGCAGCAGTGGGGAATATTGGACAATGGACTAAAAGTCTGATCCAGCAATTCTGTGTGCA…	11	7.25594	15
Psychrobacter alimentarius	AY513645	52.5	1494	ATTGAACGCTGGCGGCAGGCTTAACACATGCAAGTCGAGCGGTAACATTTCTAGCTTGCTAGAAGATGACGAGCGGCGGACGGGTGAGTAATACTTAGGAATCTACCTAGTAGTGGGGGATAGCTCGGGGAAACTCGAATTAATACCGCATACGACCTACGGGAGAAAGGGGGCAACTTGTTGCTCTCGCTATTAGATGAGCCTAAGTCGGATTAGCTAGATGGTGGGGTAAAGGCCTACCATGGCGACGATCTGTAGCTGGTCTGAGAGGATGATCAGCCACACCGGGACTGAGACACGGCCCGGACTCCTACGGGAGGCAGCAGTGGGGAATATTGGACAATGGGGGAAACCCTGATCCAGCCATGCCGCGTGTGTGAAGAAGGCCTTTTGGTTGTA…	12	8.03213	14.3333
Dokdonia donghaensis	DQ003276	49.3	1479	GATGAACGCTAGCGGCAGGCTTAACACATGCAAGTCGAGGGGTAACAGGAGTAGCTTGCTATTTGCTGACGACCGGCGCACGGGTGCGTAACGCGTATAGAATCTACCTTATACTGGGGGATAGCCTTTGGAAACGAAGATTAATACCCCATAGTATTATTTTTTGGCATCATTAAATAATTAAAGTTTCGGCGGTATAAGATGACTATGCGTTCTATTAGTTAGTTGGTAAGGTAACGGCTTACCAAGACTTCGATAGATAGGGGTCCTGAGAGGGAGATCCCCCACACTGGTACTGAGACACGGACCAGACTCCTACGGGAGGCAGCAGTGAGGAATATTGGACAATGGAGGCAACTCTGATCCAGCCATGCCGCGTGTAGGAAGACTGCCCTATGG…	6	4.0568	14.8333
Sideroxydans lithotrophicus	DQ386264	54.6	1516	ATCATGGCTCAGATTGAACGCTGGCGGCATGCTTTACACATGCAAGTCGAACGGCAGCACGGGTGCTTGCACCTGGTGGCGAGTGGCGAACGGGTGAGTAATGTATCGGAACATGTCCGGAAGTGGGGGATAACGTAGCGAAAGTTACGCTAATACCGCATATGCCCTGAGGGGGAAAGGTGGGGATCGCAAGACCTATCGCTTTCGGAGTGGCCGATATCAGATTAGCTAGTTGGTGAGGTAAAGGCTCACCAAGGCGACGATCTGTAGCTGGTCTGAGAGGACGACCAGCCACACTGGGACTGAGACACGGCCCAGACTCCTACGGGAGGCAGCAGTGGGGAATTTTGGACAATGGGCGCAAGCCTGATCCAGCCATGCCGCGTGAGTGAAGAAGGC…	16	10.5541	15.5625
Niabella soli	EF592608	50.8	1390	GAGGGGCAGCGCGGGTAGCAATACCTGGCGGCGACCGGCAAACGGGTGAGGAACACGTACACRACCTTMCTTTAAGTGGAGGATAGCCCAGGGAAACTTGGATTAATACTTCGTAACATGTTGTTGAGGCATCTCAATAATATTATAGTGGCAACACGCTTAAAGACGGGTGTGCGTATGATTAGATAGTTGGTGTGGTAACGGCGCACCAAGTCAACGATCATTAACTGGTGTGAGAGCACGACCAGTCACACGGGCACTGAGACACGGGCCCGACTCCTACGGGAGGCAGCAGTAAGGAATATTGGTCAATGGAGGGAACTCTGAACCAGCCATGCCGCGTGGAGGATGAAGGTCCTCTGGATTGTAAACTTCTTTTATCTGGGGCGAAAAAGGGGC…	12	8.63309	15.3333
Deinococcus gobiensis	EU427464	56.4	1470	AGAGTTTGATCATGGCTCAGGGTGAACGCTGGCGGCGTGCTTAAGACATGCAAGTCGGACGATCGGCTTCGGCCGGTAGTGGCGCACGGGTGAGTAACGCGTAACTGACCTGCCCCCAAGTCGCGGATAACGTCTCGAAAGAGACGCTAATACGTGATGTGCAGTACCGCTGTGGCGGTACTGTAAAGACTGGATCGCTTGGGGATGGGGTTGCGTTTCATCAGCTAGTTGGTGGGGTAAAGGCCTACCAAGGCGACGACGAATAGCCGGCCTGAGAGGGTGGCCGGCCACAGGGGCACTGAGACACGGGCCCCACTCCTACGGGAGGCAGCAGTTAGGAATCTTCCACAATGGGCGAAAGCCTGATGGAGCGACGCCGCGTGAGGGAAGAAGGTTTTC…	15	10.2041	15.4667
Geobacter daltonii	EU660516	54.5	1424	AACGAACGCTGGCGGCGTGCTTAACACATGCAAGTCGAACGGAATTAGGGGCTTGCTCCTAATTTAGTGGCGCACGGGTGAGTAACGCGTGGATAACCTACCCTGGTATCTGGGATAACATCTCGAAAGGGGTGCTAATACCGGATAAGCCCACGGGAACTTTGGTTCTTGCGGGAAAAGGTGGCCTCTATTTATAAGCTACTGTATCAGGATGGGTCCGCGTACCATTAGCTAGTTGGTAGTGTAATGGACTACCAAGGCTACGATGGTTAGCTGGTCTGAGAGGATGATCAGCCACACTGGAACTGAGACACGGTCCAGACTCCTACGGGAGGCAGCAGTGGGGAATTTTGCGCAATGGGGGAAACCCTGACGCAGCAACGCCGCGTGAGTGATGAA…	12	8.42697	13.3333
Rhodanobacter denitrificans	FJ851443	56.7	1419	TGCAAGTCGAACGGCAGCACAGCAGTAGCAATACTGTGGGTGGCGAGTGGCGGACGGGTGAGTAATGCATCGGGATCTACCCTGACGTGGGGGATAACCTCGGGAAACCGGGACTAATACCGCATACGTCCTACGGGAGAAAGCGGGGGACCTTCGGGCCTCGCGCGGCAGGACGAACCGATGTGCGATTAGCTAGTTGGCGGGGTAATGGCCCACCAAGGCGACGATCGCTAGCTGGTCTGAGAGGATGATCAGCCACACTGGGACTGAGACACGGCCCAGACTCCTACGGGAGGCAGCAGTGGGGAATATTGGACAATGGGCGCAAGCCTGATCCAGCAATGCCGCGTGTGTGAAGAAGGCCTTCGGGTTGTAAAGCACTTTTATCAGGAGCGAAAT…	16	11.2755	16.125
Pontimonas salivibrio	JQ639087	56.3	1439	CAGGACGAACGCTGGCGGCGTGCTTAACACATGCAAGTCGAACGATGAACACCGGAGCTTGCTCTGGTGGATTAGTGGCGAACGGGTGAGTAACACGTGAGCAATCTGCCCCCGACTCTGGGATAAGCGTTGGAAACGACGTCTAATACCGGATACGACACCTCCTGGCATCAGGTGGGTGTGGAAAGAATTTCGGTTGGGGATGAGCTCGCGGCCTATCAGCTTGTTGGTGAGGTAATGGCTCACCAAGGCGACGACGGGTAGCCGGCCTGAGAGGGTGACCGGCCACACTGGGACTGAGACACGGCCCAGACTCCTACGGGAGGCAGCAGTGGGGAATATTGCACAATGGGCGCAAGCCTGATGCAGCAACGCCGCGTGGGGGACGAAGGCCTTCGG…	17	11.8138	14.9412
Gramella flava	JX397931	51.1	1492	AGAGTTTGATCCTGGCTCAGGATGAACGCTAGCGGCAGGCCTAACACATGCAAGTCGAACGGTAACAGGAATTAGCTTGCTAATTTGCTGACGAGTGGCGCACGGGTGCGTAACGCGTATACAATCTGCCTTTAAGCGGGAAATAGCCCATGGAAACGTGGATTAATGTCCCATAGTATTATGGATTCACCTGGATTTATAATTAAACATTTATGGCTTAAAGATGAGTATGCGTCCTATTAGCTAGATGGTAAGGTAACGGCTTACCATGGCAACGATAGGTAGGGGTCCTGAGAGGGAGATCCCCCACACTGGTACTGAGACACGGACCAGACTCCTACGGGAGGCAGCAGTGAGGAATATTGGACAATGGAGGCAACTCTGATCCAGCCATGCCGC…	9	6.03217	15.1111
Paraphotobacterium marinum	KU140414	53.2	1539	ATTGAAGAGTTTGATCATGGCTCAGATTGAACGCTGGCGGCAGGCCTAACACATGCAAGTCGAGCGGTAACAGGGGAGAGCTTGCTCTCCTGCTGACGAGCGGCGGACGGGTGAGTAATGCCTGGGAATATGCCCTAATGTGGGGGATAACCATTGGAAACGATGGCTAATACCGCATAATCTCTACGGAGCAAAGGGGGGGACCTTCGGGCCTCTCGCATTAGGATTAGCCCAGGTGGGATTAGCTAGTTGGTGAGGTAAGGGCTCACCAAGGCGACGATCCCTAGCTGGTTTGAGAGGATGATCAGCCACACTGGAACTGAGACACGGTCCAGACTCCTACGGGAGGCAGCAGTGGGGAATATTGCACAATGGGGGAAACCCTGATGCAGCCATGCC…	15	9.74659	13.6667
Ahniella affigens	KY649437	55.8	1476	GCTCAGATTGAACGCTGGCGGCATGCTTAACACATGCAAGTCGAACGGCAGCACAGCCCGCAAGGGTGGGTGGCGAGTGGCGGACGGGTGAGGAATACATCGGAATCTGCCCAGTCGTGGGGGATAACCAGCCGAAAGGTTGGCTAATACCGCATGCGACCGGAAGGTGAAAGCGGGGGACCCCTTAAAAGGCCTCGCGCGATTGGATGAGCCGATGTCGGATTAGCTAGTTGGTAGGGTAAAGGCCTACCAAGGCGACGATCCGTAGCTGGTCTGAGAGGATGATCAGCCACACTGGAACTGAGACACGGTCCAGACTCCTACGGGAGGCAGCAGTGGGGAATATTGGACAATGGGCGCAAGCCTGATCCAGCAATGCCGCGTGTGTGAAGAAGGCCT…	14	9.48509	15.1429
Pseudoalteromonas atlantica	X82134	53.1	1423	TTGAACGCTGGCGGCAGGCCTAACACATGCAAGTCGAGCGGTAACAGANAGTAGCTTGCTACTTTGCTGACGAGCGGCGGACGGGTGAGTAATGCTTGGGAACATGCCTTGAGGTGGGGGACAACAGTTGGAAACGACTGCTAATACCGCATAATGTCTACGGACCAAAGGGGGCTTCGGCTCTCGCCTTTAGATTGGCCCAAGTGGGATTAGCTAGTTGGTGAGGTAATGGCTCACCAAGGCAACGATCCCTAGCTGGTTTGAGAGGATGATCAGCCACACTGGGACTGAGACACGGCCCAGACTCCTACGGGAGGCAGCAGTGGGGAATATTGCACAATGGGCGCAAGCCTGATGCAGCCATGCCGCGTGTGTGAAGAAGGCCTTCGGGTTGTAAAG…	12	8.43289	13.5833
Pseudoalteromonas espejiana	X82143	52.9	1413	CGGCAGGCTAACACATGCAAGTCGAGCGGTAACNNNAGTAGCTTGCTACTTTGCTGACGAGCGGCGGACGGGTGAGTAATGCTTGGGAACATGCCTTGAGGTGGGGGACAACAGTTGGAAACGACTGCTAATACCGCATAATGTCTACGGACCAAAGGGGGCTTCGGCTCTCGCCTTTAGATTGGCCCAAGTGGGATTAGCTAGTTGGTGAGGTAATGGCTCACCAAGGCAACGATCCCTAGCTGGTTTGAGAGGATGATCAGCCACACTGGGACTGAGACACGGCCCAGACTCCTACGGGAGGCAGCAGTGGGGAATATTGCACAATGGGCGCAAGCCTGATGCAGCCATGCCGCGTGTGTGAAGAAGGCCTTCGGGTTGTAAAGCACTTTCAGTCAG…	12	8.49257	13.5833
Pseudoalteromonas nigrifaciens	X82146	53	1436	TTGAACGCTGGCGGCAGGCCTAACACATGCAAGTCGAGCGGTAACAGAAAGTAGCTTGCTACTTTGCTGACGAGCGGCGGACGGGTGAGTAATGCTTGGGAACATGCCTTGAGGTGGGGGACAACAGTTGGAAACGACTGCTAATACCGCATAATGTCTACGGACCAAAGGGGGCTTCGGCTCTCGCCTTTAGATTGGCCCAAGTGGGATTAGCTAGTTGGTGAGGTAATGGCTCACCAAGGCGACGATCCCTAGCTGGTTTGAGAGGATGATCAGCCACACTGGGACTGAGACACGGCCCAGACTCCTACGGGAGGCAGCAGTGGGGAATATTGCACAATGGGCGCAAGCCTGATGCAGCCATGCCGCGTGTGTGAAGAAGGCCTTCGGGTTGTAAAG…	12	8.35655	13.5833
Pseudoalteromonas rubra	X82147	52.7	1426	TTGAACGCTGGCGGCAGGCCTAACACATGCAAGTCGAGCGGTAACATTTCTAGCTTGCTAGAAGATGACGAGCGGCGGACGGGTGAGTAATGCTTGGGAACATGCCTTTAGGTGGGGGACAACCATTGGAAACGATGGCTAATACCGCATAATGTCTACGGACCAAAGGGGGCTTCGGCTCTCGCCTTTAGATTGGCCCAAGTGGGATTAGCTAGTTGGTNAGGTAACGGCTNACCAAGGCNACGATCCCTAGCTGGTTTGAGAGGATGATCAGCCACACTGGAACTGAGACACGGTCCAGACTCCTACGGGAGGCAGCAGTGGGGAATATTGCACAATGGGCGCAAGCCTGATGCAGCCATGCCGCGTGTGTGAAGAAGGCCTTCGGGTTGTAAAGCA…	14	9.81767	14.0714
Desulfocapsa sulfexigens	Y13672	52.7	1482	AACGAACGTTGGCGGCGTGCTTAACACATGCAAGTCGAACGCGAACGGTTTCTTCGGAGACCTAGTAGAGTGGCGCACGGGTGAGTAACGCGTAAGTAATCTACCCTCGCATCAGGGATAACTACGGGAAGCTGTAGCTAATACCGGATACGTTCTCCTATTTACGGACTGGAGAAGAAAGATGGCCTCTTCATGAAAGCTATCGTGCGGGGAGGAGCTTGCGTACCATTAGCTAGTTGGTAGGGTAATGGCCTACCAAGGCGACGATGGTTAGCGGGTCTGAGAGGATGATCCGCCACACTGGAACTGAAACACGGACCAGACTCCTACGGGAGGCAGCAGTGAGGAATATTGCGCAATGGGGGAAACCCTGACGCAGCGACGCCGCGTGGATGATGA…	11	7.4224	15.6364
Tenacibaculum maritimum	AB078057	50.1	1475	GATGAACGCTAGCGGCAGGCTTAACACATGCAAGTCGAGGGGTAACATTGTAGCTTGCTACAGATGACGACCGGCGCACGGGTGCGTAACGCGTATAGAATCTGCCTTCTACAGAGGGATAGCCTTTAGAAATGAAGATTAATACCTCATAACACTTTGGAATGGCATCGTTTTAAAGTTAAAGATTTATCGGTAGAAGATGACTATGCGTCCTATTAGCTAGATGGTAAGGTAACGGCTTACCATGGCAACGATAGGTAGGGGTCCTGAGAGGGAGATCCCCCACACTGGTACTGAGACACGGACCAGACTCCTACGGGAGGCAGCAGTGAGGAATATTGGGCAATGGAGGCAACTCTGACCCAGCCATGCCGCGTGCAGGAAGACTGCCCTATGGGT…	8	5.42373	13.625
Chitinophaga caeni	MF770265	56.5	1490	AGAGTTTGATCCTGGCTCAGGATGAACGCTAGCGGCAGGCCTAATACATGCAAGTCGAGGGGCATCGCGGCGTAGCAATACGCTGGCGGCGACCGGCAAACGGGTGCGGAACACGTACGCAACCTTCCTCCAGGAGCGGGATAGCCCAGGGAAACTTGGATTAATACCGCGTAAGACCGCGGGCCGGCATCGGCCCGCGGTGAGAGTACCAACGCCTGGAGATGGGCGTGCGCCTGATTAGGTAGTTGGCGGGGTAACGGCCCACCAAGCCGTCGATCAGTAACTGGCGTGAGAGCGCGACCAGTCACACGGGCACTGAGACACGGGCCCGACTCCTACGGGAGGCAGCAGTAAGGAATATTGGTCAATGGACGCAAGTCTGAACCAGCCATGCCGCGT…	16	10.7383	15.1875
Endomicrobium proavitum	NR_156018	53	1508	AGAGTTTGATCCTGGCTCAGAGTGAACGCTGGCGGCGTGCCTAACACATGCAAGTTGAGCGAAGTTTTGCAGAGTATCGCAGAATTTAGCGGCAAACGGGTGAGTAACACGTGGGAAACCTCCCTCAAAATGGGGAATATCTCCGAGAAATCGGAGTCAATACCGCATAAGACCACAGATTGGCATCAATCAGGGGTCAAAGCAGTAATGCGTTTTGAGATGGTCCTGCGGCCTATCAGCTAGTTGGCGGGGTAACGGCCCACCAAGGCTAAGACGGGTATCCGGCCTGAAAGGGTGAACGGACACACTGGAACTGAGACACGGTCCAGACTCCTACGGGAGGCAGCAGTGGGGAATTTTGGACAATGGGGGAAACCCTGATCCAGCGACGCCGCGTGG…	13	8.62069	15.4615
Rufibacter tibetensis	EU543663	56.1	1411	TGCAAGTCGAACGGCGTCCCTCGGGGCGCAGTGGCGCACGGGTGCGTAACGCGTATGCAACCTACCTTGAACTGGGGGATAGCCCGGAGAAATCCGGATTAATACCGCATAACACCATGTGAGGGCATCTGAGTATGGTTAAAGATTCATTGGTTCAAGATGGGCATGCGTGCCATTAGCTAGTTGGTGGTGTAACGGACCACCAAGGCTACGATGGCTAGGGGTTCTGAGAGGACGGTCCCCCACACTGGCACTGAGATACGGGCCAGACTCCTACGGGAGGCAGCAGTAGGGAATATTGGGCAATGGGCGGAAGCCTGACCCAGCCATGCCGCGTGCAGGATGAAGGCCTTCTGGGTTGTAAACTGCTTTTATCAGGGAAGAAAACACCCATGCGTG…	16	11.3395	15.375
Sulfurospirillum multivorans	X82931	49.4	1464	AGTGAACGCTGGCGGCGTGCTTAACACATGCAAGTCGAACGGATAAAATAAGCTTGCTTATTTTGTTAGTGGCGCACGGGTGAGTAATATATAGCTAACCTGCCCTTTAGTGGGGGACAACAGTTGGAAACGACTGCTAATACCCCATACTCCTTCTTGTCTTAAGATAAGTTGGGAAAGATTTATCGCTAAAGGATGGGGCTTTATTGTATCAGCTAGTTGGTGGGGTAATGGCCTACCAAGGCTATGACGCATACCTGGTCTGAGAGGATGATCAGGCACACTGGAACTGAGACACGGTCCAGACTCCTACGGGAGGCAGCAGTGGGGAATATTGCACAATGGAGGAAACTCTGATGCAGCAACGCCGCGTGGAGGATGACGCATTTCGGTGTGTAA…	10	6.8306	14.6
Entomoplasma freundtii	AF036954	49.1	1522	TGGAGAGTTTGATCCTGGCTCAGGATAAACGCTGGCGGCATGCCTAATACATGCAAGTCGAACGGGGGTGCTTGCACCCCAGTGGCGAACGGGTGAGTAACACGTATTCAATCTACCTTAAAGTGGGGGATAACCTTTGGAAACGAAGGATAATACCGCATGACAACTTCATTATGGCATCAGAAGAAGTTGAAAGATCCGTTTGGATCGCTTTAAGATGAGGATGCGGCGTATTAGCTAGTAGGTGAGATAATAGCCCACCTAGGCAATGATACGTAGCCGAACTGAGAGGTTGATCGGCCACATTGGGACTGAGATACGGCCCAGACTCCTACGGGAGGCAGCAGTAGGGAATTTTTCACAATGGACGAAAGTCTGATGAAGCAATGCCGCGTGAGT…	10	6.5703	12.6
Elusimicrobium minutum	AM490846	50.3	1395	TAACACATGCAAGTCGAACGGGAATTTTTTGTGTAGCAATACATGAAAAATTCTAGTGGCAGACGGGTGAGTAATACATAAGGAATCTACCTTGAAGTGGGGAACAACTAGTCGAAAGATTAGCTAATACTCCATAATATCACTTAGTGGCATCACTTAGTGATTAAAGATTTATCGCTTCAAGACGATCTTATGGTCTATCAGCTAGTTGGTAGGGTAATGGCCTACCAAGGCGACGACGGATAGCCGGCCTGAAAGGGCGACCGGCCACAGGGGCACTGAGACACGGGCCCCACTCCTACGGGAGGCAGCAGTGGGGAATTTTGGACAATGGACGCAAGTCTGATCCAGCAACGATGCGTGGAGGATGAAGGTTTTCGGATTGTAAACTCCTTTTGC…	12	8.60215	14.0833
Entomoplasma somnilux	AY157871	49.4	1489	TCAGGAYRAACGCTGGCGGCATGCCTAATACATGCAAGTCGAACGGGGGTGCTTGCACCCCAGTGGCGAACGGGTGAGTAACACGTATCTAATCTACCATAAAGCGGGGGATAGCCTTTGGAAACGAAGGGTAATACCGCATGTGAACATCATTATCGCATGAGAAGATGTTGAAAGTTCCGTTTGGAACACTTTATGATGAGGATGCGGCGTATTAGCTAGTAGGTGAGGTAATGGCTCACCTAGGCGATGATACGTAGCCGAACTGAGAGGTTGATCGGCCACATTGGGACTGAGATACGGCCCAGACTCCTACGGGAGGCAGCAGTAGGGAATTTTTCACAATGGACGAAAGTCTGATGAAGCAATGCCGCGTGAGTGATGAAGGTCTTCGGATCG…	9	6.04433	12.7778
Spiroplasma chrysopicola	AY189127	50.1	1515	TGGAGAGTTTGATCCTGGCTCAGGATGAACGCTGGCGGCATGCCTAATACATGCAAGTCGAACGGGGTGCTTGCACCCAGTGGCGAACGGGTGAGTAACACGTATCTAATCTACCCATTAGCGGGGGATAACAGTTGGAAACGACTGCTAATACCGCATACGACATTTTCTGGCATCAGAGGATGTTAAAAGGTCCGTTTGGATCACTAATGGATGAGGGTGCGGCGTATTAGCTAGTTGGTGGGGTAATGGCCTACCAAGGCAATGATACGTAGCCGAACTGAGAGGTTGATCGGCCACATCGGGACTGAGACACGGCCCGAACTCCTACGGGAGGCAGCAGTAGGGAATTTTTCACAATGGGCGAAAGCCTGATGGAGCAATGCCGCGTGACTGAAG…	14	9.24092	13.0714
Spiroplasma sabaudiense	AY189308	50.1	1516	TGGAGAGTTTGATCCTGGCTCAGGATGAACGCTGGCGGCATGCCTAATACATGCAAGTCGAACGGGGTGCTTGCACCCAGTGGCGAACGGGTGAGTAACACGTGTCTAATCTACCTTTTAGAGGGGGATAACAGTTGGAAACGACTGCTAATACCGCATAATACACCACTATGGCATCAGAAGGTGTTGAAAGGTCCGTTTGGACCGCTAAAAGATGAGGATGCGGCGTATTAGTTAGTAGGTGAGGTAATGGCTCACCTAGACGATGATACGTAGCCGAACTGAGAGGTTGATCGGCCACATTGGGACTGAGATACGGCCCAGACTCCTACGGGAGGCAGCAGTAGGGAATTTTTCACAATGGACGAAAGTCTGATGAAGCAATGCCGCGTGAGTGAT…	12	7.91557	12.5833
Geobacter bemidjiensis	AY187307	54.4	1354	AACGAACGCTGGCGGCGTGCTTAACACATGCAAGTCGAACGGGATCCAGAGCTTGCTCTGGTGAGAGTGGCGCACGGGTGAGTAACGCGTGGATAACCTGCCCTGGTATCTGGAATAACATCTCGAAAGGGGTGCTAATACCGGATAAGCCTACGGAGCCTTCGGTCTCTGCAGGAAAAGGTGGCCTCTATTTATAAGCTACCGTATCAGGATGGGTCCGCGTACCATTAGCTAGTTGGTAGGGTAATGGCCTACCAAGGCTACGATGGTTAGCTGGTCTGAGAGGATGATCAGCCACACTGGAACTGAGACACGGTCCAGACTCCTACGGGAGGCAGCAGTGGGGAATTTTGCGCAATGGGGGAAACCCTGACGCAGCAACGCCGCGTGAGTGATGAA…	11	8.12408	13.7273
Tetragenococcus osmophilus	EU522083	54.8	1394	CAGTCGACGCTGCACCTTTTCACTTCGGTTGAAAAGGCTGCGGAGTGGCGGACGGGTGAGTAACACGTGGGGAACCTACCCAGCAGCGGGGGATAACACTTGGAAACAGGTGCTAATACCGCATAGGACTTTTTTTCGCCTGAAAGGAAGTTAAAAGACGCTTTTTGCGTCACTGCTGGAGGGACCCGCGGTGCATTAGCCAGTTGGTGAGGTAACGGCTCACCAAAGCAACGATGCATAGCCGACCTGAGAGGGTGATCGGCCACACTGGGACTGAGACACGGCCCAGACTCCTACGGGAGGCAGCAGTAGGGAATCTTCGGCAATGGACGCAAGTCTGACCGAGCAACGCCGCGTGAGTGAAGAAGGTTTTCGGATCGTAAAGCTCTGTTGTCAGCC…	10	7.1736	15.9
Fimbriimonas ginsengisoli	GQ339893	55.6	1443	CTCAGGACGAACGCTGGCGGCGTGCCTAAAACATGCAAGTCGAACGAGGGTAGTAATACCTTAGTGGCGAACGGCGGAGTAATACATAAGCAACGTGCCCCGAAGACTGGGATATACAGCCGAAAGGCTGGGCAATACCGGATGTGACGGAAGATCGGCATCGATTTTCCATTAAACAGTTTTTTGCTTCGGGAGCGGCTTATGGCCTATCAGGTAGTTGGTGAGGTAACGGCTCACCAAGCCGACGACGGGTAGCGGGTCTGAGAGGATGGTCCGCTCGAGTGGGACTGAGACACGGCCCACACACCTACGGGTGGCAGCAGTTGGGAATCTTGCACAATGGGGGAAACCCTGATGCAGCGACGCCGCGTGGAGGACGAAGGGTCTAGGCCTGTAAAC…	14	9.70201	15
Paenibacillus swuensis	JQ958374	54.9	1492	GCTCAGGACGAACGCTGGCGGCGTGCCTAATACATGCAAGTCGAGCGGAGTTGATGAGAAGCTTGCTTCTCTGATGCTCAGCGGCGGACGGGTGAGTAACACGTAGGTAACCTGCCTGTAAGATCGGGATAACTACCGGAAACGGTAGCTAAGACCGGATACACGGTTCTCTTGCATGAGAGAACTGGGAAAAGCGGAGCAATCTGCTGCTTACAGATGGGCCTGCGGCGCATTAGCTAGTTGGTGAGGTAACGGCTCACCAAGGCGACGATGCGTAGCCGACCTGAGAGGGTGATCGGCCACACTGGGACTGAGACACGGCCCAGACTCCTACGGGAGGCAGCAGTAGGGAATCTTCCGCAATGGACGAAAGTCTGACGGAGCAACGCCGCGTGAGTG…	13	8.71314	12.3077
Spirosoma montaniterrae	JQ958375	55.7	1452	TCTGGCTCAGGATGAACGCTAGCGGCAGGCCTAATACATGCAAGTCGAACGGGTCGCAAGACCAGTGGCAAACGGGTGCGTAACGCGTAAACAACCTGCCCACAACTGGGGGATAGCCCGGCGAAAGCGGGGGTAAACCCGCATGGTTCCGTTTGATCACCTGATGAGACGGATAAACATTGATGGGTTGTGGAGGGGTTTGCGTCTGATTAGGTAGTTGGTGGGGTAACGGCTCACCAAGCCGACGATCAGTAGGGGTTCTGAGAGGATTGGCCCCCACATGGGTACTGAGAGACGGACCCAACTCCTACGGGAGGCAGCAGTAGGGAATATTGGGCAATGGGCGCAAGCCTGACCCAGCCATGCCGCGTGAAGGACGAAGGCGCTCTGCGTTGTAAA…	19	13.0854	15.5789
Hymenobacter swuensis	JX308618	55.3	1402	AGGATGATACACTAGTGGCGCACGGGTGCGTAACGCGTAACCAACCTGCCCTTGACTGGGGGATAGCCCGCCGAAAGGCGGATTAATACCGCATAAACCAACAGTGTGGCATCACACAATTGGTAAAGATTTATTGGTCAAGGATGGGGTTGCGTGACATTAGCTAGTTGGCGGGGTAACGGCCCACCAAGGCGACGATGTCTAGGGGACCTGAGAGGGTGATCCCCCACACTGGCACTGAGATACGGGCCAGACTCCTACGGGAGGCAGCAGTAGGGAATATTGGGCAATGGGCGAGAGCCTGACCCAGCCATGCCGCGTGCCGGATGAAGGCCTTCTGGGTTGTAAACGGCTTTTCTCAGGGAAGAAAAAGAGGATGCGTCCTAAACTGACGGTACC…	14	9.98573	14.8571
Pseudomonas kribbensis	KT321658	53.8	1492	ATTGAACGCTGGCGGCAGGCCTAACACATGCAAGTCGAGCGGATGAAGGGAGCTTGCTCCTGGATTCAGCGGCGGACGGGTGAGTAATGCCTAGGAATCTGCCTGGTAGTGGGGGACAACGTTTCGAAAGGAACGCTAATACCGCATACGTCCTACGGGAGAAAGCAGGGGACCTTCGGGCCTTGCGCTATCAGATGAGCCTAGGTCGGATTAGCTAGTTGGTGAGGTAATGGCTCACCAAGGCGACGATCCGTAACTGGTCTGAGAGGATGATCAGTCACACTGGAACTGAGACACGGTCCAGACTCCTACGGGAGGCAGCAGTGGGGAATATTGGACAATGGGCGAAAGCCTGATCCAGCCATGCCGCGTGTGTGAAGAAGGTCTTCGGATTGTAAA…	15	10.0536	14.1333
Virgibacillus phasianinus	KY785406	54.7	1453	GACGAACGCTGGCGGCGTGCCTAATACATGCAAGTCGAGCGCGGGAAGCAAGCAATCGCCCTTCGGGGCGTGAGCTTGTGGAACGAGCGGCGGACGGGTGAGTAACACGTGGGCAACCTGCCTGTAAGATTGGGATAACCCCGGGAAACCGGAGCTAATACCGAATAATACTTTTTATCACATGGTAGAAAGTTGAAAGGCGGCTTTTGCTGTCACTTACAGATGGGCCCGCGGCGCATTAGCTAGTTGGTGGGGTAATGGCCTACCAAGGCGACGATGCGTAGCCGACCTGAGAGGGTGATCGGCCACACTGGGACTGAGACACGGCCCAGACTCCTACGGGAGGCAGCAGTAGGGAATCTTCCGCAATGGACGAAAGTCTGACGGAGCAACGCCGCG…	10	6.88231	14.3
Phreatobacter stygius	LT719153	55.8	1415	GGCTCAGAACGAACGCTGGCGGCAGGCTTAACACATGCAAGTCGAGCGCCCCGCAAGGGGAGCGGCAGACGGGTGAGTAACACGTGGGAACGTACCTTTTGGTTCGGAACAACTCCGGGAAACTGGAGCTAATACCGGATAAGCCCTAACGGGGAAAGATTTATCGCCAAAAGATCGGCCCGCGTCTGATTAGCTAGTTGGTGGGGTAACGGCCCACCAAGGCGACGATCAGTAGCTGGTCTGAGAGGATGATCAGCCACACTGGGACTGAGACACGGCCCAGACTCCTACGGGAGGCAGCAGTGGGGAATATTGGACAATGGGCGCAAGCCTGATCCAGCCATGCCGCGTGAGTGATGAAGGCCTTAGGGTTGTAAAGCTCTTTTGTCCGGGAAGATA…	15	10.6007	13.4
Mycoplasma mobile	M24480	46.7	1465	TTTTTTTGAGAGTTTGATCCTGGCTCAGGATGAACGCTGGCTGTGTGCCTAATACATGCATGTCGAACGAAGAACTTGTTCTTAGTGGCGAATGGGTGAGTAACACGTATCTAACCTACCTTTTGGATGGGGATAACTGTTGGAAACAACAGCTAATACCGAATAACTATTTTAGTCGCATGACTTTAATATAAAAGGAGCGTTTGCTCCACCAAAAAATGGGGATGCGGAATATTAGTTAGTTGGCAGGGTAAAGGCCTACCAAGACGATGATATTTAGCCGGGCTGAGAAGCCNAACGGCCACACTGGGACTGAGATACGGCCCNNNCTCCTACGGGAGGCAGCAGTAGGGAATCTTCCACAATGAGCGAAAGCTTGATGGAGCGACACAGCGTGAA…	8	5.46075	13.25
Acidithiobacillus ferrivorans	AF376020	56.5	1478	AGAGTTTGATCCTGGCTCAGATTGAACGCTGGCGGCATGCCTAACACATGCAAGTCGAACGGTAGCAGGCCTTCGGGTGCTGACGAGTGGCGGACGGGTGAGTAATGCGTAGGAATCTGTCTTTTAGTGGGGGACAACCCAGGGAAACTTGGGCTAATACCGCATGAGCCCTGAGGGGGAAAGCGGGGGATCTTCGGACCTCGCGCTAAGAGAAGAGCCTACGTCTGATTAGCTAGTTGGTAGGGTAAAGGCCTACCAAGGCGACGATCAGTAGCTGGTCTGAGAGGACGACCAGCCACACTGGGACTGAGACACGGCCCAGACTCCTACGGGAGGCAGCAGTGGGGAATTTTTCGCAATGGGGGCAACCCTGACGAAGCAATGCCGCGTGGATGAAGA…	16	10.8254	16.0625
Bacillus vallismortis	AB021198	55.2	1530	TTGATCCTGGCTCAGGACGAACGCTGGCGGCGTGCCTAATACATGCAAGTCGAGCGGACAGATGGGAGCTTGCTCCCTGATGTTAGCGGCGGACGGGTGAGTAACACGTGGGTAACCTGCCTGTAAGACTGGGATAACTCCGGGAAACCGGGGCTAATACCGGATGCTTGTTTGAACCGCATGGTTCAAACATAAAAGGTGGCTTCGGCTACCACTTACAGATGGACCCGCGGCGCATTAGCTAGTTGGTGAGGTAATGGCTCACCAAGGCAACGATGCGTAGCCGACCTGAGAGGGTGATCGGCCACACTGGGACTGAGACACGGCCCAGACTCCTACGGGAGGCAGCAGTAGGGAATCTTCCGCAATGGACGAAAGTCTGACGGAGCAACGCCGCGT…	14	9.15033	14.4286
Massilia albidiflava	AY965999	54.3	1470	GGCGGCATGCTTTACACATGCAAGTCGAACGGCAGCGCGGGCTTCGGCCTGGCGGCGAGTGGCGAACGGGTGAGTAATATATCGGAACGTGCCCAAGAGTGGGGGATAACGTAGCGAAAGTTACGCTAATACCGCATACGATCCAAGGATGAAAGCAGGGGACCGCAAGGCCTTGTGCTCCTGGAGCGGCCGATATCTGATTAGCTAGTTGGTGAGGTAAAGGCTCACCAAGGCGACGATCAGTAGCTGGTCTGAGAGGACGACCAGCCACACTGGAACTGAGACACGGTCCAGACTCCTACGGGAGGCAGCAGTGGGGAATTTTGGACAATGGGGGCAACCCTGATCCAGCAATGCCGCGTGAGTGAAGAAGGCCTTCGGGTTGTAAAGCTCTTTTGT…	11	7.48299	15.1818
Massilia plicata	AY966000	53.4	1471	TGGCGGCTGCTTTACACATGCAAGTCTGAACTGTAACAGGGAGCTTGCTCCGCTGACGAGTGGCGAACGGGTGAGTAATATATCGGAACGTACCCAAGAGTGGGGGATAACGTAGCGAAAGTTACGCTAATACCGCATACGATCCAAGGATGAAAGCAGGGGACCGCAAGGCCTTGTGCTCCTGGAGCGGCCGATATCTGATTAGCTAGTTGGTAGGGTAAAGGCCTACCAAGGCATCGATCAGTAGCTGGTCTGAGAGGACGACCAGCCACACTGGAACTGAGACACGGTCCAGACTCCTACGGGAGGCAGCAGTGGGGAATTTTGGACAATGGGCGCAAGCCTGATCCAGCAATGCCGCGTGAGTGAAGAAGGCCTTCGGGTTGTAAAGCTCTTTTG…	10	6.7981	14.6
Lysobacter antibioticus	AB019582	55.3	1495	TGATCCTGGCTCANAGTGAACGCTGGCGGCAGGCCTAACACATGCAAGTCGAACGGCAGCACAGAGGAGCTTGCTCCTTGGGTGGCGAGTGGCGGACGGGTGAGGAATACGTCGGAATCTGCCTATTTGTGGGGGATAACGTAGGGAAACTTACGCTAATACCGCATACGACCTACGGGTGAAAGCGGAGGACCTTCGGCTTCGCGCAGATAGATGAGCCGACGTCGGATTAGCTAGTTGGCGGGGTAAAGGCCCACCAAGGCGACGATCCGTAGCTGGTCTGAGAGGATGATCAGCCACACTGGAACTGAGACACGGTCCAGACTCCTACGGGAGGCAGCAGTGGGGAATATTGGACAATGGGCGCAAGCCTGATCCAGCCATGCCGCGTGTGTGAAG…	14	9.36455	15.2857
Sulfurovum lithotrophicum	AB091292	51	1406	AGTGAACGCTGGCGGCGTGCTTAACACATGCAAGTCGAACGAGAACGGCTCTAGCTTGCTAGAGTGTCAGCTAAGTGGCGGACGGGTGAGTAATGTATAGTTAATTTGCCCCTTGGAGAGGGATAGCCACTGGAAACGGTGATTAATACCTCATACTCCTTCTATGTTAATCATAGTTGGGAAACGTTTTTTCGCCAAGGGATAAGATTATATGGTATCAGGTAGTTGGTGGGGTAAGAGCCTACCAAGCCAATGACGCCTAGCTGGTCTGAGAGGATGATCAGCCACACTGGAACTGAGACACGGTCCAGACTCCTACGGGAGGCAGCAGTGGGGAATATTGCACAATGGAGGAAACTCTGATGCAGCAACGCCGCGTGGAGGATGACGCATTTCGGT…	8	5.6899	14.25
Martelella endophytica	HM800924	54.9	1495	TCATTCAACTTGAGAGTTTGATCCTGGCTCAGGACGAACGCTGGCGGCAGGCTTAACACATGCAAGTCGAACGATCCTTCGGGATAGTGGCAGACGGGTGAGTAACGCGTGGGAATCTACCTTTTGGTACGGAATAGCTCCGGGAAACTGGAATTAATACCGTATGTGTCCTTCGGGAGAAAGATTTATCGCCAAGAGATGAGCCCGCGTTTGATTAGGTAGTTGGTGGGGTAATGGCCTACCAAGCCGACGATCAATAGCTGGTCTGAGAGGATGATCAGCCACATTGGGACTGAGACACGGCCCAAACTCCTACGGGAGGCAGCAGTGGGGAATATTGGACAATGGGCGCAAGCCTGATCCAGCCATGCCGCGTGAGTGATGAAGGCCCTAGGGTTG…	16	10.7023	14.1875
Steroidobacter denitrificans	EF605262	55.4	1407	GCTCAGATTGAACGCTGGCGGCGTGCCTAACACATGCAAGTCGAGCGGTAACAGGTGTAGCAATACATGCTGACGAGCGGCGGACGGGTGAGTAACGCTTGGGAATCTGCCTATTAGTGGGGGATAACTCGGGGAAACTCGAGCTAATACCGCATACGCACTACGGTGGAAAGCTGGGGACCGCAAGGCCTGGCGCTAATAGATGAGCCCAAGTCGGATTAGCTAGTTGGTAGGGTAATGGCCTACCAAGGCGACGATCCGTAACTGGTCTGAGAGGACGACCAGTCACACCGGAACTGAGACACGGTCCGGACTCCTACGGGAGGCAGCAGTGGGGAATATTGGACAATGGGCGAAAGCCTGATCCAGCGACGCCGCGTGGGTGAAGAAGGCCTGCGG…	14	9.95025	14.6429
Owenweeksia hongkongensis	AB125062	51.6	1482	GCTCAGGATGAACGCTAGCGGCAGGCTTAACACATGCAAGTCGAACGGTAACAGGTCCTTCGGGATGCTGACGAGTGGCGCACGGGTGCGTAACGCGTATGCAATCTACCCCTATCAGGAGGATAGCCCAGAGAAATTTGGATTAATACTCCATAATATTATGAGATCACATGTTCTTATAATTAAAGCTTCGGTGGATAGGGATGAGCATGCGTCCTATTAGCTAGTTGGTAGTGTAACGGACTACCAAGGCAACGATAGGTAGGGGGCCTGAGAGGGTGATCCCCCACACTGGTACTGAGACACGGACCAGACTCCTACGGGAGGCAGCAGTGAGGAATATTGGTCAATGGACGAAAGTCTGAACCAGCCATGCCGCGTGCAGGATGACGGCCCTAT…	8	5.39811	15.125
Acidithiobacillus ferridurans	AJ278719	56.6	1408	TTGAACGCTGGCGGCATGCCTAACACATGCAAGTCGAACGGTAACAGGTCTTCGGATGCTGACGAGTGGCGGACGGGTGAGTAATGCGTAGGAATCTGTCTTTTAGTGGGGGACAACCCAGGGAAACTTGGGCTAATACCGCATGAGCCCTGAGGGGGAAAGCGGGGGATCTTCGGACCTCGCGCTAAGGGAGGAGCCTACGTCTGATTAGCTAGTTGGTAGGGTAAAGGCCTACCAAGGCGACGATCAGTAGCTGGTCTGAGAGGACGACCAGCCACACTGGGACTGAGACACGGCCCAGACTCCTACGGGAGGCAGCAGTGGGGAATTTTTCGCAATGGGGGCAACCCTGACGAAGCAATGCCGCGTGGATGAAGAAGGCCTTCGGGTTGTAAAGTC…	15	10.6534	16.3333
Chondromyces crocatus	GU207874	57.5	1497	AGTCGAGCGAGAAAGGGCTTCGGCCCCGGTAAAGCGGCGCACGGGTGAGTAACACGTAGGTAATCTACCTCCTGGTGGTGGATAACGTTCCGAAAGGAACGCTAATACAGCATAAGACCACGGCTTCGCAAGGAGCAGAGGTCAAAGCGGGCCAATACTTGTAAGCTCGCGCCGGGAGATGAGCCTGCGGCCCATCAGCTAGTTGGTAGGGTAATGGCCTACCAAGGCGAAGACGGGTAGCTGGTCTGAGAGGATGATCAGCCACACTGGAACTGAGACACGGTCCAGACTCCTACGGGAGGCAGCAGTGGGGAATCTTGCGCAATGGGCGAAAGCCTGACGCAGCGACGCCGCGTGAGTGATGAAGGCCTTCGGGTTGTAAAGCTCTGTGGAGGGGGA…	18	12.024	14.8889
Massilia umbonata	HM053474	53.6	1434	CGGGCTTCGGCCTGGTGGCGAGTGGCGAACGGGTGAGTAATATATCGGAACGTGCCCAAGAGTGGGGGATAACGTAGCGAAAGTTACGCTAATACCGCATACGATCTAAGGATGAAAGTGGGGGATCGCAAGACCTCATGCTCCTGGAGCGGCCGATATCTGATTAGCTAGTTGGTGAGGTAAAGGCTCACCAAGGCGACGATCAGTAGCTGGTCTGAGAGGACGACCAGCCACACTGGAACTGAGACACGGTCCAGACTCCTACGGGAGGCAGCAGTGGGGAATTTTGGACAATGGGGGCAACCCTGATCCAGCAATGCCGCGTGAGTGAAGAAGGCCTTCGGGTTGTAAAGCTCTTTTGTCAGGGAAGAAAAGGGTACGGCTAATATCCGTGCCTCA…	10	6.9735	15.5
Cnuibacter physcomitrellae	KP334124	56.3	1490	AGAGTTTGATCCTGGCTCAGGACGAACGCTGGCGGCGTGCTTAACACATGCAAGTCGAACGGTGAAGGTGGAGCTTGCTCTGCTGGATCAGTGGCGAACGGGTGAGTAACACGTGAGCAATCTGCCCCGAACTCTGGGATAACCACGGGAAACCGTGGCTAATACTGGATATGTCGAGTGACCGCATGGTCTGCTCGTGGAAAGATTTTTCGGTTCGGGATGAGCTCGCGGCCTATCAGCTTGTTGGTGAGGTAATGGCTCACCAAGGCGACGACGGGTAGCCGGCCTGAGAGGGTGACCGGCCACACTGGGACTGAGACACGGCCCAGACTCCTACGGGAGGCAGCAGTGGGGAATATTGCACAATGGGCGCAAGCCTGATGCAGCAACGCCGCGTGA…	16	10.7383	14.4375
Caulobacter flavus	KR086403	55.8	1404	AGCGAACGCTGGCGGCAGGCCTAACACATGCAAGTCGAACGGATCCTTCGGGATTAGTGGCGGACGGGTGAGTAACACGTGGGAACGTGTCCTTTGGTTCGGAACAACTCAGGGAAACTTGAGCTAATACCGGATGTGCCCTTCGGGGGAAAGATTTATCGCCATTGGAGCGGCCCGCGTCTGATTAGCTAGTTGGTGAGGTAAAAGCTCACCAAGGCGACGATCAGTAGCTGGTCTGAGAGGATGATCAGCCACATTGGGACTGAGACACGGCCCAAACTCCTACGGGAGGCAGCAGTGGGGAATCTTGCGCAATGGGCGAAAGCCTGACGCAGCCATGCCGCGTGAATGATGAAGGTCTTAGGATTGTAAAATTCTTTCACCGGGGACGATAATGAC…	11	7.83476	14.3636
Deinococcus irradiatisoli	KY939573	56.4	1444	AGAGTTTGATCMTGGCTCAGGGTGAACGCTGGCGGCGTGCTTAAGACATGCAAGTCGAACGAGGGCTTTCGGGCTCTAGTGGCGCACGGGTGAGTAACGCGTAACTGACCTACCTCCAAGTCCGGCATAACTGCTCGAAAGAGCAGCTAATTCCGGATGTGATCCCACCTCGTGTGGTGTGATTAAAGAACTTCGCTTGGAGATGGGGTTGCGTTCCATCAGCTTGTTGGTGGGGTAAAGGCCTACCAAGGCGACGACGGATAACCGGCCTGAGAGGGTGGCCGGTCACAGGGGCACTGAGACACGGGTCCCACTCCTACGGGAGGCAGCAGTTAGGAATCTTCCACAATGGGCGCAAGCCTGATGGAGCGACGCCGCGTGAGGGATGAAGGTTTTCGG…	13	9.00277	16.2308
Nitrobacter hamburgensis	L11663	55.1	1462	GATCTTGGCTCAGAGCGAACGCTGGCGGCAGGCTTAACACATGCAAGTCGAACGGGCGTAGCAATACGTCAGTGGCAGACGGGTGAGTAACACGTGGGAACGTACCTTTTGGTTCGGAACAACTGAGGGAAACTTCAGCTAATACCGGATAAGCCCTTACGGGGAAAGATTTATCGCCGAAAGATCGGCCCGCGTCTGATTAGCTTGTTGGTGAGGTAATGGCTCACCAAGGCGACGATCAGTAGCTGGTCTGAGAGGATGATCAGCCACATTGGGACTGAGACACGGCCCAAACTCTACGGGGCAGCAGTGGGGAATATTGGACAATGGGCGAAAGCCTGATCCAGCCATGCCGCGTGAGTGATGAAGGCCCTAGGGTTGTAAAGCTCTTTTGTGCGG…	15	10.2599	14.1333
Ottowia oryzae	MH031704	54.8	1525	AGAGTTTGATCCTGGCTCAGATTGAACGCTGGCGGAATGCTTTACACATGCAAGTCGAACGGCAGCACAGGTGCTTGCACCTGGTGGCGAGTGGCGAACGGGTGAGTAATACATCGGAACGTGCCCAGACGTGGGGGATAGCTCGGCGAAAGCCGAATTAATACCGCATACGATCTACGGATGAAAGCGGGGGATCGCAAGACCTCGCGCGTTTGGAGCGGCCGATGGCAGATTAGGTTGTTGGTGGGGTAAAGGCTTACCAAGCCTGCGATCTGTAGCTGGTCTGAGAGGACGACCAGCCACACTGGGACTGAGACACGGCCCAGACTCCTACGGGAGGCAGCAGTGGGGAATTTTGGACAATGGGCGAAAGCCTGATCCAGCCATTCCGCGTGCAGG…	13	8.52459	15.3846
Simplicispira suum	MH032763	54.1	1523	AGAGTTTGATCCTGGCTCAGATTGAACGCTGGCGGCATGCCTTACACATGCAAGTCGAACGGTAACAGCACTTCGGTGGCTGACGAGTGGCGAACGGGTGAGTAATACATCGGAACGTGCCCGAGAGTGGGGGATAACGCAGCGAAAGCTGTGCTAATACCGCATACGATCTACGGATGAAAGCAGGGGATTCGCAAGGACCTTGCGCTCATGGAGCGGCCGATGGCAGATTAGGTAGTTGGTGGGATAAAAGCTTACCAAGCCGACGATCTGTAGCTGGTCTGAGAGGACGACCAGCCACACTGGGACTGAGACACGGCCCAGACTCCTACGGGAGGCAGCAGTGGGGAATTTTGGACAATGGGCGAAAGCCTGATCCAGCCATGCCGCGTGCAGGAT…	14	9.19238	14.7143
Edwardsiella anguillarum	NR_136429	54	1508	AGAGTTTGATCATGGCTCAGATTGAACGCTGGCGGCAGGCTTAACACATGCAAGTCGAGCGGTAGCAGGGAGAAAGCTTGCTTTCTCCGCTGACGAGCGGCGGACGGGTGAGTAATGTCTGGGGATCTGCCTGATGGAGGGGGATAACTACTGGAAACGGTAGCTAATACCGCATAACGTCGCAAGACCAAAGTGGGGGACCTTCGGGCCTCATGCCATCAGATGAACCCAGATGGGATTAGCTAGTAGGTGGGGTAATGGCTCACCTAGGCGACGATCCCTAGCTGGTCTGAGAGGATGACCAGCCACACTGGAACTGAGACACGGTCCAGACTCCTACGGGAGGCAGCAGTGGGGAATATTGCACAATGGGCGCAAGCCTGATGCAGCCATGCCGCG…	14	9.28382	13.2857
Erwinia billingiae	Y13249	53.2	1239	TAGAGTTTGATCCTGGCTCAGATTGAACGCTGGCGGCAGGCCTAACACATGCAAGTCGAACGGTAGCACAGAGAGCTTGCTCTCGGGTGACGAGTGGCGGACGGGTGAGTAATGTCTGGGAAACTGCCTGATGGAGGGGGATAAGTACTGGAAACGGTAGCTAATACCGCATAACGTCTTCGGACCAAAGTGGGGGACCTTCGGGCCTCACACCATCGGATGTGCCCAGATGGGATTAGCTAGTAGGTGGGGTAATGGCTCACCTAGGCGACGATCCCTAGCTGGTCTGAGAGGATGACCAGCCACACTGGAACTGAGACACGGTCCAGACTCCTACGGGAGGCAGCAGTGGGGAATATTGCACAATGGGCGCAAGCCTGATGCAGCCATGCCGCGTGT…	15	12.1065	14.1333
Immundisolibacter cernigliae	D84020	53.7	1527	AGTTTGATCCTGGCTCAGATTGAACGCTGGCGGCAGGCCTAACACATGCAAGTCGAGCGGATGAGAAGAGCTTGCTCTTCGATTCAGCGGCGGACGGGTGAGTAATGCCTAGGAATCTGCCTGGTAGTGGGGGACAACGTTTCGAAAGGAACGCTAATACCGCATACGTCCTACGGGAGAAAGCGGGGGACCTTCGGGCCTTGCGCTATCAGATGAGCCTAGGTCGGATTAGCTAGTTGGTGAGGTAATGGCTCACCAAGGCGACGATCCGTAACTGGTCTGAGAGGATGATCAGTCACACTGGAACTGAGACACGGTCCAGACTCCTACGGGAGGCAGCAGTGGGGAATATTGGACAATGGGCGAAAGCCTGATCCAGCCATGCCGCGTGTGTTAAGA…	14	9.1683	14.0714
Pontibacter akesuensis	DQ672723	57.3	1408	GCAGGCCTAATACATGCAAGTCGAACGGATCAGGTTCTTTCGGGAACCTGGTTAGTGGCGCACGGGTGCGTAACGCGTATGCAACCTACCTTCCACAGGGGGATAGCCCCGGGAAACCGGGATTAATACCGCATGACACCATGAATCGGCATCGGTTTATGGTCAAAGTTTCGGCGGTGGAAGATGGGCATGCGTGCCATTAGCTAGTTGGCGGGGTAGAGGCCCACCAAGGCTACGATGGCTAGGGGTTCTGAGAGGATGGTCCCCCACACTGGTACTGAGACACGGACCAGACTCCTACGGGAGGCAGCAGTAGGGAATATTGGGCAATGGCCGAGAGGCTGACCCAGCCATGCCGCGTGCAGGAAGAAGGCCTTCTGGGTTGTAAACTGCTTTTAT…	13	9.23295	16.3077
Fictibacillus phosphorivorans	JX258924	54.6	1444	AACGCTGGCGGCGTGCCTAATACATGCAAGTCGAGCGAATGATGAGGAGCTTGCTCCTCTGATTTAGCGGCGGACGGGTGAGTAACACGTGGGTAATCTGCCTGTAAGACGGGGATAACTCCGGGAAACCGGGGCTAATACCGGATAATAAGAGAAGAAGCATTTCTTCTTTTTGAAAGTCGGTTTCGGCTGACACTTACAGATGAGCCCGCGGCGCATTAGCTAGTTGGTGAGGTAACGGCTCACCAAGGCGACGATGCGTAGCCGACCTGAGAGGGTGATCGGCCACACTGGGACTGAGACACGGCCCAGACTCCTACGGGAGGCAGCAGTAGGGAATCTTCGGCAATGGGCGAAAGCCTGACCGAGCAACGCCGCGTGAGCGATGAAGGCCTTCGG…	12	8.31025	13.75
Acaryochloris marina	AB058298	54.7	1420	GATGAACGCTGGCGGTATGCTTAACACATGCAAGTCGAACGGCAGCACGAGGAGCTTGCTCCTTGGTGGCGAGTGGCGGACGGGTGAGTAACGCGTGAGAATCTACCTTCAGGTCTGGGACAACAGTTGGAAACGACTGCTAATACCGGATGTGCCTTAGGGTGAAAGTTTTTTCGCCTGAAGATGAGCTCGCGTCTGATTAGTTAGTTGGTGGGGTAAAGGCTTACCAAGACATCGATCAGTAGCTGGTCTGAGAGGACGATCAGCCACACTGGGACTGAGACACGGCCCAGACTCCTACGGGAGGCAGCAGTGGGGAATTTTCCGCAATGGGCGAAAGCCTGACGGAGCAATACCGCGTGCGGGAGGAAGGCCTTTGGGTCGTAAACCGCTTTTAAC…	11	7.74648	15.1818
Filimonas lacunae	AB362776	49.4	1493	AGAGTTTGATCATGGCTCAGGATGAACGCTAGCGGCAGGCTTAATACATGCAAGTCGAGGGGTAGCACAGTATAGCAATATATGGGTGACGACCGGCAAACGGGTGCGGAACACGTACACAACCTTCCTTCAAGCGGGGAATAGCCCAGAGAAATTTGGATTAATGCCCCATAGAATAACGGCTCGGCATCGTGTTGTTATTAAAGATTTATCACTTGAAGATGGGTGTGCGTTCGATTAGGTAGTTGGCGGGGTAACGGCCCACCAAGCCTACGATCGATAGCTGATGTGAGAGCATGATCAGCCACACGGGCACTGAGACACGGGCCCGACTCCTACGGGAGGCAGCAGTAAGGAATATTGGTCAATGGACGCAAGTCTGAACCAGCCATGCCGCGT…	11	7.36772	15.5455
Luteibacter pinisoli	KY964279	56.2	1416	TGCAGTCGAACGGCAGCACAGCAGAGCTTGCTCTGTGGGTGGCGAGTGGCGGACGGGTGAGTAATGCATCGGGACCTACCCAGACGTGGGGGATAACGTAGGGAAACTTACGCTAATACCGCATACGTCCTACGGGAGAAAGCGGGGGATCGCAAGACCTCGCGCGGTTGGATGGACCGATGTGCGATTAGCTTGTTGGTAAGGTAACGGCTTACCAAGGCGACGATCGCTAGCTGGTCTGAGAGGATGATCAGCCACACTGGGACTGAGACACGGCCCAGACTCCTACGGGAGGCAGCAGTGGGGAATATTGGACAATGGGCGCAAGCCTGATCCAGCAATGCCGCGTGTGTGAAGAAGGCCCTCGGGTTGTAAAGCACTTTTATCAGGAGCGAAATC…	14	9.88701	14.7857
Streptomyces xinghaiensis	EF577247	58.8	1490	AGTTTTTGATCGTGGCTCAGGACGAACGCTGGCGGCGTGCTTAACACATGCAAGTCGAACGATGAACCTCTTCGGAGGGGATTAGTGGCGAACGGGTGAGTAACACGTGGGCAATCTGCCCTGCACTCTGGGACAAGCCCTGGAAACGGGGTCTAATACCGGATACGACCATCTCGGGCATCCGATGGTGGTGGAAAGCTCCGGCGGTGCAGGATGAGCCCGCGGCCTATCAGCTTGTTGGTGGGGTGATGGCCTACCAAGGCGACGACGGGTAGCCGGCCTGAGAGGGCGACCGGCCACACTGGGACTGAGACACGGCCCAGACTCCTACGGGAGGCAGCAGTGGGGAATATTGCACAATGGGCGGAAGCCTGATGCAGCGACGCCGCGTGAGGGATG…	19	12.7517	15.2632
Algibacter alginicilyticus	JN620360	50	1479	AGAGTTTGATCCTGGCTCAGGATGAACGCTAGCGGCAGGCCTAACACATGCAAGTCGAGGGGTAACAGGGAGCTTGCTCCGCTGACGACCGGCGCACGGGTGCGTAACGCGTATACAATCTACCTTTTGCTACGGGATAGCCCAGAGAAATTTGGATTAATACCGCATAGTATATATAGTCCGCATGGGCTTTATATTAAAGGTTACGGCAGAAGATGAGTATGCGTCCTATTAGCTAGTTGGTAAGGTAACGGCTTACCAAGGCAACGATAGGTAGGGGCCCTGAGAGGGGGATCCCCCACACTGGTACTGAGACACGGACCAGACTCCTACGGGAGGCAGCAGTGAGGAATATTGGACAATGGAGGCAACTCTGATCCAGCCATGCCGCGTGCAGGA…	8	5.40906	16
Microbacterium sediminis	HQ219727	56	1487	AGAGTTTGATCCTGGCTCAGGATGAACGCTGGCGGCGTGCTTAACACATGCAAGTCGAACGGTGAAGCTCAAGCTTGCTGGAGTGGATCAGTGGCGAACGGGTGAGTATCACGTGAGCAACCTGCCCCTGACTCTGGGATAACAGTCGGAAACGACTGCTAATACCGGATATGCACCGCGGAGGCATCTCCTGTGGTGGGAAAGATTTTTCGGTTGGGGATGGGCTCGCGGCCTATCAGCTTGTTGGTGAGGTAATGGCTCACCAAGGCGTCGACGGGTAGCCGGCCTGAGAGGGTGACCGGCCACACTGGGACTGAGACACGGCCCAGACTCCTACGGGAGGCAGCAGTGGGGAATATTGCACAATGGGCGAAAGCCTGACGCAGCAACGCCGCGTGA…	19	12.7774	14.5263
Alcanivorax dieselolei	AY683537	55.8	1504	AGAGTTTGATCCTGGCTCAGATTGAACGCTGGCGGCAGGCCTAACACATGCAAGTCGAGCGGAAACGATGGGAGCTTGCTCCCAGGCGTCGAGCGGCGGACGGGTGAGTAACACGTGGGAATCTGCCCATTAGTGGGGGATAACTCGGGGAAACTCGAGCTAATACCGCATAATCCCTACGGGGGAAAGCAGGGGATCTTCGGACCTTGCGCTGATGGATGAGCCCGCGTCGGATTAGCTTGTTGGTGGGGTAATGGCCCACCAAGGCGACGATCCGTAACTGGTCTGAGAGGATGGCCAGTCACACCGGGACTGAGACACGGCCCGGACTCCTACGGGAGGCAGCAGTGGGGAATCTTGGACAATGGGCGCAAGCCTGATCCAGCCATGCCGCGTGTG…	18	11.9681	14.1667
Dietzia lutea	EU821598	57.4	1396	CGGTAAGGCCCTTCGGGGTACACGAGTGGCGAACGGGTGAGTAACACGTGGGTAATCTGCCCTGCACTTCGGGATAAGCCTGGGAAACCGGGTCTAATACCGGATATTCAACTCTTGCCGCATGGTGGGTGTTGGAAAGTTTTTCGGTGCAGGATGAGCCCGCGGCCTATCAGCTTGTTGGTGGGGTAATGGCCTACCAAGGCGACGACGGGTAGCCGGCCTGAGAGGGTGATCGGCCACACTGGGACTGAGACACGGCCCAGACTCCTACGGGAGGCAGCAGTGGGGAATATTGCACAATGGGCGAAAGCCTGATGCAGCGACGCCGCGTGGGGGATGACGGTCTTCGGATTGTAAACCCCTTTCAGTAGGGACGAAGCGCAAGTGACGGTACCTGCA…	17	12.1777	15.4706
Tessaracoccus flavus	KP265298	56.6	1396	CGGTAAGGCCCCTTCGGGGGTACACGAGTGGCGAACGGGTGAGTAACACGTGAGTAACCTGCCCCTAACACTGGGATAACTCCTGGAAACAGGTGCTAATACCGGATATGAACTTCCTACGCATGTATGAAGTTTGAAAGTTCCGGCGGTTAGGGATGGACTCGCGGCCTATCAGCTTGTTGGTGAGGTAATGGCTCACCAAGGCTTCGACGGGTAGCCGGCCTGAGAGGGTGACCGGCCACATTGGGACTGAGATACGGCCCAAACTCCTACGGGAGGCAGCAGTGGGGAATATTGCACAATGGGCGGAAGCCTGATGCAGCAACGCCGCGTGCGGGATGACGGCCTTCGGGTTGTAAACCGCTTTCAGCAGGGACGAAGCGAAAGTGACGGTACCTG…	16	11.4613	15.5625
Corynebacterium crudilactis	KR534194	56.3	1443	GACGAACGCTGGCGGCGTGCTTAACACATGCAAGTCGAACGCTGAAACTGGAGCTTGCTTCGGTGGATGAGTGGCGAACGGGTGAGTAACACGTGGGTGATCTGCCCTGCACTTTGGGATAAGCCTGGGAAACTGGGTCTAATACCGAATATTCACATCTTCGTAGGGAAGGTGTGGAAAGCTTTTGCGGTGTGGGATGAGCCTGCGGCCTATCAGCTTGTTGGTGGGGTAATGGCCTACCAAGGCGTCGACGGGTAGCCGGCCTGAGAGGGTGTACGGCCACATTGGGACTGAGACACGGCCCAGACTCCTACGGGAGGCAGCAGTGGGGAATCTTGCACAATGGGCGAAAGCCTGATGCAGCGACGCCGCGTGGGGGATGAAGGCCTTCGGGTTGTA…	18	12.474	15.8333
Thiomicrorhabdus indica	MH590687	51.5	1539	CTGAAGAGTTTGATCCTGGCTCAGAATGAACGCTGGCGGCAGGCCTAACACATGCAAGTCGGACGGAAACGATAGAGAGCTTGCTCTCTAGGCGTCGAGTGGCGGACGGGTGAGTAATGCTTAGGAATCTACCCAATAGTTGGGGACAACATGTGGAAACGCATGCTAATACCGAATGTGCTCTACGGAGTAAAGGTGGCCTCTACTTGTAAGCTATCGCTATTGGATGAGCCTAAGTGAGATTAGCTTGTTGGTAAGGTAAAAGCTTACCAAGGCGACGATCTCTAGCTGGTTTGAGAGGATGATCAGCCACACTGGGACTGAGACACGGCCCAGACTCCTACGGGAGGCAGCAGTGGGGAATATTGCACAATGAGGGAAACCTTGATGCAGCCATGC…	9	5.84795	11.5556
Thioclava nitratireducens	KX618935	54.8	1430	AGAGTTTGATCCTGGCTCAGAACGAACGCTGGCGGCAGGCCTAACACATGCAAGTCGAGCGAGATCTTCGGATCTAGCGGCGGACGGGTGAGTAACGCGTGGGGATGTGCCCTTTGCTACGGAATAGTCCCGGGAAACTGGGTTTAATACCGTATGTGCCCTTCGGGGGAAAGATTTATCGGCAAAGGATCAACCCGCGTTGGATTAGGTAGTTGGTGGGGTAATGGCCTACCAAGCCGACGATCCATAGCTGGTTTGAGAGGATGATCAGCCACACTGGGACTGAGACACGGCCCAGACTCCTACGGGAGGCAGCAGTGGGGAATCTTAGACAATGGGGGAAACCCTGATCTAGCCATGCCGCGTGAGCGATGAAGGCCTTAGGGTTGTAAAGCTCTT…	14	9.79021	12.9286
Thalassospira indica	EU440798	55	1444	GGCTCAGAACGAACGCTGGCGGCAGGCCTAACACATGCAAGTCGGACGAGAAGGTAGCTTCGGCTACTGGAGAGTGGCGCACGGGTGAGTAACGCGTGGGGACCTACCTCTTAGTGGGGGATAACGGTTGGAAACGACCGCTAATACCGCATACGCCCTTCGGGGGAAAGATTTATCGCTAAGAGATGGACCCGCGTTGGATTAGATAGTTGGTGAGGTAACGGCTCACCAAGTCAGCGATCCATAGCTGGTTTGAGAGGATGATCAGCCACACTGGGACTGAGACACGGCCCAGACTCCTACGGGAGGCAGCAGTGGGGAATATTGGACAATGGGGGCAACCCTGATCCAGCCATGCCGCGTGAGTGAAGAAGGCCTTCGGGTTGTAAAGCTCTTTCA…	15	10.3878	15.5333
Celeribacter indicus	EU440950	55.6	1428	AGAGTTTGATCCTGGCTCAGAACGAACGCTGGCGGCAGGCCTAACACATGCAAGTCGAACGAAGCCTTCGGGCTTAGTGGCGGACGGGTTAGTAACGCGTGGGAACGTGCCCTTCACTACGGAATAGTCCCGGGAAACTGGGTTTAATACCGTATACGCCCTTCGGGGGAAAGAATTTCGGTGAGGGATCGGCCCGCGTTAGATTAGGTAGTTGGTGGGGTAATGGCCTACCAAGCCTACGATCTATAGCTGGTTTGAGAGGATGATCAGCAACACTGGGACTGAGACACGGCCCAGACTCCTACGGGAGGCAGCAGTGGGGAATCTTAGACAATGGGGGCAACCCTGATCTAGCCATGCCGCGTGAGTGATGAAGGCCCTAGGGTCGTAAAGCTCTTT…	15	10.5042	14.0667
Streptomyces spongiicola	KT327868	59.8	1438	GCACGTGGCGGCAAGCTTACACATGCAGTCGTACGATGGATACCCTCATTTCGGGAGGGGATTAGTGGCGAACGGGTGAGTAACACGTGGGCAATCTGCCCTGCACTCTGGGACAAGCCCTGGAAACGGGGTCTAATACCGGATATGACCATCGGGGGCATCCCTGGTGGTGGAAAGCTCCGGCGGTGCAGGATGAGCCCGCGGCCTATCAGCTTGTTGGTGGGGTGATGGCCTACCAAGGCGACGACGGGTAGCCGGCCTGAGAGGGCGACCGGCCACACTGGGACTGAGACACGGCCCAGACTCCTACGGGAGGCAGCAGTGGGGAATATTGCACAATGGGCGGAAGCCTGATGCAGCGACGCCGCGTGAGGGATGACGGCCTTCGGGTTGTAAACC…	17	11.822	16.2353
Kocuria rhizophila	Y16263	57.1	1467	GGCGGCGTGCTTAACACATGCAAGTCGAACGCTGAAGCACCAGCTTGCTGGTGTGGATGAGTGGCGAACGGGTGAGTAATACGTGAGTAACCTGCCCTTGACTCTGGGATAAGCCCGGGAAACTGGGTCTAATACTGGATGCTACATGTCACCGCATGGTGGTGTGTGGAAAGGGTTTACTGGTCTTGGATGGGCTCACGGCCTATCAGCTTGTTGGTGAGGTAATGGCTCACCAAGGCGACGACGGGTAGCCGGCCTGAGAGGGTGACCGGCCACACTGGGACTGAGACACGGCCCAGACTCCTACGGGAGGCAGCAGTGGGGAATATTGCACAATGGGCGAAAGCCTGATGCAGCGACGCCGCGTGAGGGATGACGGCCTTCGGGTTGTAAACCTCT…	18	12.2699	15.7778
Nocardioides daphniae	AM398438	57.8	1371	GCGGTAGGCCTTCGGGGTCACGAGCGGCGAACGGGTGAGTAACACGTGAGTAATCTGCCCTTCACTTCGGGATAAGCACCGGAAACGGTGTCTAATACCGGATATGAACCTCCTTCGCATGTTGGGGGTTGGAAAGTTCTGGCGGTGGAGGATGTGCTCGCGGCCTATCAGCTTGTTGGTGAGGTAATGGCTCACCAAGGCTTCGACGGGTAGCCGGCCTGAGAGGGTGACCGGCCACACTGGGACTGAGACACGGCCCAGACTCCTACGGGAGGCAGCAGTGGGGAATATTGGACAATGGGCGAAAGCCTGATCCAGCAACGCCGCGTGAGGGATGACTGCCTTCGGGTTGTAAACCTCTTTCAGTAGGGACGAAGCGCAAGTGACGGTACCTACAGA…	18	13.1291	16.1667
Paenibacillus borealis	AJ011322	55.5	1540	AGAGTTTGATCCTGGCTCAGGACGAACGCTGGCGGCGTGCCTAATACATGCAAGTCGAGCGGAGTTTGAATGGAAGCTTGCTTCCATTCATGCTTAGCGGCGGACGGGTGAGTAACACGTAGGCAACCTGCCCTCAAGACTGGGATAACTACCGGAAACGGTAGCTAATACCGGATAATTTCTTTCCTCTCCTGAAGAGAGAATGAAAGGCGGAGCAATCTGYCACTTGGGGATGGGCCTGCGGCGCATTAGCTAGTTGGTGGGGTAACGGCTCACCAAGGCGACGATGCGTAGCCGACCTGAGAGGGTGAACGGCCACACTGGGACTGAGACACGGCCCAGACTCCTACGGGAGGCAGCAGTAGGGAATCTTCCGCAATGGGCGAAAGCCTGACGGAG…	16	10.3896	13.25
Martelella mediterranea	AY649762	55.1	1474	TAGAGTTTGATCCCTGGCTCAGGACGAACGCTGGCGGCAGGCTTAACACATGCAAGTCGAACGATCCTTCGGGATAGTGGCAGACGGGTGAGTAACGCGTGGGAATCTACCTTTTGGTACGGAATAGCTCCGGGAAACTGGAATTAATACCGTATGTGTCCTTCGGGAGAAAGATTTATCGCCAAGAGATGAGCCCGCGTTTGATTAGGTAGTTGGTGGGGTAATGGCCTACCAAGCCGACGATCAATAGCTGGTCCTGAGAGGATGATCAGCCACATTGGGACTGAGACACGGCCCAAACTCCTACGGGAGGCAGCAGTGGGGAATATTGGACAATGGGCGCAAGCCTGATCCAGCCATGCCGCGTGAGTGATGAAGGCCCTAGGGTTGTAAAGCTCT…	15	10.1764	14.2
Streptomyces xiamenensis	EF012099	58.5	1493	AGAGTTTGATCCTGGCTCAGGACGAACGCTGGCGGCGTGCTTAACACATGCAAGTCGAACGATGAACCGGTTTCGGCCGGGGATTAGTGGCGAACGGGTGAGTAACACGTGGGCAATCTGCCCTGCACTCTGGGATAAGCCCGGGAAACTGGGTCTAATACCGGATACGACACATGAGCGCATGCTCGTGTGTGGAAAGTTCCGGCGGTGCAGGATGAGCCCGCGGCCTATCAGTTTGTTGGTGGGGTAGTGGCCTACCAAGACGACGACGGGTAGCCGGCCTGAGAGGGTGACCGGCCACACTGGGACTGAGACACGGCCCAGACTCCTACGGGAGGCAGTAGTGGGGAATATTGCACAATGGGCGAAAGCCTGATGCAGCGACGCCGCGTGAGGGAT…	18	12.0563	15.6667
Lysobacter capsici	EF488749	55.5	1470	TCAGAGTGAACGCTGGCGGCAGGCCTAACACATGCAAGTCGAACGGCAGCACAGAGGAGCTTGCTCCTTGGGTGGCGAGTGGCGGACGGGTGAGGAATACGTCGGAATCTGCCTATTTGTGGGGGATAACGTAGGGAAACTTACGCTAATACCGCATACGACCTACGGGTGAAAGCGGAGGACCTTCGGGCTTCGCGCAGATAGATGAGCCGACGTCGGATTAGCTAGTTGGCGGGGTAAAGGCCCACCAAGGCGACGATCCGTAGCTGGTCTGAGAGGATGATCAGCCACACTGGAACTGAGACACGGTCCAGACTCCTACGGGAGGCAGCAGTGGGGAATATTGGACAATGGGCGCAAGCCTGATCCAGCCATGCCGCGTGTGTGAAGAAGGCCTTC…	12	8.16327	16.25
Jeotgalibaca dankookensis	GU317945	54.1	1447	TGGCGGCGTGCCTAATACATGCAAGTCGAACGAACGGAAGAAGAGCTTGCTCTCTTGGAAGTGAGTGGCGGACGGGTGAGTAACACGTGGGTAACCTGCCCTTCAGTGGGGGATAACATCCGGAAACGGGTGCTAATACCGCATAGGTTCTTTTTCCACATGGAAAGAGAAGGAAAGACGGCCTTTGTGCTGTCGCTGAGGGATGGACCCGCGGCGTATTAGTTAGTTGGTGGGGTAAAGGCCTACCAAGACCATGATACGTAGCCGACCTGAGAGGGTGATCGGCCACATTGGGACTGAGACACGGCCCAAACTCCTACGGGAGGCAGCAGTAGGGAATCTTCCGCAATGGACGCAAGTCTGACGGAGCAACGCCGCGTGAGTGAAGAAGGTTTTCGG…	12	8.29302	14.4167
Kibdelosporangium phytohabitans	HM153787	59.3	1436	TTACCATGCAGTCGAGCGGTAAGGCCTTTCGGGGTACACGAGCGGCGAACGGGTGAGTAACACGTGGGTAATCTGCCCTGCACTCTGGGATAAGCCCGGGAAACTGGGTCTAATACCGGATATGACCTCCAGTCGCATGGTTGGGGGTGGAAAGTTCCGGCGGTGCAGGATGAACCCGCGGCCTATCAGCTTGTTGGTGGGGTAATGGCCTACCAAGGCGACGACGGGTAGCCGGCCTGAGAGGGCGACCGGCCACACTGGGACTGAGACACGGCCCAGACTCCTACGGGAGGCAGCAGTGGGGAATATTGCGCAATGGGCGAAAGCCTGACGCAGCGACGCCGCGTGAGGGATGACGGCCTTCGGGTTGTAAACCTCTTTCGCCAGGGACGAAGCGAG…	18	12.5348	16.0556
Streptomyces hundungensis	JN560157	58.5	1529	GCCCTTCAGAGTTTGATCCTGGCTCAGGACGAACGCTGGCGGCGTGCTTAACACATGCAAGTCGAACGATGAAGCCCTTCGGGGTGGATTAGTGGCGAACGGGTGAGTAACACGTGGGCAATCTGCCCTTCACTCTGGGACGAGCCCTGGAAACGGGGTCTAATACCGGATAACACTCCTCAGAGCATTCTGGGGGGTTAAAAGCTCCGGCGGTGAAGGATGAGCCCGCGGCCTATCAGCTTGTTGGTGGGGTAATGGCCTACCAAGGCGACGACGGGTAGCCGGCCTGAGAGGGCGACCGGCCACACTGGGACTGAGACACGGCCCAGACTCCTACGGGAGGCAGCAGTGGGGAATATTGCACAATGGGCGAAAGCCTGATGCAGCGACGCCGCGTGA…	20	13.0804	14.6
Aquabacterium olei	KC424519	56.3	1463	CGCTCAGATTGAACGCTGGCGGCATGCCTTACACATGCAAGTCGAACGGTAACAGGCCGCAAGGTGCTGACGAGTGGCGAACGGGTGAGTAATGCATCGGAACGTGCCCAGTCGTGGGGGATAACTGCTCGAAAGAGCAGCTAATACCGCATACGACCTGAGGGTGAAAGCGGGGGACCGTAAGGCCTCGCGCGATTGGAGCGGCCGATGTCAGATTAGCTAGTTGGTGGGGTAAAGGCCTACCAAGGCAACGATCTGTAGTTGGTCTGAGAGGACGACCAGCCACACTGGGACTGAGACACGGCCCAGACTCCTACGGGAGGCAGCAGTGGGGAATTTTGGACAATGGGCGCAAGCCTGATCCAGCAATGCCGCGTGCAGGAAGAAGGCCTTCGGGTT…	14	9.56938	14.9286
Hartmannibacter diazotrophicus	KC567245	56	1426	TGAGTTTGATCATGGCTCAGAACGAACGCTGGCGGCAGGCTTAACACATGCAAGTCGAACGGACCCTTCGGGGTTAGTGGCAGACGGGTGAGTAACGCGTGGGAATCTACCCAGTTCTTCGGAATAACTGAGGGAAACTTCAGCTAATACCGGATACGCCCTTCGGGGGAAAGATTTATCGGAACTGGATGAGCCCGCGTCGGATTAGCTAGTTGGTGGGGTAACGGCCTACCAAGGCGACGATCCGTAGCTGGTCTAAGAGGATGATCAGCCACATTGGGACTGAGACACGGCCCAAACTCCTACGGGAGGCAGCAGTGGGGAATATTGGACAATGGGCGCAAGCCTGATCCAGCCATGCCGCGTGAGTGATGAAGGCCTTAGGGTTGTAAAGCTCTT…	15	10.5189	13.6
Sulfitobacter pseudonitzschiae	KF006321	54.6	1426	AGAGTTTGATCCTGGCTCAGAACGAACGCTGGCGGCAGGCCTAACACATGCAAGTCGAGCGCACCCTTCGGGGCGAGCGGCGGACGGGTTAGTAACGCGTGGGAATGTACCCTTCTCTATGGAATAGCCTCGGGAAACTGAGAGTAATACCATATACGCCCTTCGGGGGAAAGATTTATCGGAGAAGGATCAGCCCGCGTAAGATTAGATAGTTGGTGGGGTAATGGCCTACCAAGTCTACGATCTTTAGCTGGTTTTAGAGGATGATCAGCAACACTGGGACTGAGACACGGCCCAGACTCCTACGGGAGGCAGCAGTGGGGAATCTTAGACAATGGGCGCAAGCCTGATCTAGCCATGCCGCGTGTGTGATGAAGGCCTTAGGGTCGTAAAGCACTT…	13	9.11641	13.5385
Celeribacter manganoxidans	KF356415	54.1	1419	GATCCTGGCTCAGAACGAACGCTGGCGGCAGGCCTAACACATGCAAGTCGAGCGAGATCTTCGGATCTAGCGGCGGACGGGTTAGTAACGCGTGGGAACGTGCCCTTCACTACGGAATAGTCCCGGGAAACTGGGTTTAATACCGTATACGCCCTTCGGGGGAAAGATTTATCGGTGAAGGATCGGCCCGCGTCTGATTAGATAGTTGGTGGGGTAATGGCCTACCAAGTCTACGATCAGTAGCTGGTTTGAGAGGATGATCAGCAACACTGGGACTGAGACACGGCCCAGACTCCTACGGGAGGCAGCAGTGGGGAATCTTAGACAATGGGCGCAAGCCTGATCTAGCCATGCCGCGTGAGTGATGAAGGCCTTAGGGTCGTAAAGCTCTTTCGCCTG…	13	9.16138	12.9231
Erythrobacter atlanticus	KP994305	53.7	1495	CAAACTTGAGAGTTTGATCCTGGCTCAGAACGAACGCTGGCGGCATGCCTAACACATGCAAGTCGAACGAACCCTTCGGGGTGAGTGGCGCACGGGTGCGTAACGCGTGGGAACCTGCCCTTAGGTTCGGAATAACAGCGAGAAATTGCTGCTAATACCGGATAATGTCTTCGGACCAAAGATTTATCGCCTTTGGATGGGCCCGCGTTGGATTAGCTAGTTGGTGAGGTAAAGGCTCACCAAGGCGACGATCCATAGCTGGTCTTAGAGGATGATCAGCCACACTGGGACTGAGACACGGCCCAGACTCCTACGGGAGGCAGCAGTGGGGAATATTGGACAATGGGCGAAAGCCTGATCCAGCAATGCCGCGTGAGTGATGAAGGCCTTAGGGTTGTA…	12	8.02676	13.5833
Syntrophobotulus glycolicus	NR_074993	53.5	1554	AGAGTTTGATCCTGGCTCAGGACGAACGCTGGCGGCGTGCCTAACACATGCAAGTCGAACGGAGAATATTGAGGAAGCTTGCGAATTGATATTCTTAGTGGCGAACGGGTGAGTAACGCGTGGGTAACCTGTCCTCATGACCGGAATAACAGTTGGAAACGACTGCTAATGCCGGATAAGCTTTTGGTAAGGCATCTTACCGGAAGGAAAGCTGGCCTCTGAATATGCTAGTGCAAGAGGGTGGACCCGCGTCTGATTAGCTGGTTGGTAGAGTAAAAGCCTACCAAGGCGACGATCAGTAGCCGGCCTGAGAGGGTAAACGGCCACACTGGGACTGAGACACGGCCCAGACTCCTACGGGAGGCAGCAGTGGGGAATCTTCCGCAATGGACGAAAGTC…	16	10.296	14.25
Modestobacter marinus	EU181225	59	1483	AGAGTTTGATCCTGGCTCAGGACGAACGCTGGCGGCGTGCTTAACACATGCAAGTCGAGCGAGGCCCACTCTTCGGGGTGGTGCCCTAGCGGCGAACGGGTGAGTAACACGTGGGCAACCTGCCCTCAGCTCTGGGATAACTCCAAGAAATTGGTGCTAATACCGGATGTGACCGCTGACCGCATGGTCTGGTGGTGGAAAGATTCATCGGCTGAGGATGGGCCCGCGGCCTATCAGCTTGTTGGTGGGGTAGTGGCCCACCAAGGCGACGACGGGTAGCCGGCCTGAGAGGGTGACCGGCCACACTGGGACTGAGACACGGCCCAGACTCCTACGGGAGGCAGCAGTGGGGAATATTGCGCAATGGGCGAAAGCCTGACGCAGCGACGCCGCGTGAGG…	20	13.4862	15.2
Sphingomonas hengshuiensis	KC118516	53.7	1450	AGAGTTTGATCCTGGCTCAGAATGAACGCTGGCGGCATGCCTAACACATGCAAGTCGAACGAAGTCCTTCGGGGCTTAGTGGCGCACGGGTGCGTAACGCGTGGGAATCTGCCCCTTGGTTCGGAATAACAGTGAGAAATTACTGCTAATACCGGATAACGACGTAAGTCCAAAGATTTATCGCCGAGGGATGAGCCCGCGTAGGATTAGCTAGTTGGTGTGGTAAAGGCGCACCAAGGCGACGATCCTTAGCTGGTCTGAGAGGATGATCAGCCACACTGGGACTGAGACACGGCCCAGACTCCTACGGGAGGCAGCAGTGGGGAATATTGGACAATGGGCGAAAGCCTGATCCAGCAATGCCGCGTGAGTGATGAAGGCCTTAGGGTTGTAAAGCTC…	12	8.27586	15.1818
Mesorhizobium japonicum	MF661783	56.2	1394	GCTTAACACATGCAAGTCGAGCGCCCCGCAAGGGGAGCGGCAGACGGGTGAGTAACGCGTGGGAATCTACCCATCTCTACGGAACAACTCCGGGAAACTGGAGCTAATACCGTATACGTCCTTTTGGAGAAAGATTTATCGGAGATGGATGAGCCCGCGTTGGATTAGCTAGTTGGTGGGGTAATGGCCTACCAAGGCGACGATCCATAGCTGGTCTGAGAGGATGATCAGCCACACTGGGACTGAGACACGGCCCAGACTCCTACGGGAGGCAGCAGTGGGGAATATTGGACAATGGGCGCAAGCCTGATCCAGCCATGCCGCGTGAGTGATGAAGGCCCTAGGGTTGTAAAGCTCTTTCAACGGTGAAGATAATGACGGTAACCGTAGAAGAAGCCC…	14	10.043	14.0714
Actinoplanes missouriensis	AB037008	59.9	1444	CTGGCTCAGGACGAACGCTGGCGGCGTGCTTAACACATGCAAGTCGAGCGGAAAGGCCCTTCGGGGTACTCGAGCGGCGAACGGGTGAGTAACACGTGAGTAACCTGCCCCGAACTTTGGGATAACCCTCGGAAACGGGGGCTAATACCGAATACGACACGCCTTCGCATGGGGTGCGTGTGGAAAGTTTTTCGGTTCGGGATGGACTCGCGGCCTATCAGCTTGTTGGTGGGGTAATGGCCTACCAAGGCGACGACGGGTAGCCGGCCTGAGAGGGCGACCGGCCACACTGGGACTGAGACACGGCCCAGACTCCTACGGGAGGCAGCAGTGGGGAATATTGCACAATGGGCGGAAGCCTGATGCAGCGACGCCGCGTGAGGGATGACGGCCTTCGGG…	20	13.8504	15.2
Methylobacterium aquaticum	AJ635303	57.8	1406	ATGGCTCAGAGCGAACGCTGGCGGCAGGCTTAACACATGCAAGTCGAGCGGGCCCTTCGGGGTCAGCGGCAGACGGGTGAGTAACGCGTGGGAACGTGCCCTTCGGTTCGGAATAACTCAGGGAAACTTGAGCTAATACCGGATACGCCCTTTTGGGGAAAGGCTTATCTGCCGAAGGATCGGCCCGCGTCTGATTAGCTAGTTGGTGAGGTTATGGCTCACCAAGGCGACGATCAGTAGCTGGTCTGAGAGGATGATCAGCCACACTGGGACTGAGACACGGCCCAGACTCCTACGGGAGGCAGCAGTGGGGAATATTGGACAATGGGGGCAACCCTGATCCAGCCATGCCGCGTGAGTGATGACGGCCTTAGGGTTGTAAAGCTCTTTTCTCCGGGA…	15	10.6686	14.6667
Pseudomonas versuta	KC433618	53.2	1425	GTCGAGCGGTAGCAGGAGGAGCTTGCACCTCTTGAGAGCGGCGGACGGGTGAGTAATACCTAGGAATCTGCCTGGTAGTGGGGGATAACGTTCGGAAACGGACGCTAATACCGCATACGTCCTACGGGTAGAAAGCAGGGGACCTTCGGAGCCTTGCGCTATCAGATGAGCCTAGGTCGGATTAGCTAGTTGGTGAGGTAATGGCTCACCAAGGCTACGATCCGTAACTGGTCTGAGAGGATGATCAGTCACACTGGAACTGAGACACGGTCCAGACTCCTACGGGAGGCAGCAGTGGGGAATATTGGACAATGGGCGAAAGCCTGATCCAGCCATGCCGCGTGTGTGAAGAAGGTCTTCGGATTGTAAAGCACTTTAAGTTGGGAGGAAGGGCATTAA…	14	9.82456	14.3571
Paenibacillus ihbetae	KP745129	54.6	1565	TTTATTGGAGAGTTTGATCCTGGCTCAGGACGAACGCTGGCGGCGTGCCTAATACATGCAAGTCGAGCGGAGCAACGGTTTCCTTCGGGAAACCATTTGCTTAGCGGCGGACGGGTGAGTAACACGTAGGCAACCTGCCCTCAAGACTGGGATAACTACCGGAAACGGTAGCTAATACCGGATAATTAAACCTGCTGCATGGCAGGGTTATGAAAGGCGGAGCAATCTGTCACTTGAGGATGGGCCTGCGGCGCATTAGCTAGTTGGTGAGGTAACGGCTCACCAAGGCGACGATGCGTAGCCGACCTGAGAGGGTGAACGGCCACACTGGGACTGAGACACGGCCCAGACTCCTACGGGAGGCAGCAGTAGGGAATCTTCCGCAATGGGCGAAAGCCT…	17	10.8626	13.9412
Agromyces aureus	KU141338	56.8	1520	AGAGTTTGATCCTGGCTCAGGACGAACGCTGGCGGCGTGCTTAACACATGCAAGTCGAACGATGAACCCGGAGCTTGCTCTGGGGGATTAGTGGCGAACGGGTGAGTAACACGTGAGTAACCTGCCCTGGACTCTGGGATAAGCGTTGGAAACGACGTCTAATACCGGATAGGACCCTGGACCGCATGGTTTGGGGTGGAAAGTTTTTTCGGTCTGGGATGGACTCGCGGCCTATCAGCTTGTTGGTGAGGTAATGGCTCACCAAGGCGTCGACGGGTAGCCGGCCTGAGAGGGTGACCGGCCACACTGGGACTGAGACACGGCCCAGACTCCTACGGGAGGCAGCAGTGGGGAATATTGCACAATGGGCGAAAGCCTGATGCAGCAACGCCGCGTGCG…	21	13.8158	14.4286
Flavobacterium gilvum	KX037100	51	1470	AGTTTGATCCTGGCTCAGGATGAACGCTAGCGGCAGGCTTAACACATGCAAGTCGAGGGGTATAGTTTTTCGGAACTAGAGACCGGCGCACGGGTGCGTAACGCGTATGCAATCTACCTTTTACAGGGGGATAGCCCAGAGAAATTTGGATTAATACCCCATGGTATATGGACTTCGCATGAAGTTTATATTAAAGTTCCAACGGTAAAAGATGAGCATGCGTCCCATTAGCTAGATGGTAAGGTAACGGCTTACCATGGCGACGATGGGTAGGGGTCCTGAGAGGGAGATCCCCCACACTGGTACTGAGACACGGACCAGACTCCTACGGGAGGCAGCAGTGAGGAATATTGGTCAATGGGCGCAAGCCTGAACCAGCCATGCCGCGTGCAGGATGAC…	8	5.44218	14.875
Fuerstia marisgermanicae	KX757851	54.4	1534	AGGGTTTGATCCTGGCTCAGAATGAACGTTGGCGGCGTGGATTAGGCATGCAAGTCGAGCGAGAATTTGTGAATGGATCCTTCGGGTGAAGTGATCAAAGGAAAGCGGCAAACGGCGTAGTAATGCGTAGATACATGCCCTCGGGTTGGGAATAGCCACGGGAAACTGTGGGTAATGCCCAATAATCTCTGCGGAGCAAAGGTGTGATTCCGCCCGAGGAGTGGTTTACGTGATATTAGCTTGTTGGTGGGGTAATGGCCTACCAAGGCGACGATGTCTAGGGGGTGTGAGAGCATGGCCCCCACGACCGGAACTGAGACACTGTCCGGACACCTACGGGTGGCTGCAGTCGAGAATCTTCCGCAATGGGCGAAAGCCTGACGGAGCGACGCCGCGTGC…	15	9.77836	16.7333
Kocuria palustris	Y16264	57.2	1471	GGCGGCGTGCTTAACACATGCAAGTCGAACGCTGAAGCTTGGTGCTTGCACTGGGTGGATGAGTGGCGAACGGGTGAGTAATACGTGAGTAACCTGCCCTTGACTCTGGGATAAGCCTGGGAAACTGGGTCTAATACTGGATACGACATGTCACCGCATGGTGGTGTGTGGAAAGGGTTTTACTGGTTTTGGATGGGCTCACGGCCTATCAGCTTGTTGGTGGGGTAATGGCTCACCAAGGCGACGACGGGTAGCCGGCCTGAGAGGGTGACCGGCCACACTGGGACTGAGACACGGCCCAGACTCCTACGGGAGGCAGCAGTGGGGAATATTGCACAATGGGCGAAAGCCTGATGCAGCGACGCCGCGTGAGGGATGACGGCCTTCGGGTTGTAAACC…	17	11.5568	16.2353
Bradyrhizobium guangdongense	KC508867	54.8	1262	GGGAACGTACCTTTTGGTTCGGAACAACACAGGGAAACTTGTGCTAATACCGGATAAGCCCTTACGGGGAAAGATTTATCGCCGAAAGATCGGCCCGCGTCTGATTAGCTAGTTGGTAGGGTAATGGCCTACCAAGGCGACGATCAGTAGCTGGTCTGAGAGGATGATCAGCCACATTGGGACTGAGACACGGCCCAAACTCCTACGGGAGGCAGCAGTGGGGAATATTGGACAATGGGGGCAACCCTGATCCAGCCATGCCGCGTGAGTGATGAAGGCCCTAGGGTTGTAAAGCTCTTTTGTGCGGGAAGATAATGACGGTACCGCAAGAATAAGCCCCGGCTAACTTCGTGCCAGCAGCCGCGGTAATACGAAGGGGGCTAGCGTTGCTCGGAATCA…	10	7.92393	15.6
Niabella ginsenosidivorans	JQ349050	52.1	1446	GATGAACGCTAGCGGCAGGCTTAATACATGCAAGTCGAGGGGCAGCGGGGGCTTCGGTCCGCCGGCGACCGGCAAACGGGTGAGGAACACGTACACAACCTACCTTTAAGCGGGGGATAGCCCAGAGAAATTTGGATTAATACCCCATAGGATGGTTAGTAGGCATCTACTGGCTATTAAAGATTTATCACTTAAGGACGGGTGTGCGCATGATTAGGTAGTTGGCGGGGTAACGGCCCACCAAGCCTACGATCATTAACTGGTGTGAGAGCACGACCAGTCACACGGGCACTGAGACACGGGCCCGACTCCTACGGGAGGCAGCAGTAAGGAATATTGGTCAATGGAGGGAACTCTGAACCAGCCATGCCGCGTGGAGGATGAAGGTCCTCTGGATTG…	13	8.99032	15.9231
Oblitimonas alkaliphila	KP986583	52.8	1469	ATTGAACGCTGGCGGCAGGCCTAACACATGCAAGTCGAGCGGTAACAGAGAGAAGCTTGCTTCTCTGCTGACGAGCGGCGGACGGGTGAGTAAAGCCTAGGAATCTGCCTAGTAGTGGGGGATAACTTGCCGAAAGGTAAGCTAATACCGCGTACGTCCTACGGGAGAAAGCAGGGGCCTCTTCGGAGCCTTGCGCTATTAGATGAGCCTAGGTCAGATTAGCTAGTTGGTGAGGTAAAGGCTCACCAAGGCGACGATCTGTAACTGGTCTGAGAGGATGATCAGTCACACTGGAACTGAGACACGGTCCAGACTCCTACGGGAGGCAGCAGTGGGGAATATTGGACAATGGGGGGRAACCCTGATCCAGCCATGCCGCGTGTGTGAAGAAGGTCTTCG…	13	8.84956	13.8462
Marinobacter similis	KJ547704	54.8	1532	AGAGTTTGATCATGGCTCAGATTGAACGCTGGCGGCAGGCTTAACACATGCAAGTCGAGCGGTAACAGGGGTAGCTTGCTACCCGCTGACGAGCGGCGGACGGGTGAGTAATGCATAGGAAACTGCCCAGTAGTGGGGGATAGCCCGGGGAAACCCGGATTAATACCGCATACGTCCTTCGGGAGAAAGCAGGGGATCTTCGGACCTTGCGCTATTGGATGTGCCTATGTCGGATTAGCTAGTTGGTGAGGTAATGGCTCACCAAGGCGACGATCCGTAGCTGGTCTGAGAGGATGATCAGCCACATCGGGACTGAGACACGGCCCGAACTCCTACGGGAGGCAGCAGTGGGGAATATTGGACAATGGGGGAAACCCTGATCCAGCCATGCCGCGTGTG…	16	10.4439	13.875
Marinobacter salarius	KJ547705	55.2	1531	AGAGTTTGATCATGGCTCAGATTGAACGCTGGCGGCAGGCTTAACACATGCAAGTCGAGCGGTAACAGGGGGAGCTTGCTCCCCGCTGACGAGCGGCGGACGGGTGAGTAATGCATAGGAAGCTGCCCAGTAGTGGGGGATAGCCCGGGGAAACCCGGATTAATACCGCATACGCCCTTCGGGGGAAAGCAGGGGATCTTCGGACCTTGCGCTATTGGATGTGCCTATGTCGGATTAGCTAGTTGGTGGGGTAAGAGCCTACCAAGGCGACGATCCGTAGCTGGTCTGAGAGGATGATCAGCCACATCGGGACTGAGACACGGCCCGAACTCCTACGGGAGGCAGCAGTGGGGAATATTGGACAATGGGGGCAACCCTGATCCAGCCATGCCGCGTGTG…	16	10.4507	13.625
Lacimicrobium alkaliphilum	KJ782426	54.2	1499	AGAGTTTGATCCTGGCTCAGATTGAACGCTGGCGGCAGGCCTAACACATGCAAGTCGAGCGGTAACATTTCTAGCTTGCTAGAAGATGACGAGCGGCGGACGGGTGAGTAATACTTGGGGATCTGCCTGATGGCGGGGGACAACCACTGGAAACGGTGGCTAATACCGCATAATGTCTTCGGACCAAAGTATGGGACCTTCGGGCCATACACCATCAGAGGAACCCAAGCGAGATTAGCTAGTAGGTGAGGTAAGAGCTCACCTAGGCGACGATCTCTAGCTGTTCTGAGAGGAAGATCAGCCACACTGGGACTGAGACACGGCCCAGACTCCTACGGGAGGCAGCAGTGGGGAATATTGGACAATGGGGGCAACCCTGATCCAGCCATGCCGCGTGTG…	14	9.33956	14.6429
Antarcticibacterium flavum	KY985303	50.4	1483	AGAGTTTGATCATGGCTCAGGATGAACGCTAGCGGCAGGCTTAACACATGCAAGTCGAGGGGCAGCACGTCTTCGGATGGTGGCGACCGGCGCACGGGTGCGTAACGCGTATACAATCTACCTTATAGAGGGGGATAGCCCAGAGAAATTTGGATTAATACCCCATAGTATTAGAGAATAGCATTATTTTCTGATTAAACATTTATGGCTATAAGATGAGTATGCGTCCTATTAGTTAGTTGGTAAGGTAACGGCTTACCAAGACCGCGATAGGTAGGGGTCCTGAGAGGGAGATCCCCCACACTGGTACTGAGACACGGACCAGACTCCTACGGGAGGCAGCAGTGAGGAATATTGGACAATGGGCGAGAGCCTGATCCAGCCATGCCGCGTGCAGGA…	9	6.06878	15.7778
Zunongwangia profunda	DQ855467	51.2	1493	CCAGAGTTTGATCCTGGTCAGAACGAACGCTAGCGGCAGGCCTAACACATGCAAGTCGAGGGGTAACAGGGAGTGCTTGCACTCTGCTGACGACCGGCGCACGGGTGCGTAACGCGTATGCAATCTACCTCTTACTGAGGGATAGCCCATGGAAACGTGGATTAATACCTCATAGTATTATAGACTGGCCTCAGTTTATGATTAAAGGTTACGGTAAGAGATGAGCATGCGTCCTATTAGCTAGATGGTAAGGTAACGGCTTACCATGGCTACGATAGGTAGGGGTCCTGAGAGGGAGATCCCCCACACTGGTACTGAGACACGGACCAGACTCCTACGGGAGGCAGCAGTGAGGAATATTGGACAATGGGCGAGAGCCTGATCCAGCCATGCCGCGTG…	8	5.35834	15.125
Dyella japonica	AB110498	54.9	1485	TCCTGCTCAGATTGAACGCTGGCGGCATGCCTAACACATGCAAGTCGAACGGCAGCACAGCAGTAGCAATACTGTGGGTGGCGAGTGGCGGACGGGTGAGTAATGCATCGGGATCTACCCAAACGTGGGGGATAACGTAGGGAAACTTACGCTAATACCGCATACGTCCTATGGGAGAAAGCGGGGGACCGAAAGGCCTCGCGCGGTTGGACGAACCGATGTGCGATTAGCTAGTTGGTAGGGTAATGGCCTACCAAGGCGACGATCGCTAGCTGGTCTGAGAGGATGATCAGCCACACTGGAACTGAGACACGGTCCAGACTCCTACGGGAGGCAGCAGTGGGGAATATTGGACAATGGGCGCAAGCCTGATCCAGCAATGCCGCGTGTGTGAAGAAG…	14	9.42761	15.5714
Pelolinea submarina	AB598277	54.3	1432	GATGAACGCTGGCGGCGTGCTTAATACATGCAAGTCGAACGAGGAACTTTTGTCTTCGGATGGAGGTTTCCTAGTGGCGAACGGGTGAGTAACGCGTTGGTGACCTGCCTCGAAGTGGGGGATAACAGTTCGAAAGGACTGCTAATACCCCATGGTATCTATAGGGTTAGAGACCTGTTGATTAAAGGAGTAATCCGCTTCGAGAGGGGCCTGCGTCCCATCAGCTTGTTGGTAGGGTAAAAGCCTACCAAGGCTATGACGGGTAGGGGACCTGAGAGGGTGGCCCCCCACAATGGCACTGAAACACGGGCCATACACCTACGGGTGGCAGCAGTAGGGAATATTGGACAATGGGCGAAAGCCTGATCCAGCAACGCCGCGTGCGCGATGACGGCCTTC…	11	7.68156	15.6364
Kushneria marisflavi	AF251143	57.1	1495	ATTGAACGCTGGCGGCAGGCCTAACACATGCAAGTCGAGCGGTAACAGGGGTAGCTTGCTACCCGCTGACGAGCGGCGGACGGGTGAGTAATGCATGGGAATCTGCCCGATAGTGGGGGATAACTCGGGGAAACCCGAGCTAATACCGCATACGTCCTACGGGAGAAAGCAGGGGATCTTCGGACCTTGCGCTATCGGATGAGCCCATGTCGGATTAGCTTGTTGGTGAGGTAAAGGCTCACCAAGGCTGCGATCCGTAGCTGGTCTGAGAGGATGATCAGCCACACCGGGACTGAGACACGGCCCGGACTCCTACGGGAGGCAGCAGTGGGGAATATTGGACAATGGGGGAAACCCTGATCCAGCCATGCCGCGTGTGTGAAGAAGGCCTTAGGGTTG…	17	11.3712	15.7059
Sphaerochaeta globosa	AF357916	61.1	1534	AGAGTTTGATCCTGGCTCAGAACGAACGCTGGCGGCGCGTTTTAAGCATGCAAGTCGAGCGGCAAGGGCCTTCGGGCCCCTAGAGCGGCGGACGGGTGAGTAACACGTGGACAATCTGCCCCCCGGTCCGGGATAGCCCAGGGAAACCTGGATTAATACCGGATGAGACGGGACCCGCGAGGGCGGGATCCGGGAAAGGCGCTACGGCGCCGCCGGGGGATGAGTCTGCGTCCCATTAGCTAGACGGCGGGGTAACGGCCCACCGTGGCGTCGATGGGTAGCCGGCCTGAGAGGGTGAACGGCCACATTGGAACTGAGACACGGTCCAGACTCCTACGGGAGGCAGCAGCTAAGAATCTTCCGCAATGGGCGAAAGCCTGACGGAGCGACGCCGCGTGA…	21	13.6897	17.4762
Oleiphilus messinensis	AJ295154	55	1437	ATGGCTCAGATTGAACGCTGGCGGCAGGCCTAACACATGCAAGTCGAGCGGTAACGACCACTTCGGTGGGGCGACGAGCGGCGGACGGGTGAGTAACGCGTAGGAATCTACCCAGCAGAGGGGGATAGCCCGGGGAAACCCGGATTAATACCGCATATTCTCTAAGGAGGAAAGGGGGCTTCGGCTCTCGCTGTTGGATGAGCCTGCGTAGGATTAGCTAGTTGGTGGGGTAAAGGCCTACCAAGGCGACGATCTTTAGCTGGTCTGAGAGGATGATCAGCCACACTGGGACTGAGACACGGCCCAGACTCCTACGGGAGGCAGCAGTGGGGAATATTGCACAATGGGGGAAACCCTGATGCAGCCATGCCGCGTGTGTGAAGAAGGCCTTCGGGTTGT…	15	10.4384	14
Starkeya novella	D32247	56.2	1407	AACGAACGCTGGCGGCAGGCTTAACACATGCAAGTCGAACGCACCGCAAGGTGAGTGGCAGACGGGTGAGTAACACGTGGGGATCTGCCCAATGGTACGGAATAGCTCCGGGAAACTGGGATTAATACCGTATGTGCCCGCAAGGGGAAAGATTTATCGCCATTGGATGAACCCGCGTCGGATTAGCTAGTTGGTGTGGTAAAGGCGCACCAAGGCGACGATCCGTAGCTGGTCTGAGAGGATGATCAGCCACACTGGGACTCAGACACGGCCCAGACTCCTACGGGAGGCAGCAGTGGGGAATATTGGACAATGGGCGCAAGCCTGATCCAGCCATGCCGCGTGAGTGATGAAGGCCTTAGGGTTGTAAAGCTCTTTCTCCGACGAAGATAATGACGG…	15	10.661	13.3333
Planococcus donghaensis	EF079063	55.9	1452	GACGAACGCTGGCGGCGTNCCTAATACATGCAAGTCGAGCGGAACCAGAGGAGCTTGCTCCTTCTGGTTTAGCGGCGGACGGGTGAGTAACACGTGGGCAACCTGCCCTGCAGATCGGGATAACTCCGGGAAACCGGTGCTAATACCGAATAGTTTGCGGCCTCTCCTGAGGCTGCACGGAAAGACGGTTTCGGCTGTCACTGCAGGATGGGCCCGCGGCGCATTAGCTAGTTGGTGGGGTAATGGCCTACCAAGGCGACGATGCGTAGCCGACCTGAGAGGGTGATCGGCCACACTGGGACTGAGACACGGCCCAGACTCCTACGGGAGGCAGCAGTAGGGAATCTTCCGCAATGGACGAAAGTCTGACGGAGCAACGCCGCGTGAGTGACGAAGGTT…	12	8.26446	14.8333
Methylocystis bryophila	FN422003	56.7	1427	TCATGGCTCAGAACGAACGCTGGCGGCAGGCTTAACACATGCAAGTCGAACGCTGTAGCAATACAGAGTGGCAGACGGGTGAGTAACGCGTGGGAACGTGCCCTTCGGTTCGGAATAACTCAGGGAAACTTGAGCTAATACCGGATACGTGCGAGAGCAGAAAGATTTATCGCCGAAGGATCGGCCCGCGTCCGATTAGCTAGTTGGTGGGGTAATGGCCCACCAAGGCGACGATCGGTAGCTGGTCTGAGAGGATGATCAGCCACACTGGGACTGAGACACGGCCCAGACTCCTACGGGAGGCAGCAGTGGGGAATATTGGACAATGGGCGCAAGCCTGATCCAGCCATGCCGCGTGAGTGATGAAGGCCCTAGGGTTGTAAAGCTCTTTCGCCAGGG…	15	10.5116	13.4
Alteromonas naphthalenivorans	GU166736	52.4	1455	ATTGAACGCTGGCGGCAGGCCTAACACATGCAAGTCGAACGGAAACATATCTAGCTTGCTAGATGATGTCGAGTGGCGGACGGGTGAGTAATGCTTGGGAACTTGCCTTTGCGAGGGGGATAACAGTTGGAAACGACTGCTAATACCGCATAATGTCTACGGACCAAACGGGGCTTCGGCTCCGGCGCAAAGAGAGGCCCAAGTGAGATTAGCTAGTTGGTGAGGTAAAAGCTCACCAAGGCAACGATCTCTAGCTGTTCTGAGAGGAAGATCAGCCACACTGGGACTGAGACACGGCCCAGACTCCTACGGGAGGCAGCAGTGGGGAATATTGCACAATGGGGGAAACCCTGATGCAGCCATGCCGCGTGTGTGAAGAAGGCCTTCGGGTTGTAAAGC…	9	6.18557	14.6667
Salinimonas lutimaris	HQ340609	53.3	1457	ATTGAACGCTGGCGGCAGGCCTAACACATGCAAGTCGAGCGGTAACAGGATGTGCTTGCACATCGCTGACGAGCGGCGGACGGGTGAGTAATGCTTGGGAACTTGCCTTGGCGAGGGGGATAACCACTGGAAACGGTGGCTAATACCGCATAATGTTCTTCGGAACCAAAGGGGGCTTAGGCTCCCGCGCTTAGAGAGGCCCAAGTGAGATTAGCTAGTTGGTAAGGTAAAGGCTTACCAAGGCAACGATCTCTAGCTGTTCTGAGAGGAAGATCAGCCACACTGGGACTGAGACACGGCCCAGACTCCTACGGGAGGCAGCAGTGGGGAATATTGGACAATGGGGGCAACCCTGATCCAGCCATGCCGCGTGTGTGAAGAAGGCCTTCGGGTTGTAAA…	12	8.2361	15.6667
Zhongshania aliphaticivorans	KF982857	54.2	1403	GTAAAGGATAGCTTGCTATCCAAAGCAGCGGCGGACGGGTGAGTAACGCGTGGGAATCTACCTAGTAGAGGGGGACAACTCGGGGAAACTCGAGCTAATACCGCATACGCCCTACGGGGGAAAGGAGGGGATCTTCGGACCTTCCGCTATTAGATGAGCCCGCGTTAGATTAGCTAGTTGGTAGGGTAAAGGCCTACCAAGGCGACGATCTATAGCTGATCTGAGAGGATGATCAGCCACACTGGGACTGAGACACGGCCCAGACTCCTACGGGAGGCAGCAGTGGGGAATATTGCGCAATGGACGAAAGTCTGACGCAGCCATGCCGCGTGTGTGAAGAAGGCCTTAGGGTTGTAAAGCACTTTCAATGGGGAGGAAAGGTTGCAGGCTAATACCTTG…	16	11.4041	14.875
Sphingomonas panacis	KM819014	54	1408	GATTCGGCTCAGAATGAACGCTGGCGGCATGCCTAACACATGCAAGTCGAACGAACACTTTCGGGTGTTAGTGGCGCACGGGTGCGTAACGCGTGGGAATCTGCCCCTTGGTTCGGAATAACAGCGAGAAATTGCTGCTAATACCGGATGATGTCTTCGGACCAAAGATTTATCGCCGAGGGATGAGCCCGCGTAGGATTAGCTAGTTGGTGTGGTAAAGGCGCACCAAGGCGACGATCCTTAGCTGGTCTGAGAGGATGATCAGCCACACTGGGACTGAGACACGGCCCAGACTCCTACGGGAGGCAGCAGTGGGGAATATTGGACAATGGGCGCAAGCCTGATCCAGCAATGCCGCGTGAGTGATGAAGGCCTTAGGGTTGTAAAGCTCTTTTACCC…	10	7.10227	14.8
Paraburkholderia aromaticivorans	MF817715	56	1455	ATTGAACGCTGGCGGCATGCCTTACACATGCAAGTCGAACGGCAGCACGGGGGCAACCCTGGTGGCGAGTGGCGAACGGGTGAGTAATACATCGGAACGTGTCCTGTAGTGGGGGATAGCCCGGCGAAAGCCGGATTAATACCGCATACGATCTGCGGATGAAAGCGGGGGCTCCTTCGGGACCTCGCGCTGCAGGGGCGGCCGATGGCAGATTAGCTAGTTGGTGGGGTAAAGGCCTACCAAGGCGACGATCTGTAGCTGGTCTGAGAGGACGACCAGCCACACTGGGACTGAGACACGGCCCAGACTCCTACGGGAGGCAGCAGTGGGGAATTTTGGACAATGGGCGAAAGCCTGATCCAGCAATGCCGCGTGTGTGAAGAAGGCCTTCGGGTTGTA…	14	9.62199	14.9286
Nibricoccus aquaticus	MF944111	55.4	1473	TCAGAATGAACGCTGGCGGCGTGGTTAAGACATGCAAGTCGAACGGTGTTTAGTGTGTAGCAATATATACTAAACGCAGTGGCGAACGGGTGCGTAACACGTGAACAATCTACCTCCAAGTGGGGAATAGCTCGCCGAAAGGCGAATTAATACCGCATACGGTGGTTGCTCTCCTGAGTGACCAACCAAAGTCGGGGACCGCAAGGCCTGACGCTAGGAGAGGAGTTCGCGGCCTATCAGCTAGTTGGCGAGGTAATGGCTCACCAAGGCTAAGACGGGTAGCTGGTCTGAGAGGATGATCAGCCACACTGGAACTGAGACACGGTCCAGACACCTACGGGTGGCAGCAGTTTCGAATCATTCACAATGGGCGAAAGCCTGATGGTGCGACGCCGCGTG…	12	8.14664	16.3333
Asticcacaulis excentricus	AJ247194	54.4	1416	AGCGAACGCTGGCGGCAGGCCTAACACATGCAAGTCGAACGAAGTCTTCGGACTTAGTGGCGGACGGGTGAGTAACACGTGGGAACGTACCTTTTGGTTCGGAACAACTCAGGGAAACTTGAGCTAATACCGGATGAGCCCTTAGGGGGAAAGATTTATCGCCGAAAGAGCGGCCCGCGTTAGATTAGCTAGTTGGTGAGGTAAAGGCTCACCAAGGCTACGATCTATAGCTGGTCTGAGAGGATGATCAGCCACACTGGGACTGAGACACGGCCCAGACTCCTACGGGAGGCAGCAGTGGGGAATCTTGCGCAATGGGCGAAAGCCTGACGCAGCCATGCCGCGTGAATGATGAAGGTCTTAGGATTGTAAAATTCTTTTACCAGGGACGATAATGAC…	12	8.47458	14.0833
Mariprofundus ferrinatatus	CP018800	52.5	1538	AAAAGGAGGTGATCCATCCGCACCTTCCGGTACGGATACCTTGTTACGACTTCACCCCAGTTACCGACCACACCGTAGACGCCTGCCTCCCGAAGGTTAGCCCGGCGGCTTCTGGTGCAACCAATTCCCATGGTGTGACGGGCGGTGTGTACAAGGCCCGGGAACGTATTCACCGCGGCATGCTGATCCGCGATTACTAGCGATTCCAACTTCATGAAGTCGAGTTGCAGACTTCAATCCGAACTGAGATGGATTTTACAGATTAGCTCCGGGTCGCCCCATTGCAACTTGTTGTATCCACCATTGTAGCACGTGTGTAGCCCTGGACATAAGGGCCATGATGACTTGACGTCGTCCCCACCTTCCTCCGGTTTGTCACCGGCAGTCTCGCTAGAGTGC…	3	1.95059	13.6667
Tenacibaculum jejuense	FJ490366	49.4	1392	TGCAAGTCGAGGGGCAGCATCAATTGCTTGCAATTGGATGGCGACCGGCGCACGGGTGCGTAACGCGTATAGAATCTGCCTTGTACAGGAGGATAGCCTTTAGAAATGAAGATTAATACTCCATAACACTGATTTTTGGCATCATTAATTAGTTAAAGATTTATCGGTACAAGATGACTATGCGTCCTATTAGCTAGATGGTAAGGTAACGGCTTACCATGGCTACGATAGGTAGGGGGTCTGAGAGGATTATCCCCCACACTGGTACTGAGACACGGACCAGACTCCTACGGGAGGCAGCAGTGAGGAATATTGGTCAATGGGCGCAAGCCTGAACCAGCCATGCCGCGTGTAGGAAGACTGCCCTATGGGTTGTAAACTACTTTTATATGGGAAGAA…	8	5.74713	15.875
Flavivirga eckloniae	KU725769	51.7	1425	GAACGCTAGCGGCAGGCCTAACACATGCAAGTCGAGGGGTAACATTGGTGCTTGCACCAGATGACGACCGGCGCACGGGTGCGTAACGCGTATACAATCTGCCCCGTACTGGGGGATAGCCTTTAGAAATGAAGATTAATACCCCATAGTACTGCAGCCCCGCCTGGGGCCGCAGTTAAAGGTTACGGTACGGGATGAGTATGCGTCCTATTAGCTAGATGGTGTGGTAACGGCACACCATGGCAACGATAGGTAGGGGCCCTGAGAGGGGGATCCCCCACACTGGTACTGAGACACGGACCAGACTCCTACGGGAGGCAGCAGTGAGGAATATTGGACAATGGAGGCAACTCTGATCCAGCCATGCCGCGTGCAGGAAGACTGCCCTATGGGTTGTAA…	9	6.31579	13.2222
Salaquimonas pukyongi	MG889584	55.1	1447	AGAGTTTGATCCTGGCTCAGAACGAACGCTGGCGGCAGGCCTAACACATGCAAGTCGAACGCCCCTTCGGGGGAGTGGCAGACGGGTGAGTAACACGTGGGAATCTACCCAGTACTACGGAATAACTCAGGGAAACTTGAGCTAATACCGTATACGCCCTACGGGGGAAAGATTTATCGGTATTGGATGAGCCCGCGTCTGATTAGCTAGTTGGTGAGGTAATGGCTCACCAAGGCGACGATCAGTAGCTGGTCTGAGAGGATGATCAGCCACACTGGGACTGAGACACGGCCCAGACTCCTACGGGAGGCAGCAGTGGGGAATATTGGACAATGGGCGCAAGCCTGATCCAGCCATGCCGCGTGAGTGATGACGGCCCTAGGGTTGTAAAGCTCTTTC…	15	10.3663	14.2667
Dehalococcoides mccartyi	NR_074116	51.9	1435	GATGAACGCTAGCGGCGTGCCTTATGCATGCAAGTCGAACGGTCTTAAGCAATTAAGATAGTGGCAAACGGGTGAGTAACGCGTAAGTAACCTACCTCTAAGTGGGGGATAGCTTCGGGAAACTGAAGGTAATACCGCATGTGATGGGCTGACATAAGTCGGTTCATTAAAGCCGCAAGGTGCTTGGTGAGGGGCTTGCGTCCGATTAGCTAGTTGGTGGGGTAATGGCCTACCAAGGCTTCGATCGGTAGCTGGTCTGAGAGGATGATCAGCCACACTGGGACTGAGACACGGCCCAGACTCCTACGGGAGGCAGCAGCAAGGAATCTTGGGCAATGGGCGAAAGCCTGACCCAGCAACGCCGCGTGAGGGATGAAGGCTTTCGGGTTGTAAACCTCT…	10	6.96864	16.4
Pseudodesulfovibrio aespoeensis	X95230	55.1	1500	ATCTGCTCAGATTGAACGCTGGCGGCGTGCTTAACACATGCAAGTCGAGCGAGAAAGTTCTCTTCGGAGAATGAGTAGAGCGGCGCACGGGTGAGTAACGCGTGGATAATCTACCCTGAAGATCGGGATAACAGTTGGAAACGACTGCTAATACCGGATATCCTGCATATTTAGCTTTATGTGGTAAAGGCGGCCTCTATTTATAAGCTGCCGCTTTGGGATGAGTCCGCGTCTCATTAGCTTGTTGGTGGGGTAATGGCCTACCAAGGCTACGATGAGTAGCTGGTCTGAGAGGATGATCAGCCACACTGGGACTGAAACACGGCCCAGACTCCTACGGGAGGCAGCAGTGGGGAATATTGCGCAATGGGGGAAACCCTGACGCAGCGACGCCGCGTG…	11	7.33333	15.4545
Alcanivorax borkumensis	Y12579	54.6	1503	GGTTTGATCATGGCTCAGATTGAACGCTGGCGGCAGGCCTAACACATGCAAGTCGAGCGGAAACGATCCTAGCTTGCTAGGAGGCGTCGAGCGGCGGACGGGTGAGTAACACGTGAGAATCTGCCCATTAGAGGGGGATAACCTGGGGAAACCCAGGCTAATACCGCATAATCCCTACGGGGGAAAGCAGGGGATCTTCGGACCTTGTGCTGATGGATGAGCTCGCGTCGGATTAGCTTGTTGGTGAGGTAATGGCTCACCAAGGCGACGATCCGTAGCTGGTCTTAGAGGATGATCAGCCACACCGGGACTGAGACACGGCCCGGACTCCTACGGGAGGCAGCAGTGGGGAATCTTGGACAATGGGGGCAACCCTGATCCAGCCATGCCGCGTGTGTG…	16	10.6454	14.3125
Ferriphaselus amnicola	AB720115	53.4	1385	GTTTGATCCTGGCTCAGATTGAACGCTGGCGGCATGCTTTACACATGCAAGTCGAACGGATTTTGGAGCTTGCTCCAGAGTTAGTGGCGAACGGGTGAGTAATATATCGGAACGTACCCGGCAATGGGGGATAACGTAGCGAAAGTTACGCTAATACCGCATATGCCCTGAGGGGGAAAGCAGGGGACCAGTAATGGCCTTGCGTTGTCGGAGCGGCCGATATCGGATTAGCTAGTTGGTGAGGTAAAGGCTCACCAAGGCGACGATCCGTAGCAGGTCTGAGAGGATGATCTGCCACACTGGGACTGAGACACGGCCCAGACTCCTACGGGAGGCAGCAGTGGGGAATTTTGGACAATGGGCGAAAGCCTGATCCAGCCATGCCGCGTGAGTGAAGAA…	12	8.66426	14.4167
Sphaerochaeta pleomorpha	AF357917	60.3	1530	AGAGTTTGATCCTGGCTCAGAACGAACGCTGGCGGCGCGTTTTAAGCATGCAAGTCGAGCGGCAAGGGCCTTCGGGCCCCTAGAGCGGCGGACGGGTGAGTAACACGTGGACAATCTGCCCCCCGGTCCGGGATAGCCTTGGGAAACCTGGGATAATACCGGATACGAGCGGGGCCCCGCAGGGGGCCCCGGGGAAAGGCGCTTCGGCGCCGCCGGGGGATGAGTCCGCGGCCCATTAGCTAGACGGCGGGGTAAAGGCCCACCGTGGCGACGATGGGTAGCCGGCCTGAGAGGGTGATCGGCCACATTGGAACTGAGACACGGTCCAGACTCCTACGGGAGGCAGCAGCTAAGGATCTTCCGCAATGGGCGAAAGCCTGACGGAGCGACGCCGCGTGA…	19	12.4183	16.6842
Flavobacterium johnsoniae	AM230489	51.2	1501	TTTGATCCTGGCTCAGGATGAACGCTAGCGGCAGGCTTAACACATGCAAGTCGAGGGGTAGAAGTCTTCGGGCTTTGAGACCGGCGCACGGGTGCGTAACGCGTATGCAATCTGCCTTTCACAGAGGGATAGCCCAGAGAAATTTGGATTAATACCTCATAGTATTATAGAGCGGCATCACTTTATAATTAAAGTCACAACGGTGAAAGATGAGCATGCGTCCCATTAGCTAGTTGGTAAGGTAACGGCTTACCAAGGCCACGATGGGTAGGGGTCCTGAGAGGGAGATCCCCCACACTGGTACTGAGACACGGACCAGACTCCTACGGGAGGCAGCAGTGAGGAATATTGGTCAATGGACGCAAGTCTGAACCAGCCATGCCGCGTGCAGGATGACGG…	10	6.66223	14.9
Mariprofundus aestuarium	CP018799	52.5	1540	TTTCTTTGGAGAGTTTGATCCTGGCTCAGAACGAACGCTGGCGGCGTGCCTAACACATGCAAGTCGAACGGACTTTATTTCTTCGGATTTAAAGTTAGTGGCGCACGGGTGAGTAACGCGTGGATATCTGCCTATCAGTGGGGGACAACTACGGGAAACCGTAGCTAATACCGCATACGATCTAAGGATGAAAGCAGGGGACCTTCGGGCCTTGTGCTGATAGATGAGTCCGCGTCAGATTAGCTAGTTGGTAAGGTAATGGCTTACCAAGGCGATGATCTGTAACTGGTTTGAGAGGATGATCAGTCACACTGGAACTGAGACACGGTCCAGACTCCTACGGGAGGCAGCAGTGGGGAATATTGCACAATGGGGGAAACCCTGATGCAGCGACGCCGC…	10	6.49351	15.7
Spirosoma radiotolerans	KF303585	54.5	1449	GGCTCAGGATGAACGCTAGCGGCAGGCCTAATACATGCAAGTCGAACGGGTCGCAAGGCCAGTGGCAAACGGGTGCGTAACGCGTAAGCAACCTGCCTCATACTGGGGGATAGCCCGGCGAAAGCTGGGGTAAACCCGCACGGTCCATTTTTATCACCTGGTAAGCTTGGTAAACATTTATGGGTATGAGAGGGGCTTGCGTCTGATTAGTTAGTTGGCAGGGTAACGGCCTACCAAGACGATGATCAGTAGGGGTTCTGAGAGGATTGGCCCCCACATGGGTACTGAGATACGGACCCAACTCCTACGGGAGGCAGCAGTAGGGAATATTGGGCAATGGAGGCAACTCTGACCCAGCCATGCCGCGTGCAGGATGAAGGCGCTCAGCGTTGTAAACTG…	16	11.0421	14.9375
Gemmatimonas phototrophica	KF481682	60.5	1525	TGGAGAGTTTGATCCTGGCTCAGGACGAACGCTGGCGGCGTGCTTAACACATGCAAGTCACGGGGGCCCGCAAGGGTAACCGGCGAACGGGTGCGTAACACGTGAGCAATCTGCCGTACTCTGGGGGATAGCCGGCCCAACGGCCGGGTAATACCGCATACGCTTGTCGAGTGGCATCGCTTGACAAGGAAACCTCCGGGGGAGTACGAGGAGCTCGCGGCCTATCAGCTAGTTGGTGGGGTAACGGCCTACCAAGGCATTGACGGGTAGCTGGTCTGAGAGGATGGCCAGCCACATTGGGACTGAGATACGGCCCAGACTCCTACGGGAGGCAGCAGTGGGGAATATTGCGCAATGGCCGCAAGGCTGACGCAGCGACGCCGCGTGGGGGATGAAGCA…	20	13.1148	15.95
Spiroplasma taiwanense	M24476	47.2	1467	NTTTTAATGAGAGTTTGATCCTGGCTCAGGATGAACGCTGGCGGCATGCCTAATACATGCAAGTCGAACGGGTGCTTGCACCCAGTGGCGGACGGGTGAGTAACACGTATCTAATCTACCTTTTAGTGGGGGATAACAGTTGGAAACGACTGCTAATACCGCATACGACACCATTATGGCATCAGAAGGTGTTAAAAGGCCCGTTTGGGTCGCTAGAAGATGAGGATGCGGCGTATTAGTTAGTAGGTGAGGTAATTGCTCACCTAGGCGATGATACGTAGCCGAACTGAGAGGTTGATCGGCCACATTGGGACTGAGATACGGCCCNGACTCCTACGGGAGGCAGCAGTAGGGAATTTTTCACAATGGACGAAAGTCTGATGAAGCAATGCCGCGTGA…	10	6.81663	13
Phycisphaera mikurensis	NR_112798	55.8	1461	ATCGAACGCTGGCGGCATGGCTAAAACATGCAAGTCGAACGAGAAGCCACTTCGGTGGCGGACAGTGGCGAAAGGGCGAGTAACGTGTATCTAATGTACCCCCGAGTCCTGGATAGCAGTGGGAAACCGCTGGTAACACAGGATGACATCGGTAGTCCGCATGGCCGGCCGATCAAAGTTTACGCTCGGGGAGCAGGATACATCCTATCAGCTTGTTGGTGAGGTAACGGCTTACCAAGGCGAAGACGGGTAGCGGGTGTGAGAGCATGACCCGCCGCATCGGGACTGAGACACTGCCCGGACTCCTACGGGAGGCTGCAGTAACGAATATTCCGCAATGCGCGAAAGCGTGACGGAGCAATGCCGCGTGCGGGATGAAGCCCCTTGGGGTGTAAACCG…	9	6.16016	16.1111
Polaribacter reichenbachii	HQ891656	50.1	1393	GGGGTAACATTGTAGCTTGCTACAGATGACGACCGGCGCACGGGTGCGTAACGCGTATAGAACTTACCTTTTACAGAGGGATAGCCTTTAGAAATGAAGATTAATACCTCATAGTATTGAGAACTGGCATCGGTTTTTAATTAAAGATTTATCGGTAAAAGATGGCTATGCGTCCTATTAGCTAGATGGTAAGGTAACGGCTTACCATGGCTACGATAGGTAGGGGCCCTGAGAGGGGGATCCCCCACACTGGTACTGAGACACGGACCAGACTCCTACGGGAGGCAGCAGTGAGGAATATTGGGCAATGGAGGAGACTCTGACCCAGCCATGCCGCGTGCAGGAAGACTGCCCTATGGGTTGTAAACTGCTTTTATACAGGAAGAAACACTGCTACGT…	7	5.02513	15.5714
Pontibacter actiniarum	AY989908	58	1435	TAGCGGCAGGCCTAATACATGCAAGTCGAACGGATCAGGTTCCTTCGGGGACCTGGTTAGTGGCGCACGGGTGCGTAACGCGTATGCAACCTACCTTCCACAGGGGGATAGCCCGGAGAAATCCGGATTAATACCGCATGTGACCACGAGAGGGCATCCGACCGTGGTAAAAGCTTCGGCGGTGGAAGATGGGCATGCGTGCCATTAGCTAGATGGCGGGGTAACGGCCCACCATGGCTACGATGGCTAGGGGTTCTGAGAGGATGGTCCCCCACACTGGTACTGAGACACGGACCAGACTCCTACGGGAGGCAGCAGTAGGGAATATTGGGCAATGGCCGAGAGGCTGACCCAGCCATGCCGCGTGCAGGAAGAAGGCCTTCTGGGTTGTAAACTGCT…	14	9.7561	15.5714
Alcanivorax pacificus	DQ659451	56	1506	AGAGTTTTGGTATGGCTCAGATTGAACGCTGGCGGCAGGCCTAACACATGCAAGTCGAGCGGCAGCGGGGAGTAGCTTGCTACTTTGCCGGCGAGCGGCGGACGGGTGAGTAACGCGTGGGAATCTACCCATTTGTGGGGGATAACTTGGGGAAACCCAAGCTAATACCGCATAATCCCTACGGGGGAAAGCAGGGGATCTTCGGACCTTGCGCAGATGGATGAGCCCGCGTCGGATTAGCTAGTTGGTAGGGTAAAGGCCTACCAAGGCGACGATCCGTAACTGGTCTGAGAGGATGACCAGTCACATCGGGACTGAGACACGGCCCGAACTCCTACGGGAGGCAGCAGTGGGGAATCTTGGACAATGGGGGCAACCCTGATCCAGCCATGCCGCGTG…	15	9.96016	14.8667
Glutamicibacter halophytocola	JX993762	57.2	1517	GGAGAGTTTGATCCTGGCTCAGGATGAACGCTGGCGGCGTGCTTAACACATGCAAGTCGAACGATGAAGCCCAGCTTGCTGGGTGGATTAGTGGCGAACGGGTGAGTAACACGTGAGTAACCTGCCCCCGACTTTGGGATAAGCCCGGGAAACTGGGTCTAATACCGGATATGACTTCCTGCCGCATGGTGGGTTGTTGAAAGATTTATCGGTGGGGGATGGACTCGCGGCCTATCAGCTTGTTGGTGAGGTAATGGCTCACCAAGGCGACGACGGGTAGCCGGCCTGAGAGGGTGACCGGCCACACTGGGACTGAGACACGGCCCAGACTCCTACGGGAGGCAGCAGTGGGGAATATTGCACAATGGGCGGAAGCCTGATGCAGCGACGCCGCGTGAG…	20	13.1839	15.7
Lentzea guizhouensis	KM597488	59	1497	TTTGATCCTGGCTCAGGACGAACGCTGGCGGCGTGCTTAACACATGCAAGTCGAGCGGTAAGGCCCTTCGGGGTACACGAGCGGCGAACGGGTGAGTAACACGTGGGTAACCTGCCCTGTACTCTGGGATAAGCCTTGGAAACGAGGTCTAGTACCGGATACGACCACAGATCGCATGATCAGTGGTGGAAAGTTCCGGCGGTATGGGATGGACCCGCGGCCTATCAGCTTGTTGGTGGGGTAATGGCCTACCAAGGCGACGACGGGTAGCCGGCCTGAGAGGGTGACCGGCCACACTGGGACTGAGACACGGCCCAGACTCCTACGGGAGGCAGCAGTGGGGAATATTGCACAATGGGCGAAAGCCTGATGCAGCGACGCCGCGTGAGGGATGACGGC…	19	12.6921	15.9474
Cellulophaga lytica	M62796	48	1525	NNAACGATGAAGAGTTTGATCCTGGCTCAGGATNAACGCTAGCGGCAGGCTTAACACATGCAAGTCGAGGGGTAACAGAGGAGCTTGCTCTTGCTGACGACCGGGCCACGGGTGCGTAACGCGTATACAATCTGCCTTACACTAAGGGATAGCCCAGAGAAATTTGGATTAACACCTTATAGTTTATTTTTATGGCATCATTTAAATAATAAAGTTTACGGTGTAAGATGAGTATGCGTCCCATTAGTTTGTTGGTAAGGTAACGGCTTACCAAGACTACGATGGGNAGGGGCCCTGAGAGGGGGATCCCCCACACTGGTACTGAGACACGGACCNGACTCCTACGGGAGGCAGCAGTGAGGAATATTGGACAATGGAGGAGACTCTGATCCAGCCATG…	8	5.2459	13.375
Pedobacter steynii	AM491372	51	1505	ATCCTGGCTCAGGATGAACGCTAGCGGCAGGCCTAATACATGCAAGTCGAACGATACCATTTAGCTTGCTAGATGGGAAAGTGGCGCACGGGTGCGTAACGCGTATGCAACCTACCTTAATCAGGGGGATAGCCCGAAGAAATTCGGATTAACACCGCATAAAATCACAGTACAGCATTGTACAATGATCAAATATTTATAGGATTAAGATGGGCATGCGTGTCATTAGTTAGTTGGCGAGGTAACGGCTCACCAAGACCACGATGACTAGGGGATCTGAGAGGATGACCCCCCACACTGGTACTGAGACACGGACCAGACTCCTACGGGAGGCAGCAGTAAGGAATATTGGTCAATGGAGGCAACTCTGAACCAGCCATGCCGCGTGCAGGAAGACAG…	10	6.64452	14.3
Haliscomenobacter hydrossis	EF090267	51.8	1445	GATGAACGCTAGCGGCAGGCCTAATACATGCAAGTCGAACGAGATTATCCAGCTTGCTGGATATGAAAGTGGCGCACGGGTGCGTAACGCGTGAGCAACCTACCTCTGTCAGGGGGATAGCCCGGCGAAAGTCGGATTAACACCGCATGACATTATTGATGTGGCATCACATTATAATCAAATATTTATAGGACAGAGATGGGCTCGCGTGACATTAGCTAGTTGGAGAGGTAACGGCTCACCAAGGCAACGATGTCTAGGGGCTCTGAGAGGAGAATCCCCCACACTGGTACTGAGACACGGACCAGACTCCTACGGGAGGCAGCAGTAAGGAATATTGGTCAATGGAGGGAACTCTGAACCAGCCATGCCGCGTGCAGGATGACTGCCCTATGGGTT…	8	5.53633	13.75
Planococcus versutus	KX516729	55.9	1538	AGAGTTTGATCCTGGCTCAGGACGAACGCTGGCGGCGTGCCTAATACATGCAAGTCGAGCGGAACCATTGGAGCTTGCTCCTTTGGTTTAGCGGCGGACGGGTGAGTAACACGTGGGCAACCTGCCCTGCAGATCGGGATAACTCCGGGAAACCGGTGCTAATACCGAATAGTTTGCGGCCTCTCCTGAGGCTGCACGGAAAGACGGTCTCGGCTGTCACTGCAGGATGGGCCCGCGGCGCATTAGCTAGTTGGTGGGGTAATGGCCTACCAAGGCAACGATGCGTAGCCGACCTGAGAGGGTGATCGGCCACACTGGGACTGAGACACGGCCCAGACTCCTACGGGAGGCAGCAGTAGGGAATCTTCCGCAATGGACGAAAGTCTGACGGAGCAACGC…	15	9.75293	15.2
Ichthyobacterium seriolicida	AB713897	49.2	1521	AGAGTTTGATCATGGCTCAGGATGAACGCTAGCGACAGGCTTAACACATGCAAGTCGAGGGGTAACATGAGAGCTTGCTTTCGATGACGACCGGCGAACGGGTGCGTAACGCGTATGGAACCTGCTCTTTACAGGAGGATAGCCTTAAGAAATTGGGATTAATACTCCATAGTATTATTTAGTGGCATCATTAGATAATTAAAGATTCATTTCGGTAAAGGATGGTCATGCGTTCTATTAGCTAGTTGGTTAGGTAACGGCTGACCAAGGCTACGATAGATAGGGGGTCTGAGAGGATTATCCCCCACACTGGTACTGAGACACGGACCAGACTCCTACGGGAGGCAGCAGTGAGGAATATTGGGCAATGGGCGCAAGCCTGACCCAGCCATGTCGCGT…	13	8.54701	16.3077
Granulicella mallensis	HQ687087	54.3	1488	AGAGTTTGATCCTGGCTCAGAATCAACGCTGGCGGCGTGCCTAACACATGCAAGTCGCACGAGAAAGGGACTTCGGTCCTGAGTACAGTGGCGCACGGGTGAGTAACACGTGACTTATCTACCTCCGAGTGGGGAATAACCTAGAGAAATCTGGGCTAATACCGCATAACACTTACGAGTCAAAGCAGCAATGCGCTTGGAGAGGAGGTCGCGGCAGATTAGTTAGTTGGCGGGGTAATGGCCCACCAAGACGATGATCTGTATCCGGCCTGAGAGGGCGCACGGACACACTGGAACTGAAACACGGTCCAGACTCCTACGGGAGGCAGCAGTGGGGAATTTTGCGCAATGGGGGAAACCCTGACGCAGCAACGCCGCGTGGAGGATGAAATCCCTTGG…	13	8.73656	16.3077
Pseudodesulfovibrio profundus	U90726	53.7	1366	AGAGTTTGATCCTGGCTCAGATTGAACGCTGGCGGCGTGCTTAACACATGCAAGTCGAGCGAGAAAGTTCTCTTCGGAGAATGAGTAGAGCGGCGCACGGGTGAGTAACGCGTGGATAATCTGCCCCGAAGATCGGGATAACAGTTGGAAACGACTGCTAATACCGAATGTTCTGCATATTTAACTTTATGTGGTAAAGATGGCCTCTATTTATAAGCTATCGCTTTGGGATGAGTCCGCGTCTCATTAGATAGTTGGTGGGGTAATGGCCTACCAAGTCAACGATGAGTAGCTGGTCTGAGAGGATGATCAGCCACACTGGGACTGAAACACGGCCCAGACTCCTACGGGAGGCAGCAGTGGGGAATATTGCGCAATGGGGGAAACCCTGACGCAGCG…	11	8.05271	14.6364
Sulfurimonas autotrophica	AB088431	50.3	1437	TGATCCTGGCTCAGAATGAACGCTGGCGGCGTGCTTAACACATGCAAGTCGAACGGTAACAGAGAGAAGCTTGCTTCTTTGCTGACGAGTGGCGCACGGGTGAGTAATATATAGATAATGTGCCTCTTAGTCTGGGATAGCCATTGGAAACGATGATTAATACTGGATACTCCTTCTTACCAAAAGGTAAGTCGGGAAAGTTTTTCGCTAAGAGATCGGTCTATATCCCATCAGCTTGTTGGTAGTGTAAGAGACTACCAAGGCAATGACGGGTAGCGGGTTTGAGAGGATGATCCGCCACACTGGTACTGAGACACGGACCAGACTCCTACGGGAGGCAGCAGTGAGGAATATTGCACAATGGGGGAAACCCTGATGCAGCAACGCCGCGTGGAGGAT…	9	6.26305	13.4444
Muricauda ruestringensis	AF218782	55.8	1426	AGGATGAAACGCTAGCGGCAGGCCTAACACATGCAAGTCGAGGGGTAACATAGGAAAGCTTGCTTTCTTGATGACGACCGGCGCACGGGTGCGGAACGCGTATGGAACCTGCCCCTGTCAGGGGAATAGCCCAGGGAAACTTGGATTAATGCCCCATGGTACCGCGATATCGCATGATATTGCGGTTAAAGATTTATCGGACAGGGATGGCCATGCGTACCATTAGTTAGTTGGTGGGGTAACGGCCCACCAAGGCAGCGATGGTTAGGGGCCCTGAGAGGGGGATCCCCCACACTGGTACTGAGACACGGACCAGACTCCTACGGGAGGCAGCAGTGAGGAATATTGGACAATGGGCGGGAGCCTGATCCAGCCATGCCGCGTGCAGGATGACGGCCC…	17	11.9215	13.6471
Caulobacter mirabilis	AJ227774	55.5	1435	AGCGAACGCTGGCGGCAGGCCTAACACATGCAAGTCGAACGATCCTTCGGGATAGTGGCGGACGGGTGAGTAACACGTGGGAACGTGCCCTTTGGTTCGGAACAACTCAGGGAAACTTGAGCTAATACCGAATGTGCCCTTCGGGGGAAAGATTTATCGCCATTGGAGCGGCCCGCGTCTGATTAGCTAGTTGGTGAGGTAAAGGCTCACCAAGGCTACGATCAGTAGCTGGTCTGAGAGGATGATCAGCCACATTGGGACTGAGACACGGCCCAAACTCCTACGGGAGGCAGCAGTGGGGAATCTTGCGCAATGGGCGAAAGCCTGACGCAGCCATGCCGCGTGAATGATGAAGGTCTTAGGATTGTAAAATTCTTTCACCGGGGACGATAATGACGG…	13	9.05923	13.6923
Spirosoma aerolatum	JX089325	55.1	1440	GCTCAGGATGAACGCTAGCGGCAGGCCTAATACATGCAAGTCGAACGGGCCGCAAGGTCAGTGGCAAACGGGTGCGTAACGCGTAAGCAACCTGCCTCAAACTGGGGGATAGCCCGGCGAAAGCTGGGGTAAACCCGCACGGTCCCAGGGAGTCACCTGACTTTTTGGGTAAACATTTATGGGTTTGAGAGGGGCTTGCGTCTGATTAGCTAGTTGGCGGGGTAACGGCTCACCAAGGCGATGATCAGTAGGGGTTCTGAGAGGATTGGCCCCCACATGGGTACTGAGATACGGACCCAACTCCTACGGGAGGCAGCAGTAGGGAATATTGGGCAATGGAGGCAACTCTGACCCAGCCATGCCGCGTGCAGGATGAAGGCGCTCAGCGTTGTAAACTGC…	17	11.8056	16.7059
Pelagibaca abyssi	JX878396	55.4	1426	AGAGTTTGATCATGGCTCAGAACGAACGCTGGCGGCAGGCCTAACACATGCAAGTCGAGCGCCCTCTTCGGAGGGAGCGGCGGACGGGTTAGTAACGCGTGGGAACGTGCCCTTCTCTGCGGAATAGCCACTGGAAACGGTGAGTAATACCGCATACGCCCTTCGGGGGAAAGATTTATCGGAGAAGGATCGGCCCGCGTTAGATTAGGTAGTTGGTGGGGTAATGGCCTACCAAGCCTACGATCTATAGCTGGTTTGAGAGGATGATCAGCAACACTGGGACTGAGACACGGCCCAGACTCCTACGGGAGGCAGCAGTGGGGAATCTTAGACAATGGGCGCAAGCCTGATCTAGCCATGCCGCGTGAGTGATGAAGGCCTTAGGGTCGTAAAGCTCTT…	14	9.81767	13.7143
Flavobacterium arcticum	KU529277	50	1482	AGAGTTTGATCTTGGCTCAGGATGAACGCTAGCGGCAGGCCTAACACATGCAAGTCGAGGGGTATAAGGAGCTTGCTCCTTAGAGACCGGCGCACGGGTGCGTAACGCGTATGCAATCTACCTTGTACAGAGGGATAGCCCAGAGAAATTTGGATTAATACCTTATAGTATATGATTTTGGCATCACTATCATATTAAAGATTTATCGGTACAAGATGAGCATGCGTCCCATTAGCTAGTTGGTATGGTAACGGCATACCAAGGCAATGATGGGTAGGGGTCCTGAGAGGGAGATCCCCCACACTGGTACTGAGACACGGACCAGACTCCTACGGGAGGCAGCAGTGAGGAATATTGGTCAATGGGCGCAAGCCTGAACCAGCCATGCCGCGTGCAGGA…	8	5.39811	16
Ketobacter alkanivorans	KY303768	54.4	1528	AGAGTTTGATCATGGCTCAGATTGAACGCTGGCGGCAGGCCTAACACATGCAAGTCGAGCGGTAACAGGGGAGCTTGCTCCTGCTGACGAGCGGCGGACGGGTGAGTAACGCGTGGGAATCTGCCCATTGGTGGGGGATAGCCCGGAGAAATTCGGATTAATACCGCATAATACCTGAGGGTTAAAACGGGGGATCATTAGACCTCGTGCCAATGGATGAGCCCGCGTCAGATTAGCTAGTTGGTAAGGTAAAGGCTTACCAAGGCGACGATCTGTAGCTGGCCTGAGAGGGTGGTCAGTCACACTGGAACTGAGACACGGTCCAGACTCCTACGGGAGGCAGCAGTGGGGAATATTGGGCAATGGGCGCAAGCCTGACCCAGCCATGCCGCGTGTGTG…	10	6.5445	16.3
Archangium gephyra	M94273	53.4	1483	NAATTGGAGAGTTTGATCCTGGCTCAGAACGAACGCTGGCGGCGTGCCTAACACATGCAAGTCGAGCGCGAATGGAGCAATCCTAGTAGAGCGGCGCACGGGTGCGTAACACGTGGATAATCTGCCTGGGNGTCTGGGATAACCAGTCGAAAGATTGGCTAATACCGGATAAGCCCCCGGGAGCTTCGGCTCTTGAGGGAAAAGGTGGCCTCTGTATACAAGCTATCACATCCAGATGAGTCCGCGGCCCATCAGCTAGTTGGCGGGGTAATGGCCCACCAAGGCAACGACGGGTAGCTGGTCTGAGAGGACGATCAGCCACACTGGAACTGAGACACGGTCCAGACTCCTACGGGAGGCAGCAGTGGGGAATTTTGCGCAATGGGCGAAAGCCTGACG…	10	6.74309	16.3
Lactobacillus hokkaidonensis	AB721549	51.3	1502	GATGAACGCTGGCGGTGTGCCTAATACATGCAAGTCGAACGCATTCTCGTTTCAGATTGAAGGTGCTTGCACCTGGAATGAAGAAACAATGGAATGAGTGGCGGACGGGTGAGTAACACGTGGATAACCTGCCCAGAAGTGGGGGATAACATTTGGAAACAGATGCTAATACCGCATAAAAGTCAAAACCACATGGTTTTGATTTAAAAGATGGCCTTGTGCTATCACTTTTGGATGGATCCGCGGCGTATTAGTTAGTTGGTAAGGTAAAGGCCTACCAAGACGATGATACGTAGCCGAACTGAGAGGTTGATCGGCCACAATGGGACTGAGACACGGCCCATACTCCTACGGGAGGCAGCAGTAGGGAATCTTCCACAATGGACGCAAGTCTGATGG…	8	5.32623	12.625
Pseudarthrobacter chlorophenolicus	AF102267	56.8	1446	GATGAACGCTGGCGGCGTGCTTAACACATGCAAGTCGAACGATGAAGCCAGCTTGCTGGTGGATTAGTGGCGAACGGGTGAGTAACACGTGAGTAACCTGCCCTTGACTCTGGGATAAGCCTGGGAAACTGGGTCTAATACCGGATATGACTGATCATCGCATGGTGGTTGGTGGAAAGCTTTTGCGGTTTTGGATGGACTCGCGGCCTATCAGCTTGTTGGTGGGGTAATGGCCTACCAAGGCGACGACGGGTAGCCGGCCTGAGAGGGTGACCGGCCACACTGGGACTGAGACACGGCCCAGACTCCTACGGGAGGCAGCAGTGGGGAATATTGCACAATGGGCGAAAGCCTGATGCAGCGACGCCGCGTGAGGGATGACGGCCTTCGGGTTGTAAA…	20	13.8313	15.65
Belliella baltica	AJ564643	52.6	1445	GATGAACGCTAGCGGCAGGCCTAATACATGCAAGTCGAACGGGATTTGAGACTTCGGTTTTGATGAGAGTGGCGCACGGGTGCGTAACGGCGTATGCAACCTACCTATTACAGGGGGATAGCCCGGGGAAACCCGGATTAATACCCCATGGTATTATGAGCAGGCATCTGTTTATAATTAAAGATTTATCGGTAATAGATGGGCATGCGTAGGATTAGCTAGTTGGTAAGGTAACGGCTTACCAAGGCTATGATCCTTAGGGGTTCTGAGAGGAAGGTCCCCCACACTGGTACTGAGATACGGACCAGACTCCTACGGGAGGCAGCAGTAGGGAATATTGGGCAATGGACGAGAGTCTGACCCAGCCATGCCGCGTGCAGGAAGACGGCGTTATGCGTT…	9	6.22837	16.5556
Yoonia vestfoldensis	AJ582226	54.2	1449	TTAGAGTTTTATCCTGGCTCAGAACGAACGCTGGCGGCAGGCCTAACACATGCAAGTCGAGCGAGACCTTCGGGTCTAGCGGCGGACGGGTTAGTAACGCGTGGGAATATGCCCTTCACTACGGAATAGCCTCGGGAAACTGGGAGTAATACCGTATACGCCCTTTGGGGGAAAGATTTATCGGTGAAGGATTAGCCCGCGTCTGATTAGATAGTTGGTGGGGTAATGGCCTACCAAGTCTACGATCAGTAGCTGGTTTGAGAGGATGATCAGCAACACTGGGACTGAGACACGGCCCAGACTCCTACGGGAGGCAGCAGTGGGGAATCTTAGACAATGGGCGCAAGCCTGATCTAGCCATGCCGCGTGAGTGACGAAGGCCTTAGGGTCGTAAAGCTC…	13	8.9717	13.6154
Catenulispora acidiphila	AJ865857	59.7	1441	GACGAACGCTGGCGGCGTGCTTAACACATGCAAGTCGAACGGTGAACCGCTTTCGGGCGGGGATCAGTGGCGAACGGGTGAGTAACACGTGGGTAACCTGCCCTCCACTCTGGGATAACTCCGGGAAACCGGGGCTAATACCGGATACGACTCGAGGCGGCATCGCCTCGGGTGGAAAGTTTTTCGGTGGAGGATGGACCCGCGGCCTATCAGCTTGTTGGTGGGGTAACGGCCTACCAAGGCGATGACGGGTAGCCGGCCTGAGAGGGCGACCGGCCACACTGGGACTGAGACACGGCCCAGACTCCTACGGGAGGCAGCAGTGGGGAATATTGCACAATGGGCGAAAGCCTGATGCAGCGACGCCGCGTGAGGGATGACGGCCTTCGGGTTGTAAAC…	21	14.5732	14.1429
Wenyingzhuangia fucanilytica	FJ526380	49	1485	AGAGTTTGATTTTGGCTCAGGATGAACGCTAGCGGCAGGCTTAACACATGCAAGTCGAGGGGTAACAGGAATTGCTTGCAATTTGCTGACGACCGGCGCACGGGTGCGTAACGCGTATAGAACCTACCTTAAACAGGGGGATACCCCATGGAAACGTGGACTAATATCCCATAGTGTTGTAGAATGGCATCATTTTACAATTAAAGATTTATCGGTTTAAGATGGCTATGCGTCCTATTAGTTAGTTGGTAAGGTAACGGCTTACCAAGACATCGATAGGTAGGGGTCCTGAGAGGGAGATCCCCCACACTGGTACTGAGACACGGACCAGACTCCTACGGGAGGCAGCAGTGAGGAATATTGGTCAATGGAGGCAACTCTGAACCAGCCATGCCGCGT…	9	6.06061	13.8889
Planococcus halocryophilus	JF742665	55.6	1555	CTATAATGGAGAGTTTGATCCTGGCTCAGGACGAACGCTGGCGGCGTGCCTAATACATGCAAGTCGAGCGGAACCAGAGGAGCTTGCTCCTTCTGGTTTAGCGGCGGACGGGTGAGTAACACGTGGGCAACCTGCCCTGCAGATCGGGATAACTCCGGGAAACCGGTGCTAATACCGAATAGTTTGCGGCCTCTCCTGAGGCTGCACGGAAAGACGGTTTCGGCTGTCACTGCAGGATGGGCCCGCGGCGCATTAGCTAGTTGGTGGGGTAATGGCCTACCAAGGCGACGATGCGTAGCCGACCTGAGAGGGTGATCGGCCACACTGGGACTGAGACACGGCCCAGACTCCTACGGGAGGCAGCAGTAGGGAATCTTCCGCAATGGACGAAAGTCTGAC…	15	9.6463	15.2
Flavisolibacter tropicus	KJ461518	53.3	1439	GGCTCAGGATGAACGCTAGCGGCAGGCTTAATACATGCAAGTCGAGGGGCAGCAGGGTGGTAGCAATACCATTGCTGGCGACCGGCAAACGGGTGCGGAACACGTACGCAATCTACCCATAACTGGGGCATAGCCCTCCGAAAGGAGGATTAATACCTCGTAACCTCTGGGGGTGGCATCACCTCTTTAGTATAGCTCCGGCGGTTATGGATGAGCGTGCGGCTGATTAGGTAGTTGGCGGGGTAACGGCCCACCAAGCCTGCGATCAGTAACTGGTGTGAGAGCACGACCAGTCACACGGGCACTGAGACACGGGCCCGACTCCTACGGGAGGCAGCAGTAAGGAATATTGGTCAATGGAGGCAACTCTGAACCAGCCATGCCGCGTGAAGGATGAAG…	12	8.33912	16
Mucilaginibacter gotjawali	KM588182	51.1	1451	AGAGTTTGATCCTGGCTCAGGATGAACGCTAGCGGCAGGCCTAATACATGCAAGTCGGACGGGATAGGAGAGCTTGCTTTCCTTGAGAGTGGCGCACGGGTGCGTAACACGTATGTAACCTACCTTTATCAGGGGGATAGCCTCTCGAAAGAGAGATTAAGCCCGCATAACATGAAGACACAGCATTGTGATTTCATCAAATATTTATAGGATAAAGATGGGCATGCGGAACATTAGCTAGTTGGTAAGGTAACGGCTTACCAAGGCTACGATGTTTAGGGGATCTGAGAGGATGACCCCCCACACTGGTACTGAGACACGGACCAGACTCCTACGGGAGGCAGCAGTAAGGAATATTGGTCAATGGGCGCAAGCCTGAACCAGCCATGCCGCGTGCAG…	9	6.20262	13.5556
Flavobacterium kingsejongi	KT239020	50.6	1482	TGAGTTTGATCCTGGCGGCTCAGGATGAACGCTAGCGGCAGGCTTAACACATGCAAGTCGAGGGGTATGGTTCTTCGGAACCAGAGACCGGCGCACGGGTGCGTAACGCGTATGCAATCTACCTTTTACAAAGGGATAGCCCAGAGAAATTTGGATTAATACCTTATAGTATTATTGAGTGGCATCATTTAATAATTAAAGATTTATCGGTAAAAGATGAGCATGCGTCCCATTAGCTAGTTGGTATGGTAACGGCATACCAAGGCAACGATGGGTAGGGGTCCTGAGAGGGAGATCCCCCACACTGGTACTGAGACACGGACCAGACTCCTACGGGAGGCAGCAGTGAGGAATATTGGACAATGGGCGCAAGCCTGATCCAGCCATGCCGCGTGCAGG…	10	6.74764	15.8
Deinococcus actinosclerus	KT448814	55.7	1402	CTGGCTCAGGGTGAACGCTGGCGGCGTGCTTAAGACATGCAAGTCGAACGGTCCCTTCGGGGATAGTGGCGCACGGGTGAGTAACGCGTAACTGACCTACCCCAAAGTCGCGGATAACGATTCGAAAGAATCGCTAATACGTGATGTGCTGTCAGATTGTGTTCTGCCAGTAAAGATTTATTGCTTTGGGATGGGGTTGCGTTCCATCAGCTAGTTGGTGGGGTAAAGGCCTACCAAGGCGACGACGGATAGCCGGCCTGAGAGGGTGGCCGGCCACAGGGGCACTGAGACACGGGTCCCACTCCTACGGGAGGCAGCAGTTAGGAATCTTCCACAATGGGCGAAAGCCTGATGGAGCGACGCCGCGTGAGGGATGAAGGTCTTCGGATTGTAAACCTC…	14	9.98573	16.2857
Paraburkholderia caffeinilytica	KT607985	55.7	1493	AGTTTGATCATGGCTCAGATTGAACGCTGGCGGCATGCCTTACACATGCAAGTCGAACGGCAGCACGGACTTCGGTCTGGTGGCGAGTGGCGAACGGGTGAGTAATACATCGGAACGTGTCCTGTAGTGGGGGATAGCCCGGCGAAAGCCGGATTAATACCGCATACGCTCTACGGAGGAAAGGGGGGGATCTTAGGACCTCCCGCTACAGGGGCGGCCGATGGCAGATTAGCTAGTTGGTGGGGTAAAGGCCTACCAAGGCGACGATCTGTAGCTGGTCTGAGAGGACGACCAGCCACACTGGGACTGAGACACGGCCCAGACTCCTACGGGAGGCAGCAGTGGGGAATTTTGGACAATGGGGGCAACCCTGATCCAGCAATGCCGCGTGTGTGAAGA…	14	9.37709	15.6429
Saccharibacillus brassicae	MN100138	55.7	1488	ATCCTGGCTCAGGACGAACGCTGGCGGCATGCCTAATACATGCAAGTCGAGCGGACTGGAAGAGAAGCTTGCTTCTCTGACAGTTAGCGGCGGACGGGTGAGTAACACGTAGGCAACCTGCCTTTCAGTCTGGGATAACTTCCGGAAACGGATGCTAATACCGGATACATCATTTCTCCGCATGGAGAGATGAGGAAAGACGGCGCAAGCTGTCACTGAGAGATGGGCCTGCGGCGCATTAGCTAGTTGGTGGGGTAACGGCTCACCAAGGCGACGATGCGTAGCCGACCTGAGAGGGTGAACGGCCACACTGGGACTGAGACACGGCCCAGACTCCTACGGGAGGCAGCAGTAGGGAATCTTCCACAATGGGCGAAAGCCTGATGGAGCAATGCCGCG…	13	8.73656	11.7692
Phaeobacter gallaeciensis	Y13244	55.2	1382	ACGAACGCTGGCGGCAGGGCTAACACATGCAAGTCGAGCGCACTCTTCGGAGTGAGCGGCGGACGGGTTAGTAACGCGTGGGAACGTGCCCTTCTCTAAGGAATAGCCACTGGAAACGGTGAGTAATACCTTATACGCCCTTCGGGGGAAAGATTTATCGGAGAAGGATCGGCCCGCGTTAGATTAGATAGTTGGTGGGTAACGGCCTACCAAGTCTACGATCTATAGCTGGTTTTAGAGGATGATCAGCAACACTGGGACTGAGACACGGCCCAGACTCCTACGGGAGGCAGCAGTGGGGAATCTTGGACAATGGGCGCAAGCCTGATCCAGCCATGCCGCGTGAGTGATGAAGGCCTTAGGGTCGTAAAGCTCTTTCGCCAGAGATGATAATGACAG…	11	7.95948	14.3636
Planktomarina temperata	GQ369962	54.1	1441	ACGAACGCTGGCGGCAGGCCTAATACATGCAAGTCGAGCGCGCCCTTCGGGGTGAGCGGCGGACGGGTGAGTAACGCGTGGGAATATGCCCTTCTCTAAGGAATAGCCTCTGGAAACGGAGAGTAATACCTTATACGCCCTTTGGGGGAAAGATTTATCGGAGAAGGATTAGCCCGCGTTAGATTAGGTAGTTGGTGGGGTAATGGCCTACCAAGCCTACGATCTATAGCTGGTTTGAGAGGATGATCAGCCACACTGGGACTGAGACACGGCCCAGACTCCTACGGGAGGCAGCAGTAGGGAATCTTAGACAATGGGGGCAACCCTGATCTAGCCATGCCGCGTGTGTGATGAAGGCCCTAGGGTCGTAAAGCACTTTCGCCAGAGATGATAATGACA…	14	9.71548	13.5714
Luteitalea pratensis	KT287072	58.1	1506	TAGAGTTTGATCCTGGCTCAGAATCAACGCTGGCGGCGTGCCTAACACATGCAAGTCGAACGTGAAAGGGGCTTCGGCCCCGAGTAAAGTGGCAAACGGGTGAGTAACGCGTGGGTGATCTGCCTCTGAGTGGGGGATAACCTTCCGAAAGGAGGGCTAATACCGCATGACATCCTGTTCTTGGATGAACGGAGATCGAAGCTGGGGACCGCAAGGCCTGGCGCTTGGAGAGGAGCCCGCGTCCGATTAGCTAGTTGGTGGGGTAATGGCTCACCAAGGCGACGATCGGTAGCCGGCCTGAGAGGGCGGACGGCCACACTGGGACTGAGACACGGCCCAGACTCCTACGGGAGGCAGCAGTGGGGAATTGTTCGCAATGGGCGCAAGCCTGACGACGCA…	19	12.6162	14.2632
Sulfuricurvum kujiense	AB053951	51.7	1229	CTATGTCCTATCAGCTGGTTGGTGAGGTAATGGCTCACCAAGGCTATGACGGGTATCTGGTTTGAGAGGATGATCAGACACACTGGAACTGAGACACGGTCCAGACTCCTACGGGAGGCAGCAGTGAGGAATATTGCACAATGGAGGAAACTCTGATGCAGCAACGCCGCGTGGAGGATGACGCATTTCGGTGTGTAAACTCCTTTTAAGAGGGAAGATAATGACGGTACCTCTTGAATAAGCACCGGCTAACTCCGTGCCAGCAGCCGCGGTAATACGGAGGGTGCAAGCGTTACTCGGAATCACTGGGCGTAAAGGGTGCGTAGGCTGACTTTTAAGTCAGGCGTGAAATCCAATGGCTTAACCATTGAACTGCGCTTGAAACTGGGAGTCTAGAGT…	10	8.1367	14
Leptothrix cholodnii	AB602771	55.4	1418	CATGCCTTACACATGCAAGTCGAACGGTAGAGGAGCAATCCTCGAGAGTGGCGAACGGGTGAGTAATGTATCGGAACGTGCCCAGTAGTGGGGGATAGCCCGGCGAAAGCCGGATTAATACCGCATGAGACCTGAGGGTGAAAGCGGGGGACTCGCAAGGGCCTCGCGCTACTGGAGCGGCCGATATCAGATTAGGTAGTTGGTGGGGTAAAAGCCTACCAAGCCTGCGATCTGTAGCTGGTCTGAGAGGACGACCAGCCACACTGGGACTGAGACACGGCCCAGACTCCTACGGGAGGCAGCAGTGGGGAATTTTGGACAATGGGCGAAAGCCTGATCCAGCCATGCCGCGTGCGGGAAGAAGGCCTTCGGGTTGTAAACCGCTTTTGTCAGGGAAGA…	13	9.16784	14.6154
Collimonas fungivorans	AJ310394	53	1453	ATTGAACGCTGGCGGCATGCCTTACACATGCAAGTCGAACGGTAACAGGGAGCTTGCTCCGCTGACGAGTGGCGAACGGGTGAGTAATATATCGGAACGTACCTTTGAGTGGGGGATAACTAGTCGAAAGACTAGCTAATACCGCATACGATCTACGGATGAAAGTGGGGGCTCGCAAGACCTCATGCTCATAGAGCGGCCGATATCTGATTAGCTAGTTGGTGAGGTAAAGGCTCACCAAGGCATCGATCAGTAGCTGGTCTGAGAGGACGACCAGCCACACTGGGACTGAGACACGGCCCAGACTCCTACGGGAGGCAGCAGTGGGGAATTTTGGACAATGGGGGCAACCCTGATCCAGCAATGCCGCGTGAGTGAAGAAGGCCTTCGGGTTGTAAA…	8	5.50585	14.5
Nakamurella multipartita	D50066	58.6	1290	GACGAACGCTGGCGGCGTGCTTAACACATGCAAGTCGAACGGAAAGGCCTTCGGGGTACTCGAGTGGCGAACGGGTGAGTAACACGTGGGTAACCTGCCCTCAGCTTCGGGATAACTCCGGGAAACCGGGGCTAATACCGGATATTCATTGTCTGCCGCATGGTGGGTGGTGGAAAGTTTTTTCGGCTGGGGATGGGCCCGCGGCCTATCAGCTTGTTGGTGGGGTGATGGCCTACCAAGGCGTCGACGGGTAGCCGGCCTGAGAGGGCGACCGGCCACACTGGGACTGAGACACGGCCCAGACTCCTACGGGAGGCAGCAGTGGGGAATATTGCGCAATGGGCGGAAGCCTGACGCAGCGACGCCGCGTGAGGGATGACGGCCTTCGGGTTGTAAACC…	18	13.9535	14.8889
Polaribacter vadi	KT355267	49.5	1439	AGGATGAACGCTAGCGGCAGGCTTAACACATGCAAGTCGAGGGGTAACATTGTGCTTGCACAGATGACGACCGGCGCACGGGTGCGTAACGCGTATAGAATCTACCTTTTACAGGGGGATAGCCTTTAGAAATGAAGATTAATATCCCATAGTATTGAGACTTGGCATCAAGACTTAATTAAAGATTTATCGGTAAAAGATGACTATGCGTCCTATTAGCTAGATGGTAAGGTAATGGCTTACCATGGCTACGATAGGTAGGGGTCCTGAGAGGGAGATCCCCCACACTGGTACTGAGACACGGACCAGACTCCTACGGGAGGCAGCAGTGAGGAATATTGGGCAATGGAGGTAACTCTGACCCAGCCATGCCGCGTGCAGGAAGACTGCCCTATGGGT…	7	4.86449	14
Paenibacillus crassostreae	KU057345	54.7	1461	CTCAGGACGAACGCTGGCGGCGTGCCTAATACATGCAAGTCGAGCGGAGTGATTTGAAAGCTTGCTTTCAAATCACTTAGCGGCGGACGGGTGAGTAACACGTAGGTAACCTGCCTGTAAGACTGGGATAACTACCGGAAACGGTAGCTAATACCGGATAACTTGTTTCCTCTCCTGGGGAGACACTGAAAGGCGGAGTAATCTGCCACTTACAGATGGGCCTGCGGCGCATTAGCTAGTTGGTGAGGTAACGGCTCACCAAGGCGACGATGCGTAGCCGACCTGAGAGGGTGAACGGCCACACTGGGACTGAGACACGGCCCAGACTCCTACGGGAGGCAGCAGTAGGGAATCTTCCGCAATGGACGAAAGTCTGACGGAGCAACGCCGCGTGAGTGA…	11	7.52909	12.3636
Hydrogenophaga crassostreae	KU198320	54.2	1455	ATTGAACGCTGGCGGCATGCTTTACACATGCAAGTCGAACGGTAACAGGTCTTCGGATGCTGACGAGTGGCGAACGGGTGAGTAATGCATCGGAACGTGCCCAGTCGTGGGGGATAACGCAGCGAAAGCTGCGCTAATACCGCATACGATCTATGGATGAAAGCGGGGGACCGTAAGGCCTCGCGCGATTGGAGCGGCCGATGTCAGATTAGGTAGTTGGTGGGGTAAAGGCTCACCAAGCCAACGATCTGTAGCTGGTCTGAGAGGACGACCAGCCACACTGGAACTGAGACACGGTCCAGACTCCTACGGGAGGCAGCAGTGGGGAATTTTGGACAATGGGCGCAAGCCTGATCCAGCAATGCCGCGTGCAGGAAGAAGGCCTTCGGGTTGTAAACT…	14	9.62199	14.4286
Brachybacterium ginsengisoli	KC876052	56.6	1416	TCGAACGATGACGGTGGTGCTTGCATCACCTGATTAGTGGCGAACGGGTGAGTAACACGTGAGTAACCTGCCCTTCACTTCGGGATAACCTCGGGAAATCGTGGCTAATACCGGATATGAGCTCCTTCCGCATGGCGGGGGTTGGAAAGATTTATCGGTGAAGGATGGACTCGCGGCCTATCAGTTTGTTGGTGAGGTAATGGCTCACCAAGGCGATGACGGGTAGCCGGCCTGAGAGGGCGACCGGCCACACTGGGACTGAGACACGGCCCAGACTCCTACGGGAGGCAGCAGTGGGGAATATTGCACAATGGGCGAAAGCCTGATGCAGCGACGCCGCGTGGGGGATGACGGCCTTCGGGTTGTAAACCCCTTTCAGTAGGGAAGAAGCGAAAGTGA…	16	11.2994	16.375
Sulfuritalea hydrogenivorans	AB552842	55.9	1448	ATTGAACGCTGGCGGAATGCTTTACACATGCAAGTCGAGCGGCAGCGCGGGGGCAACCCTGGCGGCGAGCGGCGAACGGGTGAGTAACATATCGGAACGTACCCCGTCGTGGGGGATAACACAGCGAAAGTTGTGCTAATACCGCATACGACCTGAGGGTGAAAGCGGGGGACCGTAAGGCCTCGCGCGATGGGAGCGGCCGATATCGGATTAGCTAGTTGGTGGGGTAAAGGCTCACCAAGGCGACGATCCGTAGCTGGTCTGAGAGGACGACCAGCCACACTGGAACTGAGACACGGTCCAGACTCCTACGGGAGGCAGCAGTGGGGAATTTTGGACAATGGGGGCAACCCTGATCCAGCCATTCCGCGTGAGTGAAGAAGGCCTTCGGGTTGTAAA…	13	8.9779	15.0769
Nonlabens dokdonensis	DQ017065	50	1481	GATGAACGCTAGCGGCAGGCCTAACACATGCAAGTCGAGGGGCAGCATATCTAGCTTGCTAGATGATGGCGACCGGCGCACGGGTGCGTAACGCGTATACAATCTGCCTATCACTGAGGGATAGCCCGAAGAAATTTGGATTAACACCTCATAGTATTATTGAATCGCATGGTTTAATAATTAAAGGTTACGGTGATAGATGAGTATGCGTCCTATTAGCTAGATGGTAAGGTAAAGGCTTACCATGGCTACGATAGGTAGGGGTCCTGAGAGGGAGATCCCCCACACTGGTACTGAGACACGGACCAGACTCCTACGGGAGGCAGCAGTGAGGAATATTGGACAATGGGCGCAAGCCTGATCCAGCCATGCCGCGTGTAGGAAGACGGCCCTATGGGT…	9	6.07698	14.2222
Pedobacter ginsengisoli	AB245371	51.2	1430	TGGCTCAGGATGAACGCTAGCGGCAGGCCTAATACATGCAAGTCGAACGATACTATCCAGCTTGCTGGATAGGAAAGTGGCGCACGGGTGCGTAACGCGTATGCAACCTACCTTAATCAGGGGGATAGCCCGAAGAAATTCGGATTAACACCGCATAAAAACACAGTACAGCATTGTACAATGTTCAAATATTTATAGGATTAAGATGGGCATGCGTGTCATTAGCTAGTTGGCGGGGTAACGGCCCACCAAGGCGACGATGACTAGGGGATCTGAGAGGATGACCCCCCACACTGGTACTGAGACACGGACCAGACTCCTACGGGAGGCAGCAGTAAGGAATATTGGTCAATGGAGGCAACTCTGAACCAGCCATGCCGCGTGCAGGAAGACAGCCCT…	13	9.09091	14.1538
Labilithrix luteola	AB847449	55.8	1483	AACGAACGTTAGCGGCGCGCCTAACACATGCAAGTCGCACGAGAAAGGGCTTCGGCCCCGGTAAAGTGGCGCACGGGTGAGTAACACGTGGGTAATCTGCCTTCGAGCGGGGGATAACATTCCGAAAGGAGTGCTAATACCGCATAAGACCACAAGCTTCGCAAGAAGCAGCGGTCAAAGCTGGCCTCTGTATACACGCTAGCACTTGAAGATGAGCCCGCGGCCCATCATGGTAGTTGGTAGGGTAATGGCCTACCAAGCCGAAGACGGGTAACTGGTCTGAGAGGATGATCAGTCACACTGGAACTGAGACACGGTCCAGACTCCTACGGGAGGCAGCAGTGGGGAATCTTGCGCAATGGGCGAAAGCCTGACGCAGCGACGCCGCGTGAGTGATGA…	11	7.4174	15.3636
Shewanella pealeana	AF011335	54.5	1492	GATCTTGGCTCAGATTGAACGCTGGCGGCAGGCCTAACACATGCAAGTCGAGCGGTTACACAAGGGAGCTTGCTCCTGAGGTGACGAGCGGCGGACGGGTGAGTAATGCCTAGGTATCTGCCCAGTCGAGGGGGATAACAGTTGGAAACGACTGCTAATACCGCATACGCCCTACGGGGGAAAGGAGGGGACCTTCGGGCCTTCCGCGATTGGATGAACCTAGGTGGGATTAGCTACTTGGTGAGGTAATGGCTCACCAAGGCGACGATCCCTACCTGGTCTGAGAGGATGATCAGCCACACTGGAACTGAGACACGGTCCAGACTCCTACGGGAGGCAGCAGTGGGGAATATTGCACAATGGGCGAAAGCCTGATGCAGCCATGCCGCGTGTGTGAAG…	17	11.3941	12.9412
Rhodoferax ferrireducens	AF435948	54.4	1470	AGAGTTTGATCCTGGCTCAGATTGAACGCTGGCGGCATGCCTTACACATGCAAGTCGAACGGCAGCACGGGAGCAATCCTGGTGGCGAGTGGCGAACGGGTGAGTAATATATCGGAACGTGCCCAGTCGTGGGGGATAACGCAGCGAAAGCTGTGCTAATACCGCATACGATCTCTGGATGAAAGCGGGGGACTCGCAAGGGCCTCGCGCGATTGGAGCGGCCGATATCAGATTAGCTAGTTGGTGGGGTAAAAGCCCACCAAGGCGACGATCTGTAGCTGGTCTGAGAGGACGACCAGCCACACTGGAACTGAGACACGGTCCAGACTCCTACGGGAGGCAGCAGTGGGGAATTTTGGACAATGGGCGCAAGCCTGATCCAACAATGCCGCGTGCAGG…	14	9.52381	13.4286
Cyclobacterium marinum	AJ575266	53.5	1476	GATGAACGCTAGCGGCAGGCCTAATACATGCAAGTCGTACGGGATTTCATCTTTCGGGATGAATGAGAGTGGCGCACGGGTGCGTAACGCGTATGCAACCTACCTGTTACAGGGAGATAGCCCGGGGAAACTCGGATTAATATTCCATAGTATATAATCGTTGCATGGTGATTATATTAAAGCCTTCGGGTGGTAACAGATGGGCATGCGTAGGATTAGCTAGTTGGCGAGGTAACGGCTCACCAAGGCGACGATCCTTAGGGGTTCTGAGAGGAAGGTCCCCCACACTGGCACTGAGATACGGGCCAGACTCCTACGGGAGGCAGCAGTAGGGAATATTGGTCAATGGGCGAGAGCCTGAACCAGCCATGCCGCGTGCAGGAAGACGGCGTTCTGCGT…	11	7.45257	16.0909
Methylocystis heyeri	AM283543	56.1	1425	ATCATGGCTCAGAACGAACGCTGGCGGCAGGCTTAACACATGCAAGTCGAACGCCCCGCAAGGGGAGTGGCAGACGGGTGAGTAACACGTGGGAACGTACCCTTTGGTTCGGAATAACTCAGGGAAACTTGAGCTAATACCGGATAAGTGCGAGAGCAGAAAGATTTATCGCCGAAGGATCGGCCCGCGTCCGATTAGCTAGTTGGTGAGGTAATGGCTCACCAAGGCGACGATCGGTAGCTGGTCTGAGAGGATGATCAGCCACATTGGGACTGAGACACGGCCCAAACTCCTACGGGAGGCAGCAGTGGGGAATATTGGACAATGGGCGCAAGCCTGATCCAGCCATGCCGCGTGAGTGATGAAGGCCTTAGGGTTGTAAAGCTCTTTCGCCAGGGA…	15	10.5263	14.4
Pseudoalteromonas translucida	AY040230	53.6	1500	TCAGATTGAACGCTGGCGGCAGGCCTAACACATGCAAGTCGAGCGGTAACAGAGAGAAGCTTGCTTCTTTGCTGACGAGCGGCGGACGGGTGAGTAATGCTTGGGAACATGCCTTGAGGTGGGGGACAACAGTTGGAAACGACTGCTAATACCGCATAATGTCTACGGACCAAAGGGGGCTTCGGCTCTCGCCTTTAGATTGGCCCAAGTGGGATTAGCTAGTTGGTGAGGTAATGGCTCACCAAGGCGACGATCCCTAGCTGGTTTGAGAGGATGATCAGCCACACTGGGACTGAGACACGGCCCAGACTCCTACGGGAGGCAGCAGTGGGGAATATTGCACAATGGGCGCAAGCCTGATGCAGCCATGCCGCGTGTGTGAAGAAGGCCTTCGGGTTG…	15	10	13.8
Herminiimonas arsenicoxydans	AY728038	51.7	1657	AGCGCGGTTATCAAGCTTGCTTGGTGGCTATAACTTTAAATATTAAATGCTCACAAAGAAATATAGATACTTTCGGTTAAACGGAAGTACCTGTCAGTATTTTGAGTGAGCGACCGGTTCGAAAGAACCATGTCAGCAATGACATAAAACAGAGATTGAACTGAAGAGTTTGATCCTGGCTCAGATTGAACGCTGGCGGCATGCCTTACACATGCAAGTCGAACGGCAGCATGGGAGCTTGCTCCTGATGGCGAGTGGCGAACGGGTGAGTAATATATCGGAACGTACCCTAGAGTGGGGGATAACGCAGCGAAAGTTGCGCTAATACCGCATACGATCTACGGATGAAAGTGGGGGATCGCAAGACCTCATGCTCATGGAGCGGCCGATATCTGATTA…	7	4.2245	14.8571
Glaciecola nitratireducens	AY787042	52.1	1397	TGGCGGCAGGCCTACACATGCAAGTCGANCGGAAACATGTCTAGCTTGCTAGATGATGTCGAGTGGCGGACGGGTGAGTAATGCCTGGGAATTTGCCTTTGTGTGGGGGATAACCATTGGAAACGATGGCTAATACCGCATGATACCTACGGGTCAAAGGGGGCTTCGGCTCCCGCGCAAAGAGAAGCCCAGGTGAGATTAGCTAGTTGGTGAGGTAAAGGCTCACCAAGGCGACGATCTCTAGCTGTTCTGAGAGGAAGATCAGCCACACTGGAACTGAGACACGGTCCAGACTCCTACGGGAGGCAGCAGTGGGGAATATTGCACAATGGGCGAAAGCCTGATGCAGCCATGCCGCGTGTGTGAAGAAGGCCTTCGGGTTGTAAAGCACTTTCAGTT…	11	7.87402	14.5455
Inhella inkyongensis	DQ664238	56.1	1472	TGGCTCAGATTGAACGCTGGCGGCATGCCTTACACATGCAAGTCGAACGGTAACGCGGGGCAACCTGGCGACGAGTGGCGAACGGGTGAGTAATGCATCGGAACGTGCCTGGTAGTGGGGGATAACTGCTCGAAAGAGCAGCTAATACCGCATACGACCTGAGGGTGAAAGGGGGGGATCGCAAGACCTCTCGCTATCAGAGCGGCCGATGTCGGATTAGCTAGTTGGTGGGGTAAAGGCCCACCAAGGCGACGATCCGTAGCTGGTCTGAGAGGACGACCAGCCACACTGGGACTGAGACACGGCCCAGACTCCTACGGGAGGCAGCAGTGGGGAATTTTGGACAATGGACGCAAGTCTGATCCAGCCATGCCGCGTGCGGGAAGAAGGCCTTCGGGT…	15	10.1902	14.8667
Nocardioides dokdonensis	EF633986	58.1	1385	TTAACACATGCAAGTCGAGCGGTAAGGCCCTTCGGGGTACACGAGCGGCGAACGGGTGAGTAACACGTGAGTAATCTGCCCCTCACTTCGGGATAAGCCTCGGAAACGGGGTCTAATACCGGATACGACACAGACCTGCATGGGTTCTGTGTGGAAAGTTTTTCGGTGGGGGATGTGCTCGCGGCCTATCAGCTTGTTGGTGGGGTAATGGCCTACCAAGGCTTCGACGGGTAGCCGGCCTGAGAGGGTGACCGGCCACACTGGGACTGAGACACGGCCCAGACTCCTACGGGAGGCAGCAGTGGGGAATATTGGACAATGGGCGGAAGCCTGATCCAGCAACGCCGCGTGAGGGATGACTGCCTTCGGGTTGTAAACCTCTTTCAGTGGGGACGAAGC…	20	14.4404	15.25
Variibacter gotjawalensis	HF970589	56	1407	AGCGAACGCTGGCGGCAGGCTTAACACATGCAAGTCGAGCGCCCCGCAAGGGGAGCGGCAGACGGGTGAGTAACACGTGGGAACGTACCTTTTGGTTCGGAACAACACAGGGAAACTTGTGCTAATACCGGATAAGCCCTTACGGGGAAAGATTTATCGCCAAAAGATCGGCCCGCGTCTGATTAGCTAGTTGGTGGGGTAATGGCCCACCAAGGCGACGATCAGTAGCTGGTCTGAGAGGATGATCAGCCACACTGGGACTGAGACACGGCCCAGACTCCTACGGGAGGCAGCAGTGGGGAATATTGGACAATGGGGGCAACCCTGATCCAGCCATGCCGCGTGAGTGATGAAGGCCTTAGGGTTGTAAAGCTCTTTCGTTGGGGAAGATAATGACGG…	14	9.95025	13.5714
Terriglobus saanensis	HM214537	55.1	1492	AGAGTTTGATCCTGGCTCAGAATCAACGCTGGCGGCGTGCCTAACACATGCAAGTCGCACGAGAAAGGGACTTCGGTCCTGAGTAAAGTGGCGTACGGGTGAGTAACACGTGACTAACCTACCTCCGAGTGGGGAATAACCTAGGGAAACCTGGGCTAATACCGCATAACACTTACGAGTCAAAGCAGCAATGCGCTTGGAGAGGGGGTCGCGGCAGATTAGCTAGTTGGCGGGGTAATGGCCCACCAAGGCAATGATCTGTATCCGGCCTGAGAGGGCGCACGGACACACTGGAACTGAAACACGGTCCAGACTCCTACGGGAGGCAGCAGTGGGGAATTTTGCGCAATGGGGGAAACCCTGACGCAGCAACGCCGCGTGGAGGATGAAGTATCTTGG…	15	10.0536	15.7333
Salipiger profundus	JX397932	55.4	1425	AGAGTTTGATCATGGCTCAGAACGAACGCTGGCGGCAGGCCTAACACATGCAAGTCGAGCGAAGCCTTCGGGCTTAGCGGCGGACGGGTGAGTAACGCGTGGGAACGTGCCCTTCACTACGGAATAGTCCCGGGAAACTGGGTTTAATACCGTATGCGCCCTTCGGGGGAAAGAATTTCGGTGAAGGATCGGCCCGCGTTAGATTAGGTAGTTGGTGGGGTAATGGCCTACCAAGCCTACGATCTATAGCTGGTTTGAGAGGATGATCAGCCACACTGGGACTGAGACACGGCCCAGACTCCTACGGGAGGCAGCAGTGGGGAATCTTAGACAATGGGGGCAACCCTGATCTAGCCATGCCGCGTGAGTGATGAAGGCCTTAGGGTCGTAAAGCTCTTT…	14	9.82456	13.7857
Nitrosospira lacus	KC477402	54.5	1458	ATTGAACGCTGGCGGCATGCTTTACACATGCAAGTCGAACGGCAGCACGGGGGCAACCCTGGTGGCGAGTGGCGAACGGGTGAGTAATGCATCGGAACGTATCCTTAAGTGGGGGATAACGCATCGAAAGATGCGCTAATACCGCATAATCTCTGAGGAGAAAAGCAGGGGATCGCAAGACCTTGCGCTTTTGGAGCGGCCGATGTCTGATTAGCTAGTTGGTGAGGTAAAGGCTTACCAAGGCTTCGATCAGTAGCTGGTCTGAGAGGACGACCAGCCACACTGGGACTGAGACACGGCCCAGACTCCTACGGGAGGCAGCAGTGGGGAATTTTGGACAATGGGGGAAACCCTGATCCAGCCATGCCGCGTGAGTGAAGAAGGCCTTCGGGTTGTAAA…	9	6.17284	16.2222
Hymenobacter sedentarius	KF601295	56.7	1452	GCTCAGGATGAACGCTAGCGGCAGGCCTAATACATGCAAGTCGAACGGTCTCTAGCAATGGAGATAGTGGCGCACGGGTGCGTAACGCGTAACCAACCTACCCAGTTCTGGGGGATAGCCCGCCGAAAGGCGGATTAATACCGCATAAGACCATAGAGTGGCATCGCTCAGTGGTTAAAGATTTATTGGAATTGGATGGGGTTGCGTGCCATTAGCTAGTTGGGGGGGTAACGGCCCACCAAGGCGACGATGGCTAGGGGAGCTGAGAGGCTGGTCCCCCACACGGGCACTGAGATACGGGCCCGACTCCTACGGGAGGCAGCAGTAGGGAATATTGGGCAATGGGCGAGAGCCTGACCCAGCCATGCCGCGTGCAGGATGAAGGCTTTCTGAGTCGTA…	14	9.64187	14.7857
Flavobacterium crassostreae	KU057346	50.3	1405	CAAGTCGAGGGGTATAGTTCTTCGGAACTAGAGACCGGCGCACGGGTGCGTAACGCGTATGCAATCTACCTTTCACAGAGGGATAGCCCAGAGAAATTTGGATTAATACCTCATAGTATAGCAGTCTCGCATGAGACCACTATTAAAGATTTATCGGTGAAAGATGAGCATGCGTCCCATTAGCTAGTTGGTATGGTAACGGCATACCAAGGCTACGATGGGTAGGGGTCCTGAGAGGGAGATCCCCCACACTGGTACTGAGACACGGACCAGACTCCTACGGGAGGCAGCAGTGAGGAATATTGGACAATGGGCGCAAGCCTGATCCAGCCATGCCGCGTGCAGGATGACGGTCCTATGGATTGTAAACTGCTTTTATACAGGAAGAAACCCTGGTTC…	8	5.69395	15.625
Thalassotalea crassostreae	KU160140	52.9	1464	TCAGATTGAACGCTGGCGGCAGGCTTAACACATGCAAGTCGAGCGGTAACATTTCTAGCTTGCTAGAAGATGACGAGCGGCGGACGGGTGAGTAATGCTTGGGAATATGCCTTTAGGTGGGGGACAACAGTTGGAAACGACTGCTAATACCGCATAATGTCTACGGACCAAAGGAGGGGCTCTTCGGACCTTTCGCCTTTAGATTAGCCCAAGTGAGATTAGCTAGTAGGTGAGGTAATGGCTCACCTAGGCGACGATCTCTAGCTGGTTTGAGAGGATGATCAGCCACACTGGGACTGAGACACGGCCCAGACTCCTACGGGAGGCAGCAGTGGGGAATATTGCACAATGGGGGAAACCCTGATGCAGCCATGCCGCGTGTGTGAAGAAGGCCTTCGG…	12	8.19672	13.4167
Echinicola strongylocentroti	KU647633	55.5	1423	GATGAACGCTAGCGGCAGGCCTAATACATGCAAGTCGAACGGTATGTCGGTCTTCGGATTGGCAGAGAGTGGCGCACGGGTGCGTAACGCGTATGCAACCTACCTTCCACAGGGGGATAGCCCGGGGAAACCCGGATTAATACCCCATGGCATATAGGGACGGCATCGTCCTGATATTAAAGATTCATCGGTGGAAGATGGGCATGCGTAGGATTAGCTAGTTGGTGCGGTAACGGCGCACCAAGGCGATGATCCTTAGGGGTTCTGAGAGGAAGGTCCCCCACACTGGCACTGAGATACGGGCCAGACTCCTACGGGAGGCAGCAGTAGGGAATATTGGTCAATGGGCGATAGCCTGAACCAGCCATGCCGCGTGCAGGAAGACGGCCTTACGGGTTG…	12	8.43289	15.8333
Paenibacillus baekrokdamisoli	LC082229	54.8	1477	CTGGCTCAGGACGAACGCTGGCGGCGTGCCTAATACATGCAAGTCGAGCGGATTTAAGAGGAAGCTTGCTTCCGATTAAATTAGCGGCGGACGGGTGAGTAACACGTAGGCAACCTGCCTACAAGATCGGGATAACATTCGGAAACGAATGCTAATACCGGATACACAATTTGGCTGCATGGCCGAATTGGGAAAGGCGGAGCAATCTGCCGCTTGTAGATGGGCCTGCGGCGCATTAGCTAGTTGGTGAGGTAACGGCTCACCAAGGCGACGATGCGTAGCCGACCTGAGAGGGTGATCGGCCACACTGGGACTGAGACACGGCCCAGACTCCTACGGGAGGCAGCAGTAGGGAATCTTCCGCAATGGACGAAAGTCTGACGGAGCAACGCCGCGTGA…	13	8.80162	12.6923
Nocardioides baekrokdamisoli	LC127008	57.5	1437	GAGTTTGATCATGGCTCAGGACGAACGCTGGCGGCGTGCTTAACACATGCAAGTCGAGCGGAAAGGCCTTTCGGGGTACTCGAGCGGCGAACGGGTGAGTAACACGTGAGTAATCTGCCCTGCACTCTGGGATAGCCATCGGAAACGGTGATTAATACTGGATATGAGCAATCCACGCATGTGGGTTGTTGGAAAGTTTTTCGGTGCAGGATGTGCTCGCGGCCTATCAGCTTGTTGGTGGGGTAATGGCCTACCAAGGCTTCGACGGGTAGCCGGCCTGAGAGGGTGACCGGCCACACTGGGACTGAGACACGGCCCAGACTCCTACGGGAGGCAGCAGTGGGGAATATTGGACAATGGGCGGAAGCCTGATCCAGCAACGCCGCGTGAGGGATGACG…	18	12.5261	16.2778
Flavobacterium sangjuense	MH168564	51	1480	CTCAGGATGAACGCTAGCGGCAGGCTTAACACATGCAAGTCGAGGGGTAGGGTAGCAATACCTGAGACCGGCGCACGGGTGCGTAACGCGTATGCAATCTACCTTTTACAGAGGGATAGCCCAGAGAAATTTGGATTAATACCTCATAGCATTGCGAAATGGCATCATTTTGCAATTAAAGTTCCAACGGTAAAAGATGAGCATGCGTCCCATTAGCTAGATGGTAAGGTAACGGCTTACCATGGCTACGATGGGTAGGGGTCCTGAGAGGGAGATCCCCCACACTGGTACTGAGACACGGACCAGACTCCTACGGGAGGCAGCAGTGAGGAATATTGGACAATGGGCGCAAGCCTGATCCAGCCATGCCGCGTGCAGGAAGACGGTCCTATGGATTGT…	9	6.08108	14.7778
Cohnella abietis	MK418450	55.4	1489	AGGCTCAGGACGAACGCTGGCGGCGTGCCTAATACATGCAAGTCGAACGGATCTTGTTTAGAAGCTTGCTTCTGAACTTGGTTAGTGGCGGACGGGTGAGTAACACGTAGGCAACCTGCCCATAAGATCGGGATAACATTCGGAAACGAATGCTAAGACCGGATAAACAATTTGATCGCATGGTCGAATTGGGAAACGCGGAGCAATCTGCGGCTTGTGGATGGGCCTGCGGCGCATTAGCTAGTTGGTGGGGTAATGGCTCACCAAGGCGACGATGCGTAGCCGACCTGAGAGGGTGAACGGCCACACTGGGACTGAGACACGGCCCAGACTCCTACGGGAGGCAGCAGTAGGGAATCTTCCACAATGGGCGAAAGCCTGATGGAGCAACGCCGCGTG…	15	10.0739	12.6667
Chloroherpeton thalassium	NR_041767	50.5	1403	TTTGATCCTGGCTCAGGACGAACCGTGGCGGCGTGCCTAACACATGCAAGCCAAAGGAAAGCTTCGGTTAGTACTTGGCGTACGGGTGAGTAAGGTATTGGTAATCTGCCTCTTGGTCTGACATACCTTGCAGAAATCGAAGATAATTTCAGATAATGCAGCGGCACCGCATGGTGATGTTGTTAAAGACTTGTTGCCAAGAGATGAGCCTATATTTCATCAGGTAGTTGGTGGGGTAATAGCCTACCAAGCCTACGACGGATAACTGGTCTGAGAGGATGATCAGTCACACTGGAACTGAGACACGGTCCAGACTCCTACGGGAGGGAGCAGTGAGGAATATTGCGGCAATGGGTGAAAGCCTGACGCAGCAACGCCGCGTGGATGATGAAGTTCTTA…	9	6.41483	16.6667
Pseudoalteromonas luteoviolacea	X82144	52.9	1431	TTGAACGCTGGCGGCAGGCCTAACACATGCAAGTCGAGCGGTAACATTTCTAGCTTGCTAGAAGATGACGAGCGGCGGACGGGTGAGTAATGCTTGGGAACGTGCCGTAAGGTGGGGGACAACCATTGGAAACGATGGCTAATACCGCATAATGTCTACGGACCAAAGGGGGCTTCGGCTCTCGCCTTATGATCGGCCCAAGTGGGATTAGCTAGTTGGTAAGGTAATGGCTTACCAAGGCGACGATCCCTAGCTGGTTTGAGAGGATGATCAGCCACACTGGAACTGAGACACGGTCCAGACTCCTACGGGAGGCAGCAGTGGGGAATATTGCACAATGGGCGCAAGCCTGATGCAGCCATGCCGCGTGTGTGAAGAAGGCCTTCGGGTTGTAAAGCA…	14	9.78337	14.0714
Croceibacter atlanticus	AY163576	53.9	1489	AGAGTTTGATCATGGCTCAGGATGAACGCTAGCGGCAGGCCTAACACATGCAAGTCGAACGGCAGCGGGAAGGAGCTTGCTCCTTTGCCGGCGAGTGGCGCACGGGTGCGTAACGCGTATACAACCTACCTTATACAGGGGTATAGCCCAGGGAAACTTGGATTAACACCCCATAGTAATATGTTTTGGCATCATTACATATTTAAAACTACGGTGGTATAAGATGGGTATGCGTCCCATTAGCTTGTTGGTGTGGTAACGGCACACCAAGGCAACGATGGGTAGGGGCCCTGAGAGGGGGATCCCCCACACTGGTACTGAGACACGGACCAGACTCCTACGGGAGGCAGCAGTGAGGAATATTGGACAATGGGCGGGAGCCTGATCCAGCCATGCCGC…	12	8.0591	15.0833
Tenacibaculum todarodis	KX066858	50	1482	AGAGTTTGATCCTGGCTCAGGATGAACGCTAGCGGCAGGCTTAACACATGCAAGTCGAGGGGTAACAGGAAAAAGCTTGCTTTTTTGCTGACGACCGGCGCACGGGTGCGTAACGCGTATAGAATCTGCCTTGTACAGGAGGATAGCCTTTAGAAATGAAGATTAATACTCCATAATGTTGAGAAGTGGCATCACTTTTTAATTAAAGATTTATCGGTACAAGATGACTATGCGTCCTATTAGCTAGATGGTGAGGTAACGGCTTACCATGGCAACGATAGGTAGGGGTCCTGAGAGGGAGATCCCCCACACTGGTACTGAGACACGGACCAGACTCCTACGGGAGGCAGCAGTGAGGAATATTGGGCAATGGAGGCAACTCTGACCCAGCCATGCCGC…	7	4.72335	15.2857
Solitalea canadensis	AB078046	50.1	1475	GATGAACGCTAGCGGCAGGCCTAATACATGCAAGTCGAACGAGATTAGAGACTTCGGTTTCTATGAAAGTGGCGCACGGGTGCGTAACACGTATGCAACCTACCTTCAATTGGGGGATAGCCTTCCGAAAGGGAGATTAATACCGCATAAGATATCAGAATGGCATCATTTAGATATTAAAACTTTGGTGATTGAAGATGGGCATGCGTTGCATTAGCTAGTTGGTAAGGTAACGGCTTACCAAGGCTACGATGCATAGGGGATCTGAGAGGATGGTCCCCCACACTGGTACTGAGATACGGACCAGACTCCTACGGGAGGCAGCAGTAAGGAATATTGGTCAATGGACGGAAGTCTGAACCAGCCATGCCGCGTGCAGGAAGACGGCCCTATGGGTTG…	9	6.10169	14.3333
Pseudoalteromonas agarivorans	AJ417594	53.4	1505	CCTGGCTCAGATTGAACGCTGGCGGCAGGCCTAACACATGCAAGTCGAGCGGTAACAGAGAGTAGCTTGCTACTTTGCTGACGAGCGGCGGACGGGTGAGTAATGCTTGGGAACATGCCTTGAGGTGGGGGACAACAGTTGGAAACGACTGCTAATACCGCATAATGTCTACGGACCAAAGGGGGCTTCGGCTCTCGCCTTTAGATTGGCCCAAGTGGGATTAGCTAGTTGGTGAGGTAATGGCTCACCAAGGCGACGATCCCTAGCTGGTTTGAGAGGATGATCAGCCACACTGGGACTGAGACACGGCCCAGACTCCTACGGGAGGCAGCAGTGGGGAATATTGCACAATGGGCGCAAGCCTGATGCAGCCATGCCGCGTGTGTGAAGAAGGCCTTC…	14	9.30233	13
Luteipulveratus mongoliensis	AB468971	56.7	1491	CAGCGTTGCTGATCTGAACGCTGGCGGCGTGCTTAACACATGCAAGTCGAACGATGAAGGACCAGCTTGCTGGTTTGGATTAGTGGCGAACGGGTGAGTAACACGTGAGTAACCTGCCTTCCACTCTGGGATAAGCCTGAGAAATTGGGTCTAATACTGGATATGACTGATCCTCGCATGGGGGTTGGTGGAAAGATTTTTCGGTGGAAGATGGGCTCGCGGACTATCAGCTTGTTGGTGGGGTAGTGGCCTACCAAGGCTTTGACGGTTAGCCGGCCTGAGAGGGCGACCGGCCACACTGGGACTGAGACACGGCCCAGACTCCTACGGGAGGCAGCAGTGGGGAATATTGCACAATGGGCGAAAGCCTGATGCAGCGACGCCGCGTGCGGGATGACG…	21	14.0845	15.1905
Phaeobacter porticola	KX163077	54.8	1444	CTCAGAACGAACGCTGGCGGCAGGCCTAACACATGCAAGTCGAGCGCACTCTTCGGAGTGAGCGGCGGACGGGTTAGTAACGCGTGGGAACGTGCCCTTCTCTAAGGAATAGCCACTGGAAACGGTGAGTAATACCTTATACGCCCTTCGGGGGAAAGATTTATCGGAGAAGGATCGGCCCGCGTTAGATTAGATAGTTGGTGGGGTAACGGCCTACCAAGTCTACGATCTATAGCTGGTTTTAGAGGATGATCAGCAACACTGGGACTGAGACACGGCCCAGACTCCTACGGGAGGCAGCAGTGGGGAATCTTGGACAATGGGCGCAAGCCTGATCCAGCCATGCCGCGTGAGTGATGAAGGCCTTAGGGTCGTAAAGCTCTTTCGCCAGAGATGATA…	12	8.31025	14.8333
Chitinophaga pinensis	AF078775	50.5	1458	CAGGCCTAATACATGCAAGTCGAGGGGCAGCACAGGTAGCAATACTGGGCGGCGACCGGCAAACGGGTGCGGAACACGTACGTAACCTTCCTCTAAATGGAGCATAGCCCGAAGAAATTCGGATTAATACTCCATAAGATTGTGGAGTGGCATCACTCAGCAATTAAAGAATTTCGTTTAGAGATGGGCGTGCGGCTGATTAGGTAGTTGGTGAGGTAACGGCTCACCAAGCCGACGATCAGTAACTGGCGTGAGAGCGCGACCAGTCACACGGGCACTGAGACACGGGCCCGACTCCTACGGGAGGCAGCAGTAAGGAATATTGGTCAATGGACGCAAGTCTGAACCAGCCATGCCGCGTGAAAGATGAAGGTCCTCTGGATNGTAAACTTCTTTTAT…	12	8.23045	15.1667
Gramella forsetii	AF235117	50.8	1436	GAACGCTAGCGGCAGGCCTAACACATGCAAGTCGAACGGTAACAGGGATTGCTTGCAATCCGCTGACGAGTGGCGCACGGGTGCGTAACGCGTATACAATCTGCCTTTAAGCGGGGAATAGCCCATGGAAACGTGGATTAATACCCCATAGTATTATGATTTCACCTGGGATTATAATTAAACATTTATGGCTTAAAGATGAGTATGCGTCCTATTAGTTAGTTGGTAAGGTAACGGCTTACCAAGACAGCGATAGGTAGGGGTCCTGAGAGGGAGATCCCCCACACTGGTACTGAGACACGGACCAGACTCCTACGGGAGGCAGCAGTGAGGAATATTGGACAATGGAGGCAACTCTGATCCAGCCATGCCGCGTGCAGGAAGACGGCCCTATGGGTT…	8	5.57103	14.125
Pseudoalteromonas aliena	AY387858	53.2	1531	TGGAGAGTTTGATCCTGGCTCAGATTGAACGCTGGCGGCAGGCCTAACACATGCAAGTCGAGCGGTAACAGAGRGKWGCTTGCWMCTTTGCTGACGAGCGGCGGACGGGTGAGTAATGCTTGGGAACATGCCTTGAGGTGGGGGACAACAGTTGGAAACGACTGCTAATACCGCATAATGTCTACGGACCAAAGGGGGCTTCGGCTCTCGCCTTTAGATTGGCCCAAGTGGGATTAGCTAGTTGGTGAGGTAATGGCTCACCAAGGCGACGATCCCTAGCTGGTTTGAGAGGATGATCAGCCACACTGGGACTGAGACACGGCCCAGACTCCTACGGGAGGCAGCAGTGGGGAATATTGCACAATGGGCGCAAGCCTGATGCAGCCATGCCGCGTGTGT…	15	9.79752	13.0667
Tenacibaculum dicentrarchi	FN545354	49.8	1507	GTTTGATCCTGGCTCAGGATGAACGCTAGCGGCAGGCTTAACACATGCAAGTCGAGGGGTAACATTATGCTTGCATAGATGACGACCGGCGAACGGGTGCGTAACGCGTATAGAATCTGCCTTGTACAGGAGGATAGCCTTTAGAAATGAAGATTAATACTCCATAATGTAGTGCTTCGGCATCGGAACACTATTAAACATTTATGGGTACAAGATGACTATGCGTCCTATTAGCTAGATGGTAAGGTAACGGCTTACCATGGCAACGATAGGTAGGGGGTCTGAGAGGATTATCCCCCACACTGGTACTGAGACACGGACCAGACTCCTACGGGAGGCAGCAGTGAGGAATATTGGTCAATGGAGGCAACTCTGAACCAGCCATGCCGCGTGCAGGAT…	8	5.30856	14.5
Lutibacter profundi	KP704270	49.8	1506	AGAGTTTGATCCTGGCTCAGGATGAACGCTAGCGGCAGGCTTAACACATGCAAGTCGAGGGGTAACAGGGAAGCTTGCTTCCGCTGACGACCGGCGCACGGGTGCGTAACGCGTATACAATCTACCTTTTACATAGGGATAGCCCAGAGAAATTTGGATTAATACCTTATAGTATTATAAAATGGCATCATTTAATAATTAAAGTTTCGGCGGTAAAAGATGAGTATGCGTTCTATTAGCTAGATGGTAAGGTAACGGCTTACCATGGCGACGATAGATAGGGGTCCTGAGAGGGAGATCCCCCACACTGGTACTGAGACACGGACCAGACTCCTACGGGAGGCAGCAGTGAGGAATATTGGACAATGGAGGCAACTCTGATCCAGCCATGCCGCGTGC…	9	5.9761	15.2222
Singulisphaera acidiphila	AM850678	60.3	1425	CATGGCTCAGAATGAACGTTGGCGGCGTGGATTAGGCATGCAAGTCGAACGGGCCGCAAGGCCAGTGGCGCAAGGGTGAGTAAGGCGACGGTAACCAACCCCAGGATTGGGTATAGCCGCGGGAAACCGCGGGTAATCCCCAGCGACGCAACGACACCGGCATCGGTGTTTTGCCAAAGCTTCGGCGTCGTGGGACGGGCTGTCGTGGTATTAGCTTGTTGGCGGGGTAATGGCCCACCAAGGCTGTGATGCCTACCGGGCGTGCGAGCGTGGCCCGGCACACTGGGACTGAGACACTGCCCAGACTCCTACGGGAGGCTGCAGTCGAGAATCTTCGGCAATGGGCGCAAGCCTGACCGAGCGACGCCGCGTGGAGGATGAAGGCCTTCGGGTTGTAAA…	18	12.6316	15.4444
Mesoplasma syrphidae	AY231458	49.9	1496	CTCAGGAYRAACGCTGGCGGCATGCCTAATACATGCAAGTCGAACGGGGGTGCTTGCACCCCAGTGGCGAACGGGTGAGTAACACGTATCTAATCTACCTTATAGCGGGGGATAGCCTTTGGAAACGAAGGGTAATACCGCATGAGAATTTCATTATCGCATGAGAAGAAATTGAAAGCACCGTTTGGTGCACTATAAGATGAGGATGCGGCGTATTAGCTAGTAGGCGGGGTAAAGGCCCACCTAGGCAATGATACGTAGCCGAACTGAGAGGTTGATCGGCCACATTGGGACTGAGATACGGCCCAGACTCCTACGGGAGGCAGCAGTAGGGAATTTTTCACAATGGACGAAAGTCTGATGAAGCAATGCCGCGTGAGTGATGACGGTCTTCGGATT…	11	7.35294	12.8182
Streptomyces lunaelactis	KM207217	58.2	1524	CATGGAGAGTTTGATCCTGGCTCAGGACGAACGCTGGCGGCGTGCTTAACACATGCAAGTCGAACGATGAAGCCCTTCGGGGTGGATTAGTGGCGAACGGGTGAGTAACACGTGGGCAATCTGCCCTTCACTCTGGGACAAGCCCTGGAAACGGGGTCTAATACCGGATAATACTTCTTCCCGCATGGGAAGAGGTTGAAAGCTCCGGCGGTGAAGGATGAGCCCGCGGCCTATCAGCTTGTTGGTGGGGTGATGGCCCACCAAGGCGACGACGGGTAGCCGGCCTGAGAGGGCGACCGGCCACACTGGGACTGAGACACGGCCCAGACTCCTACGGGAGGCAGCAGTGGGGAATATTGCACAATGGGCGAAAGCCTGATGCAGCGACGCCGCGTGAGG…	20	13.1234	15.15
Entomoplasma melaleucae	M24478	47.9	1474	NTTAAAATGAGAGTTTGATCCTGGCTCAGGATAAACGCTGGCGGCATGCCTAATACATGCAAGTCGAACGGAGGTGCTTGCACCTCAGTGGCGAACGGGTGAGTAACACGTATCTAATCTACCTTCTAGCGGGGGATAACTTTTGGAAACGAAAGGTAATACCGCATGTGGATATTATYATCGCATGAGAAAATATTCAAAGATCCGNNTGGATCACTAGAAGATGAGGATGCGGCGTATTAGCTAGTAGGCGGGGTAATGGCCCACCTAGGCGATGATACGTAGCCGAACTGAGAGGTTGATCGGCCACATTGGGACTGAGATACGGCCNNGACTCCTACGGGAGGCAGCAGTAGGGAATTTTTCACAATGGACGAAAGTCTGATGAAGCAATGCCGC…	10	6.78426	12.6
Microterricola viridarii	AB282862	56.3	1442	TAGAGTTTGATCCTGGCTCAGGACGAACGCTGGCGGCGTGCTTAACACATGCAAGTCGAACGATGAAGCCGGGTGCTTGCACCTGGTGGATTAGTGGCGAACGGGTGAGTAACACGTGAGTAACCTGCCCTTGACTCTGGGATAAGCGTTGGAAACGACGTCTAATACCGGATACGACCCTCGGAGGCATCTCCTGGGGGTGGAAAGAATTTCGGTCAAGGATGGACTCGCGGCCTATCAGCTAGTTGGTGAGGTAATGGCTCACCAAGGCGACGACGGGTAGCCGGCCTGAGAGGGTGACCGGCCACACTGGGACTGAGACACGGCCCAGACTCCTACGGGAGGCAGCAGTGGGGAATATTGCACAATGGGCGAAAGCCTGATGCAGCAACGCCGCGT…	17	11.7892	14.0588
Aurantimicrobium minutum	AB540017	56.1	1473	GACGAACGCTGGCGGCGTGCTTAACACATGCAAGTCGAACGATGAACCCGGAGCTTGCTCCGGTGGATTAGTGGCGAACGGGTGAGTAACACGTGAGTAACCTGCCCTTGACTCTGGGATAACTGCGGGAAACTGTAGCTAATACCGGATACGACCCTCGGCGGCATCGCCAGGGGGTGGAAAGAATTTCGGTCAAGGATGGACTCGCGGCCTATCAGCTAGTTGGTGAGGTAACGGCTCACCAAGGCGACGACGGGTAGCCGGCCTGAGAGGGTGACCGGCCACACTGGGACTGAGACACGGCCCAGACTCCTACGGGAGGCAGCAGTGGGGAATATTGCACAATGGGCGCAAGCCTGATGCAGCAACGCCGCGTGAGGGATGACGGCCTTCGGGTTG…	15	10.1833	15.8667
Maricaulis maris	AJ227802	55	1422	AACGAACGCTGGCGGCAGGCTTAACACATGCAAGTCGAGCGCCCTGCTTGCAGGGAGCGGCAGACGGGTGAGTAACGCGTGGGAACGTGCCTATTGGTTCGGAATAGCCCCGGGAAACTGGGTGTAATACCGAATGTGCCCTTCGGGGGAAAGATTTATCGCCAATAGATCGGCCCGCGTTAGATTAGCTAGTTGGTGGGGTAAAAGCCTACCAAGGCTACGATCTATAGCTGGTCTGAGAGGATGATCAGCCACACTGGGACTGAGACACGGCCCAGACTCCTACGGGAGGCAGCAGTGAGGAATCTTGGACAATGGGGGAAACCCTGATCCAGCCATGCCGCGTGAATGATGAAGGCCTTAGGGTTGTAAAATTCTTTCAGCAGGGAAGATAATGAC…	14	9.84529	14.3571
Marinobacterium aestuarii	KU886021	54.4	1541	AAACTGAAGAGTTTGATCATGGCTCAGATTGAACGCTGGCGGCAGGCCTAACACATGCAAGTCGAGCGGTAGAGAGAAGCTTGCTTCTCTTGAGAGCGGCGGACGGGTGAGTAACGCGTAGGAATCTACCTGGTAGTGGGGGACAACATTCGGAAACGGATGCTAATACCGCATACGCCCTAAGGGGGAAAGGAGGGGATCTATTTATAGACCTTTCGCTATCAGATGAGCCTGCGTAGGATTAGCTAGTTGGTAGGGTAAAGGCCTACCAAGGCGACGATCCTTAGCTGGTCTGAGAGGATGACCAGCCACACTGGGACTGAGACACGGCCCAGACTCCTACGGGAGGCAGCAGTGGGGAATATTGGACAATGGGGGCAACCCTGATCCAGCCATGCC…	16	10.3829	14.5
Rhizobacter gummiphilus	NR_132677	55.3	1447	CATGCAAGTCGAACGGCAGCACGGGAGCAATCCTGGTGGCGAGTGGCGAACGGGTGAGTAATATATCGGAACGTGCCCAGTAGTGGGGGATAGCCCGGCGAAAGCCGGATTAATACCGCATACGACCTACGGGTGAAAGCGGGGGATCGCAAGACCTCGCGCTATTGGAGCGGCCGATATCAGATTAGCTAGTTGGTGGGGTAAAGGCCTACCAAGGCGACGATCTGTAGCTGGTCTGAGAGGACGACCAGCCACACTGGGACTGAGACACGGCCCAGACTCCTACGGGAGGCAGCAGTGGGGAATTTTGGACAATGGGCGCAAGCCTGATCCAGCCATGCCGCGTGTGGGAAGAAGGCCTTCGGGTTGTAAACCACTTTTGTCAGGGAAGAAACGGCT…	13	8.98411	15
Pseudomonas silesiensis	NR_156815	54	1539	GAACTGAAGAGTTTGATCATGGCTCAGATTGAACGCTGGCGGCAGGCCTAACACATGCAAGTCGAGCGGCAGCACGGGTACTTGTACCTGGTGGCGAGCGGCGGACGGGTGAGTAATGCCTAGGAATCTGCCTGGTAGTGGGGGATAACGCTCGGAAACGGACGCTAATACCGCATACGTCCTACGGGAGAAAGCAGGGGACCTTCGGGCCTTGCGCTATCAGATGAGCCTAGGTCGGATTAGCTAGTTGGTGAGGTAATGGCTCACCAAGGCGACGATCCGTAACTGGTCTGAGAGGATGATCAGTCACACTGGAACTGAGACACGGTCCAGACTCCTACGGGAGGCAGCAGTGGGGAATATTGGACAATGGGCGAAAGCCTGATCCAGCCATGCCGC…	16	10.3964	14.4375
Halioglobus japonicus	AB602427	54.7	1367	GATTGAACGCTGGCGGCAGGCCTAACACATGCAAGTCGAGCGAGAAAGCACTTCGGTGTGAGTACAGCGGCGGACGGGTGAGTAACGCGTAGGAATCTACCCAGTAGTGGGGGACAACAGTCGGAAACGGCTGCTAATACCGCATACGCCCTACGGGGGAAAGCGGGGGACCTTCGGGCCTCGTGCTATTGGATGAGCCTGCGTAAGATTAGCTAGTTGGTGAGGTAAAGGCTCACCAAGGCGACGATCTTTAGCTGGTCTGAGAGGATGATCAGCCACACTGGAACTGAGACACGGTCCAGACTCCTACGGGAGGCAGCAGTGGGGAATATTGCACAATGGGGGAAACCCTGATGCAGCCATGCCGCGTGTGTGAAGAAGGCCTTAGGGTTGTAAAGC…	12	8.77835	14
Shewanella denitrificans	AJ311964	53.3	1500	AKTKAACRCTGGNGGCAGGCCYAANACATGCAAGTYGAGCGGCRGCGGGRAGRTAGATTRNTANNTTTGCCGGCGAGCGGCGGACGGGTGAGTAATGCCTAGGGATYTGCCCAGTYGTGGGGGATAACAGTTGGAAACGACTGCTAATACCGCATACGCCCTACGGGGGAAAGGAGGGGACCTTCGGGCCTTTCGCGATTGGATGAACCTAGGTGGGATTAGCTAGTTGGTGAGGTAATGGCTCACCAAGSCGACGATCCCTAGYTGGTYTGAGAGGATGATCAGCCACACTGGAACTGAGACACGGTCCAGACWCCTACGGGAGGCAGCAGTGGGGAATATTGCACAATGGGGGAAACCCTGATGCAGCCATGCCGCRTGTGTGAAGAAGGCCTTCGG…	15	10	13.2667
Thalassolituus oleivorans	AJ431699	53.4	1366	GCTTAACACATGCAAGTCGAGCGGTAGCACAGAGAGCTTGCTCTCGGGTGACAAGCGGCGGACGGGTGAGTAACGCGTAGGAATCTACCTAGTAGTGGGGGACAACAGTTGGAAACGACTGCTAATACCGCATACGCCCTAAGGGGGAAAGCGGGGGATCTTCGGACCTCGTGCTATTAGATGAGCCTGCGTGAGATTAGCTAGTTGGTGAGGTAAAGGCTCACCAAGGCGACGATCTCTAGCTGGTCTGAGAGGATGATCAGCCACACTGGGACTGAGACACGGCCCAGACTCCTACGGGAGGCAGCAGTGGGGAATATTGGACAATGGGCGCAAGCCTGATCCAGCCATGCCGCGTGTGTGAAGAAGGCCTTCGGGTTGTAAAGCACTTTCAGAAGG…	11	8.05271	14.5455
Paenibacillus donghaensis	EF079062	55	1434	GACGAACGCTGGCGGCATGCCTAATACATGCAAGTCGAGCGGAGTTCTGTTGAAAGCTTGCTTTCAACAGGATTCAGCGGCGGACGGGTGAGTAACACGTAGGCAACCTGCCCCTTAGCCTGGGATAACTACCGGAAACGGTAGCTAATACCGGATAATTCCTTGGTTCTCCTGAACCGAGGATGAAAGGCGGAGCAATCTGCCCTTAAGGGATGGGCCTGCGGCGCATTAGCTAGTTGGTGAGGTAACGGCTCACCAAGGCGACGATGCGTAGCCGACCTGAGAGGGTGAACGGCCACACTGGGACTGAGACACGGCCCAGACTCCTACGGGAGGCAGCAGTAGGGAATCTTCCGCAATGGGCGAAAGCCTGACGGAGCAATGCCGCGTGAGTGATGA…	12	8.3682	12.75
Cellulophaga algicola	AF001366	50.7	1453	CGTTAGCGGCAGGCCTAACACATGCAAGTCGAGGGGTAACAGGGGAGCTTGCTCCGCTGACGACCGGCGCACGGGTGCGTAACGCGTATGCAATCTACCTCTTACTAAGGGATAGCCCAGAGAAATTTGGATTAATATCTTATGTGGTATATGACTGGCATCAGTTATATATTAAAGGTTACGGTAAGAGATGAGCATGCGTCCCATTAGTTAGTTGGTGTGGTAACGGCACACCAAGACTTCGATGGGTAGGGGTCCTGAGAGGGAGATCCCCCACACTGGTACTGAGACACGGACCAGACTCCTACGGGAGGCAGCAGTGAGGAATATTGGACAATGGACGGAAGTCTGATCCAGCCATGCCGCGTGTAGGAAGANTGCCCTATGGGTTGTAAACTA…	8	5.50585	14.25
Granulicella tundricola	HQ687088	54.3	1488	AGAGTTTGATCCTGGCTCAGAATCAACGCTGGCGGCGTGCCTAACACATGCAAGTCGAACGAGAAAGGGACTTCGGTCCTGAGTATAGTGGCGCACGGGTGAGTAACACGTGAATGATCTACCTTCGAGTGGGGAATAACTGAGAGAAATCTTAGCTAATACCGCATAATACCTACGGGTCAAAGCAGCAATGCGCTTGAAGAGGAGTTCGCGGCAGATTAGCTAGTTGGCGGGGTAATGGCCCACCAAGGCGATGATCTGTATCCGGCCTGAGAGGGCGCACGGACACACTGGAACTGAAACACGGTCCAGACTCCTACGGGAGGCAGCAGTGGGGAATTTTGCGCAATGGGGGAAACCCTGACGCAGCAACGCCGCGTGGAGGATGAAGTATCTTGG…	12	8.06452	16.1667
Arthrobacter alpinus	GQ227413	55.9	1530	AGAGTTTGATCCTGGCTCAGGATGAACGCTGGCGGCGTGCTTAACACATGCAAGTCGAACGATGAACCGGTGCTTGCACTGGGGATTAGTGGCGAACGGGTGAGTAACACGTGAGTAACCTGCCCTTAACTCTGGGATAAGCCTTGGAAACGAGGTCTAATACTGGATATTGACTTTTCCTCGCATGGGGATTGGTTGAAAGATTTATTGGTTTTGGATGGACTCGCGGCCTATCAGCTTGTTGGTGAGGTAATGGCTCACCAAGGCGACGACGGGTAGCCGGCCTGAGAGGGTGACCGGCCACACTGGGACTGAGACACGGCCCAGACTCCTACGGGAGGCAGCAGTGGGGAATATTGCACAATGGGCGAAAGCCTGATGCAGCGACGCCGCGTGAGG…	21	13.7255	15.0952
Thalassospira xiamenensis	AY189753	54.9	1439	AGAGTTTGATCCTGGCTCAGAACGAACGCTGGTGGCAGGCCTAACACATGCAAGTCGTACGAGAAGGTTCCTTCGGGAACTGGAGAGTGGCGCACGGGTGAGTAACGCGTGGGGACCTACCTCTTAGTGGGGGATAACGGTTGGAAACGACCGCTAATACCGCATACGCCCTTCGGGGGAAAGATTTATCGCTAAGAGATGGACCCGCGTTGGATTAGATAGTTGGTGAGGTAACGGCTCACCAAGTCAGCGATCCATAGCTGGTTTGAGAGGATGATCAGCCACACTGGGACTGAGACACGGCCCAGACTCCTACGGGAGGCAGCAGTGGGGAATATTGGACAATGGGCGGAAGCCTGATCCAGCCATGCCGCGTGAGTGAAGAAGGCCTTCGGGTTG…	15	10.4239	15.6
Psychrobacter cryohalolentis	AY660685	52.9	1500	ATTGAACGCTGGCGGCAGGCTTAACACATGCAAGTCGAGCGGAAACGATGATAGCTTGCTATCAGGCGTCGAGCGGCGGACGGGTGAGTAATACTTAGGAATCTACCTAGTAGTGGGGGATAGCACGGGGAAACTCGTATTAATACCGCATACGACCTACGGGAGAAAGGGGGCAGTTTACTGCTCTCGCTATTAGATGAGCCTAAGTCGGATTAGCTAGATGGTGGGGTAAAGGCCTACCATGGCGACGATCTGTAGCTGGTCTGAGAGGATGATCAGCCACACCGGGACTGAGACACGGCCCGGACTCCTACGGGAGGCAGCAGTGGGGAATATTGGACAATGGGGGAAACCCTGATCCAGCCATGCCGCGTGTGTGAAGAAGGCCTTTTGGTTGTA…	13	8.66667	15.4615
Methylovirgula ligni	FM252034	54.6	1402	GAGTTTGATCCTGGCTCAGAACGAACGCTGGCGGCAGGCTTAACACATGCAAGTCGAACGCTGTAGCAATACAGAGTGGCAGACGGGTGAGTAACACGTGGGAACATACCCTTCGGTTCGGAATAACTCAGGGAAACTTGAGCTAATACCGGATACGTCCGCGAGGAGAAAGATTCATCGCCGAAGGATTGGCCCGCGTCTGATTAGCTAGTTGGTGAGGTAACGGCTCACCAAGGCGACGATCAGTAGCTGGTCTGAGAGGATGATCAGCCACACTGGGACTGAGACACGGCCCAGACTCCTACGGGAGGCAGCAGTGGGGAATATTGGACAATGGGCGAAAGCCTGATCCAGCCATGCCGCGTGAGTGATGAAGGCCTTAGGGTTGTAAAGCTCTTT…	13	9.27247	13.7692
Psychrobacter arcticus	AY444822	52.9	1504	ATTGAACGCTGGCGGCAGGCTTAACACATGCAAGTCGAGCGGAAACGATGGTAGCTTGCTACCAGGCGTCGAGCGGCGGACGGGTGAGTAATACTTAGGAATCTACCTAGTAGTGGGGGATAGCACGGGGAAACTCGTATTAATACCGCATACGACCTACGGGAGAAAGGGGGCAGTTTACTGCTCTCGCTATTAGATGAGCCTAAGTCGGATTAGCTAGATGGTGGGGTAAAGGCCTACCATGGCGACGATCTGTAGCTGGTCTGAGAGGATGATCAGCCACACCGGGACTGAGACACGGCCCGGACTCCTACGGGAGGCAGCAGTGGGGAATATTGGACAATGGGGGAAACCCTGATCCAGCCATGCCGCGTGTGTGAAGAAGGCCTTTTGGTTGTA…	13	8.64362	15.6154
Tolumonas auensis	X92889	54.7	1416	GGATAGCTTGCTATCCTGNNGACGAGTGACGGGACGTGAGTAATGCCTGGGGAGCTGCCCAATCGAGGGGGATACCAACTGGAAACGGCTGCTAATACCGCATACNCCCTGCGGGGGAAAGGTGGGGACCCTTCGGGCCTACCGCGATTGGATGCACCCAGGTGGGATTAGCTGGTTGGTGAGGTAACGGCTCACCAAGGCGACGATCTCTAGCTGGTCTGAGAGGATGACCAGCCACACTGGAACTGAGACACGGTCCAGACTCCTACGGGAGGCAGCAGTGGGGAATATTGCACAATGGGGGAAACCCTGATGCAGCCATGCCGCGTGTGTGAAGAAGGCCTTCGGGTTGTAAAGCACTTTCAGTAGGGAGGAAGGGGTGATGTCTAATACGCATCA…	13	9.18079	14.6154
Pseudomonas alkylphenolica	AY324319	54	1453	GAACGCTGGCGGCAGGCCTAACACATGCAAGTCGAGCGGATGAGAAGAGCTTGCTCTTCGATTCAGCGGCGGACGGGTGAGTAATGCCTAGGAATCTGCCTGGTAGTGGGGGACAACGTTTCGAAAGGAGCGCTAATACCGCATACGTCCTACGGGAGAAAGCAGGGGACCTTCGGGCCTTGCGCTATCAGATGAGCCTAGGTCGGATTAGCTAGTTGGTGAGGTAATGGCTCACCAAGGCGACGATCCGTAACTGGTCTGAGAGGATGATCAGTCACACTGGAACTGAGACACGGTCCAGACTCCTACGGGAGGCAGCAGTGGGGAATATTGGACAATGGGCGAAAGCCTGATCCAGCCATGCCGCGTGTGTGAAGAAGGTCTTCGGATTGTAAAGCA…	13	8.94701	14.6154
Salinispora tropica	AY040617	59.9	1480	AGAGTTTGATCCTGGCTCAGGACGAACGCTGGCGGCGTGCTTAACACATGCAAGTCGAGCGGAAAGGCCCTTCGGGGTACTCGAGCGGCGAACGGGTGAGTAACACGTGAGTAACCTGCCCCAGGCTTTGGGATAACCCCGGGAAACCGGGGCTAATACCGGATATGACTGGCTGCCGCATGGTGGTTGGTGGAAAGATTTTTTGGCTTGGGATGGGCTCGCGGCCTATCAGCTTGTTGGTGGGGTGATGGCCTACCAAGGCGGCGACGGGTAGCCGGCCTGAGAGGGCGACCGGCCACACTGGGACTGAGACACGGCCCAGACTCCTACGGGAGGCAGCAGTGGGGAATCTTGCACAATGGGCGGAAGCCTGATGCAGCGACGCCGCGTGAGGGATGA…	21	14.1892	15.2857
Antarctobacter heliothermus	Y11552	55.4	1400	GGCGGCAGGCCTAACACATGCAAGTCGTGCGCGCCCTTCGGGGTGAGCGGCGGACGGGTGAGTAACGCGTGGGAATATGCCCTTCTGTTGAGGATAGCCCTGGGAAACTGGGAGTAATACTCGATACGCCCTCCGGGGGAAGGAAGGATTAGCCCGCGTTAGATTAGGTAGTTGGTGAGGTAATGGCTCACCAAGCCTACGATCTATAGCTGGTTTTAGAGGATGATCAGCCACACTGGGACTGAGACACGGCCCAGACTCCTACGGGAGGCAGCAGTGGGGAATCTTAGACAATGGGCGCAAGCCTGATCTAGCCATGCCGCGTGAGTGATGAAGGCCTTAGGGTCGTAAAGCTCTTTCGCCAGGGATGATAATGACAGTACCTGGTAAAGAAACCCC…	14	10	14.7143
Halocynthiibacter arcticus	KP197665	54.5	1436	TCAGAACGAACGCTGGCGGCACGCCTAACACATGCAAGTCGAGCGCTTCCCTTCGGGGAGGAGCGGCGGACGGGTTAGTAACGCGTGGGAACATACCCTTCACTAAGGAATAGCCACTGGAAACGGTGAGTAATACCTTATACGCCCTTCGGGGGAAAGATTTATCGGTGAAGGATTGGCCCGCGTTAGATTAGATAGTTGGTGGGGTAATGGCCTACCAAGTCTACGATCTATAGCTGGTTTGAGAGGATGATCAGCAACACTGGGACTGAGACACGGCCCAGACTCCTACGGGAGGCAGCAGTGGGGAATCTTAGACAATGGGCGCAAGCCTGATCTAGCGATGCCGCGTGAGTGACGAAGGCCTTAGGGTCGTAAAGCTCTTTCACCAGGGATGAT…	13	9.05292	14.2308
Lysobacter gummosus	NR_041005	55.5	1482	CCGTCAGAGTGAACGCTGGCGGCAGGCCTAACACATGCAAGTCGAACGGCAGCACAGAGGAGCTTGCTCCTTGGGTGGCGAGTGGCGGACGGGTGAGGAATACGTCGGAATCTGCCTATTTGTGGGGGATAACGTAGGGAAACTTACGCTAATACCGCATACGACCTACGGGTGAAAGCGGAGGACCTTCGGGCTTCGCGCAGATAGATGAGCCGACGTCGGATTAGCTAGTTGGCGGGGTAAAGGCCCACCAAGGCGACGATCCGTAGCTGGTCTGAGAGGATGATCAGCCACACTGGAACTGAGACACGGTCCAGACTCCTACGGGAGGCAGCAGTGGGGAATATTGGACAATGGGCGCAAGCCTGATCCAGCCATGCCGCGTGTGTGAAGAAGGCC…	12	8.09717	16.25
Planococcus antarcticus	AJ314745	56.3	1479	GGACGAACGCTGGCGGCGTGCCTAATACATGCAAGTCGAGCGGAACCATTGGAGCTTGCTCCTTTGGTTTAGCGGCGGACGGGTGAGTAACACGTGGGCAACCTGCCCTGCAGATCGGGATAACTCCGGGAAACCGGTGCTAATACCGAATAGTTTGCGGCCTCTCCTGAGGCTGCACGGAAAGACGGTTTCGGCTGTCACTGCAGGATGGGCCCGCGGCGCATTAGCTAGTTGGTGGGGTAATGGCCTACCAAGGCGACGATGCGTAGCCGACCTGAGAGGGTGATCGGCCACACTGGGACTGAGACACGGCCCAGACTCCTACGGGAGGCAGCAGTAGGGAATCTTCCGCAATGGACGAAAGTCTGACGGAGCAACGCCGCGTGAGTGACGAAGGTT…	11	7.43746	15.4545
Methylocella silvestris	AJ491847	55.6	1409	AACGAACGCTGGCGGCAGGCCTAACACATGCAAGTCGAACGCTGTAGCAATACAGAGTGGCAGACGGGTGAGTAACACGTGGGAACATACCCTTCGGTTCGGAACAACTCAGGGAAACTTGAGCTAATACCGGATACGCCCTTTGGGGGAAAGATTTATCGCCGAAGGATTGGCCCGCGTCTGATTAGCTAGTTGGCGGGGTAATGGCCCACCAAGGCGACGATCAGTAGCTGGTCTGAGAGGATGATCAGCCACATTGGGACTGAGACACGGCCCAAACTCCTACGGGAGGCAGCAGTGGGGAATATTGGACAATGGGCGCAAGCCTGATCCAGCCATGCCGCGTGAGTGATGAAGGCCTTAGGGTTGTAAAGCTCTTTTACCTGGGAAGATAATGAC…	14	9.93612	14.2143
Rhodoferax saidenbachensis	FJ755906	53.8	1499	TAGAGTTTTATCCTGGCTCAGATTGAACGCTGGCGGCATGCCTTACACATGCAAGTCGAACGGCAGCACGGGAGCAATCCTGGTGGCGAGTGGCGAACGGGTGAGTAATATATCGGAACGTGCCCAGTCGTGGGGGATAACGTAGCGAAAGCTACGCTAATACCGCATACGATCTACGGATGAAAGCGGGGGATCGCAAGACCTCGCGCGATTGGAGCGGCCGATATCAGATTAGCTAGTTGGTGGGGTAAAAGCTCACCAAGGCGACGATCTGTAGCTGGTCTGAGAGGACGACCAGCCACACTGGAACTGAGACACGGTCCAGACTCCTACGGGAGGCAGCAGTGGGGAATTTTGGACAATGGGCGCAAGCCTGATCCAGCAATGCCGCGTGCAGGA…	12	8.00534	13.8333
Paludisphaera borealis	KF467528	61	1503	GATCCTGGCTCAGAATGAACGTTGGCGGCGTGGATTAGGCATGCAAGTCGAACGGGTCCGGCTTCGGCCGGGCCAGTGGCGGAAGGGTGAGTAAGGCGACGGCAACCAACCCCGAGGTTGGGTATAGCCGCGGGAAACTGCGGGTAATCCCCAGCGACGTGACGACGCCGGCATCGGCGTTTCACCAAAGGCTTCGGCCGCCTTGGGACGGGCCGTCGTGGTATTAGGTAGTTGGCGGGGTTACGGCCCACCAAGCCGATGATGCCTACCGGGCGTGCGAGCGTGGCCCGGCACACTGGGACTGAGACACTGCCCAGACTCTTACGGGAGGCTGCAGTCGAGAATCTTCGGCAATGGGCGCAAGCCTGACCGAGCGACGCCGCGTGGAGGATGAAGGCC…	22	14.6374	14.1739
Arcticibacterium luteifluviistationis	KU529276	50	1439	GATGAACGCTAGCGGCAGGCTTAATACATGCAAGTCGAGGGGTAGCAGAGTACTTGTATTCTGTGAGACCGGCGAACGGGTGCGTAACGCGTATGCAACCTACCTTTATCAGGGGAATAGCCCAGAGAAATTTGGATTAATACCGCATAATAGATTGAATGGCATCATTTAATCTTGAAAGATTTATTGGATAGAGATGGGCATGCGTAAGATTAGCTAGTAGGCGAGGTAACGGCTCACCTAGGCTACGATCTTTAGGGGCTCTGAGAGGAGTAACCCCACACTGGTACTGAGATACGGACCAGACTCCTACGGGAGGCAGCAGTAGGGAATATTGGTCAATGGACGAGAGTCTGAACCAGCCATGCCGCGTGCAGGAAGACTGCCCTCTGGGTTGTA…	12	8.33912	13.25
Cryobacterium arcticum	GQ406814	56.3	1365	CGGTGATGAGGAGCTTGCTTCTCTGATCAGTGGCGAACGGGTGAGTAACACGTGAGTAACCTGCCCCCGACTCTGGGATAAGCACTGGAAACGGTGTCTAATACCGGATACGAGCTTCAGCCGCATGGCTAGGAGTTGGAAAGAATTTCGGTTGGGGATGGACTCGCGGCCTATCAGCTAGTTGGTGAGGTAATGGCTCACCAAGGCGACGACGGGTAGCCGGCCTGAGAGGGTGACCGGCCACACTGGGACTGAGACACGGCCCAGACTCCTACGGGAGGCAGCAGTGGGGAATATTGCACAATGGGCGCAAGCCTGATGCAGCAACGCCGCGTGAGGGACGACGGCCTTCGGGTTGTAAACCTCTTTTAGTAGGGAAGAAGCGAAAGTGACGGTACC…	16	11.7216	14.5625
Massilia violaceinigra	KF267246	53.6	1454	GATTGAACGCTGGCGGCATGCCTTACACATGCAAGTCGAACGGCAGCGCGGGGCAACCTGGCGGCGAGTGGCGAACGGGTGAGTAATATATCGGAACGTACCCTGGAGTGGGGGATAACGTAGCGAAAGTTACGCTAATACCGCATACGATCTAAGGATGAAAGTGGGGGCTTCGCAAGAACCTCATGCTCCTGGAGCGGCCGATATCTGATTAGCTAGTTGGTGGGGTAAAGGCCTACCAAGGCATCGATCAGTAGCTGGTCTGAGAGGACGACCAGCCACACTGGAACTGAGACACGGTCCAGACTCCTACGGGAGGCAGCAGTGGGGAATTTTGGACAATGGGCGAAAGCCTGATCCAGCAATGCCGCGTGAGTGAAGAAGGCCTTCGGGTTGTAA…	10	6.87758	15.2
Polaromonas naphthalenivorans	AY166684	54.1	1452	ATTGAACGCTGGCGGCATGCCTTACACATGCAAGTCGAACGGTAACGGGTTAAGCCGACGAGTGGCGAACGGGTGAGTAATATATCGGAACGTGCCCAGTCGTGGGGGATAACGTAGAGAAATTTACGCTAATACCGCATACGATCTAAGGATGAAAGCGGGGGACCTTCGGGCCTCGCGCGATTGGAGCGGCTGATATCAGATTAGGTTGTTGGTGAGGTAAAAGCTCACCAAGCCGACGATCTGTAGCTGGTTTGAGAGAACGACCAGCCACACTGGGACTGAGACACGGCCCAGACTCCTACGGGAGGCAGCAGTGGGGAATTTTGGACAATGGGCGAAAGCCTGATCCAGCAATGCCGCGTGCAGGAAGAAGGCCTTCGGGTTGTAAACTGCTTT…	11	7.57576	14
Granulosicoccus antarcticus	EF495228	53.3	1481	CTCAGATTGAACGCTGGCGGTATGCTTAACACATGCAAGTCGAACGGCAGCATGACAGAGCTTGCTCTGTTGATGGCGAGTGGCGGACGGGTGAGTAATACTTAGGAATCTATCCAGTAGTTGGGGATAACGTGGGGAAACTCACGCTAATACCGAATACGCACTACGGTGGAAAGAGGGGGATCTTCGGACCTCTCACTATTGGGTGAGCCTAAGCCGGATTAGCTAGTTGGTGGGGTAATGGCCTACCAAGGCGACGATCCGTAGCTGGTCTGAGAGGACGATCAGCCACACTGGGACTGAGACACGGCCCAGACTCCTACGGGAGGCAGCAGTGGGGAATATTGGACAATGGGGGCAACCCTGATCCAGCAATACCGCGTGTGTGAAGAAGGCCTG…	13	8.77785	15
Francisella halioticida	JF290376	50.8	1421	TGCAGTCGAACGGTAACAGGAGAAGCTTGCTTCTTGCTGACGAGTGGCGGACGGGTGAGTAACGCGTAGGAATCTGCCCATTTGTGGGGGATACCAGTTGGAAACGACTGTTAATACCGCATACTATCTGAGGATTAAAGGTGGCCTTTGTGCTGCCGCAGATGGATGAGCCTGCGTTAGATTAGCTTGTTGGTGGGGTAAAGGCCTACCAAGGCTACGATCTATAGCTGATTTGAGAGGATGATCAGCCACATTGGGACTGAGACACGGCCCAAACTCCTACGGGAGGCAGCAGTGGGGAATATTGGACAATGGAGGAAACTCTGATCCAGCAATGCCATGTGTGTGAAGAAGGCTCTAGGGTTGTAAAGCACTTTAGTTGGGGAGGAAAGCTTATGA…	12	8.44476	14.75
Octadecabacter temperatus	KF836544	53.5	1324	TGCAGTCGAGCGCAGTCCTTCGGGACCGAGCGGCGGACGGGTTAGTAACGCGTGGGAACATACCCTTCTCTAAGGAATAGCCTCGGGAAACTGAGAGTAATACCTTATAAGCCCTTCGGGGGAAAGATTTATCGGTGAAGGATTGGCCCGCGTAAGATTAGATAGTTGGTGGGGTAATGGCCTACCAAGTCTACGATCTTTAGCTGGTTTGAGAGGATGATCAGCAACACTGGGACTGAGACACGGCCCAGACTCCTACGGGAGGCAGCAGTGGGGAATCTTAGACAATGGGGGAAACCCTGATCTAGCGATGCCGCGTGTGTGACGAAGGCCTTAGGGTCGTAAAGCACTTTCGCCAAGGATGATAATGACAGTACTTGGTAAAGAAACCCCGGCTAA…	11	8.30816	13.6364
Aequorivita sublithincola	NR_025031	52.3	1439	GAACGCTAGCGGCAGGCCTAACACATGCAAGTCGAGGGGTAGAAAGTGCTTGCACTTTTGAGACCGGCGCACGGGTGAGTAACGCGTATGCAATCTACCTTATACAGGGGAATAGCCCAGGGAAACTTGGATTAATGCCCCATAGTCTATATTGAGAGCATTTGATATATAGTAAAGATTTATCGGTATAAGATGAGCATGCGTACCATTAGCTAGTTGGTGTGGTAACGGCACACCAAGGCAACGATGGTTAGGGGCCCTGAGAGGGGGATCCCCCACACTGGTACTGAGACACGGACCAGACTCCTACGGGAGGCAGCAGTGAGGAATATTGGACAATGGGCGAGAGCCTGATCCAGCCATGCCGCGTGCAGGAAGACTGCCCTATGGGTTGTAAAC…	12	8.33912	14.25
Methylotenera versatilis	NR_074693	51.9	1526	AGAGTTTGATCATGGCTCAGATTGAACGCTGGCGGAATGCTTTACACATGCAAGTCGAACGGCAGCACGGACTTCGGTCTGGTGGCGAGTGGCGAACGGGTGAGTAATATATCGGAACGTATCCAATAATGGGGGATAACTAATCGAAAGGTTGGCTAATACCGCATACGCCCTACGGGGGAAAGCTAGGGACCTTCGGGCCTGGCGTTAATGGAGCGGCTGATATCTGATTAGCTAGTAGGTGAGGTAAAAGCTCACCTAGGCGACGATCAGTAGCTGGTCTGAGAGGACGACCAGCCACACTGGAACTGAGACACGGTCCAGACTCCTACGGGAGGCAGCAGTGGGGAATTTTGGACAATGGGCGAAAGCCTGATCCAGCCATTCCGCGTGAGTGAA…	10	6.55308	14.9
Vibrio tapetis	Y08430	54.5	1472	CTCAGATTGAACGCTGGCGGCAGGCCTAACACATGCAAGTCGAGCGGAAACGAGAAGTAGCTTGCTACTTCGGCGTCGAGCGGCGGACGGGTGAGTAATGCCTAGGAAATTGCCCTGATGTGGGGGATAACCATTGGAAACGATGGCTAATACCGCATAATGCCTTCGGGCCAAAGAGGGGGACCTTCGGGCCTCTCGCGTCAGGATATGCCTAGGTGGGATTAGCTAGTTGGTGAGGTAATGGCTCACCAAGGCGACGATCCCTAGCTGGTCTGAGAGGATGATCAGCCACACTGGAACTGAGACACGGTCCAGACTCCTACGGGAGGCAGCAGTGGGGAATATTGCACAATGGGCGCAAGCCTGATGCAGCCATGCCGCGTGTATGAAGAAGGCCTT…	13	8.83152	13.3077
Oceanicoccus sagamiensis	AB545809	53.5	1452	TGGCTCAGATTGAACGCTGGCGGTAGGCTTAACACATGCAAGTCGAACGTGAAAGCTCTTCGGAGTGAGTAGAGTGGCGGACGGGTGAGTAACGCGTAGGAATCTACCTAGTAGTGGGGGACAACATGTGGAAACGCATGCTAATACCGCATACGCCCTATGGGGGAAAGTGTGGGACCTTCGGGCCACACGCTATTAGATGAGCCTGCGTAAGATTAGCTAGTTGGTGAGGTAAAGGCTCACCAAGGCGACGATCTTTAGCTGGTCTGAGAGGATGATCAGCCACACTGGGACTGAGACACGGCCCAGACTCCTACGGGAGGCAGCAGTGGGGAATATTGCGCAATGGGGGAAACCCTGACGCAGCCATACCGCGTGTGTGAAGAAGGCCTTAGGGTT…	12	8.26446	13.8333
Paenisporosarcina antarctica	EF154512	54.4	1446	TACATGCAAGTCGAGCGGAGAGAAGAAGCTTGCTTCTTCTCTTAGCGGCGGACGGGTGAGTAACACGTGGGCAACCTACCTTGTAGATTGGGATAACTCCGGGAAACCGGGGCTAATACCAAATAATCCATTTTGCTTCATGGCGAAATGTTGAAAGGCGGCTTCGGCTGTCACTACAAGATGGGCCCGCGGCGTATTAGCTAGTTGGTAGGGTAATGGCCTACCAAGGCGACGATACGTAGCCGACCTGAGAGGGTGATCGGCCACACTGGGACTGAGACACGGCCCAGACTCCTACGGGAGGCAGCAGTAGGGAATCTTCCACAATGGACGAAAGTCTGATGGAGCAACGCCGCGTGAGTGAAGAAGGTTTTCGGATCGTAAAACTCTGTTGTAAGG…	13	8.99032	13.7692
Marinobacter psychrophilus	DQ060402	55.2	1506	AGAGTTTGATCCTGGCTCAGATTGAACGCTGGCGGCAGGCTTAACACATGCAAGTCGGGCGGAAACGATGGTAGCTTGCTACCAGGCGTCGAGCGGCGGACGGGTGAGTAATGCTTAGGAATCTGCCTAGTAGTGGGGGATAGCCCGGGGAAACTCGGATTAATACCGCATACGCCCTACGGGGGAAAGCAGGGGATCTTCGGACCTTGCGCTATTAGATGAGCCTAAGTCGGATTAGCTTGTTGGTGGGGTAATGGCCTACCAAGGCGACGATCCGTAGCTGGTCTGAGAGGATGATCAGCCACATCGGGACTGAGACACGGCCCGAACTCCTACGGGAGGCAGCAGTGGGGAATATTGGACAATGGGCGCAAGCCTGATCCAGCCATGCCGCGTGTG…	15	9.96016	14.3333
Flavobacterium faecale	KF214259	50.3	1521	TTCACTAGTGATTGAGTTTGATCCTGGCTCAGGATGAACGCTAGCGGCAGGCTTAACACATGCAAGTCGAGGGGTATTTATCTTCGGATAATGAGACCGGCGCACGGGTGCGTAACGCGTATGCAATCTACCTTTCACAGAGGGATAGCCCAGAGAAATTTGGATTAATACCTCATAGTATAGCTGAACCGCATGGTTCTACTATTAAAGATTTATCGGTGAAAGATGAGCATGCGTCCCATTAGTTAGTTGGTAAGGTAACGGCTTACCAAGACTACGATGGGTAGGGGTCCTGAGAGGGAGATCCCCCACACTGGTACTGAGACACGGACCAGACTCCTACGGGAGGCAGCAGTGAGGAATATTGGTCAATGGGCGCAAGCCTGAACCAGCCATGCC…	9	5.91716	14.8889
Shewanella spongiae	DQ167234	53.3	1474	CTACCATGCAAGTCTAGCGGTACAGAGAGTAGCTTGCTACTCTGCTGACGAGCGGCGGACGGGTGAGTAATGCCTGGGAATTTGCCCAGTTGTGGGGGATAACAGTTGGAAACGACTGCTAATACCGCATAAACCCTACGGGGAAAAGCAGGGGACCTTAGGGCCTTGCGCAATTGGATAAGCCCAGGTGGGATTAGCTAGTAGGTGAGGTAAGAGCTCACCTAGGCGACGATCCCTAGCTGTTCTGAGAGGATGATCAGCCACACTGGGACTGAGACACGGCCCAGACTCCTACGGGAGGCAGCAGTGGGGAATATTGCACAATGGGCGAAAGCCTGATGCAGCCATGCCGCGTGTGTGAAGAAGGCCTTCGGGTTGTAAAGCACTTTCAGTGGGGAG…	14	9.49796	12.7857
Pedobacter cryoconitis	AJ438170	50.6	1495	TGGCTCAGGATGAACGCTAGCGGCAGGCCTAATACATGCAAGTCGAACGATACTCTTTAGCTTGCTAGAGAGGAAAGTGGCGCACGGGTGCGTAACGCGTATGCAACCTACCTTAATCAGGGGGATAGCCCGAAGAAATTCGGATTAACACCGCATAAAATCACAGTACAGCATTGTACAATGATCAAATATTTATAGGATTAAGATGGGCATGCGTGACATTAGTTAGTTGGCGGGGTAACGGCCCACCAAGACCACGATGTCTAGGGGATCTGAGAGGATGACCCCCCACACTGGTACTGAGACACGGACCAGACTCCTACGGGAGGCAGCAGTAAGGAATATTGGTCAATGGAGGCAACTCTGAACCAGCCATGCCGCGTGCAGGAAGACAGCCCT…	11	7.35786	14.5455
Hymenobacter nivis	LC153096	57.4	1438	GATGAACGCTAGCGGCAGGCCTAATACATGCAAGTCGAACGGTTTGTAGCAATACAAATAGTGGCGCACGGGTGCGTAACGCGTAGCCAACCTACCCGAATCTGGGGGATAGCCCGCCGAAAGGCGGATTAATACCGCATAAGACTATGAGCCGGCATCGGTTGATAGTTAAAGATTTATTGGATTCGGATGGGGCTGCGTGCCATTAGCTAGTTGGCGGGGTAACGGCCCACCAAGGCGACGATGGCTAGGGGAGCTGAGAGGCTGGTCCCCCACACGGGCACTGAGATACGGGCCCGACTCCTACGGGAGGCAGCAGTAGGGAATATTGGGCAATGGGCGAGAGCCTGACCCAGCCATGCCGCGTGCCGGATGAAGGCCTTCTGGGTCGTAAACGGC…	13	9.04033	15.8462
Aliivibrio salmonicida	NR_044844	52.6	1478	TTAATTGAAGAGTTTGATCATGGCTCAGATTGAACGCTGGCGGCAGGCCTAACACATGCAAGTCGAGCGGTAACAGGAATTAGCTTGCTAATTCGCTGACGAGCGGCGGACGGGTGAGTAATGCCTGGGAATATGCCTTGATGTGGGGGATAACTATTGGAAACGATAGCTAATACCGCATAATGTCTTCGGACCAAAGAGGGGGATCTTCGGACCTCTCGCGTCAAGATTAGCCCAGGTGAGATTAGCTAGTTGGTGGGGTAACAGCTCACCAAGGCGACGATCCCTAGCTNGTCTGAGAGGATGATCAGCCACACTGGAACTGAGACACGGTCCAGACTCCTACGGGAGGCAGCAGTGGGGAATATTGCACAATGGGCGAAAGCCTNATGCAGCCAT…	15	10.1488	11.8
Pseudoalteromonas arctica	DQ787199	53	1499	TAGAGTTTGATCCTGGCTCAGATTGAACGCTGGCGGCAGGCCTAACACATGCAAGTCGAGCGGTAACAGAAAGTAGCTTGCTACTTTGCTGACGAGCGGCGGACGGGTGAGTAATGCTTGGGAACATGCCTTGAGGTGGGGGACAACAGTTGGAAACGACTGCTAATACCGCATAATGTCTACGGACCAAAGGGGGCTTCGGCTCTCGCCTTTAGATTGGCCCAAGTGGGATTAGCTAGTTGGTGAGGTAATGGCTCACCAAGGCGACGATCCCTAGCTGGTTTGAGAGGATGATCAGCCACACTGGGACTGAGACACGGCCCAGACTCCTACGGGAGGCAGCAGTGGGGAATATTGCACAATGGGCGCAAGCCTGATGCAGCCATGCCGCGTGTGTGA…	14	9.33956	13.2857
Shewanella psychrophila	AJ551089	53.3	1486	AGAGTTTGATCCTGGCTCAGATTGAACGCTGGCGGCAGGCCTAACACATGCAAGTCGAGCGGTAACACAAGGGAGCTTGCTCCTGAGGTGACGAGCGGCGGACGGGTGAGTAATGCCTAGGTATCTGCCCAGTCGAGGGGGATAACAGTTGGAAACGACTGCTAATACCGCATACGCCCTACGGGGGAAAGGAGGGGACCTTCGGGCCTTTCGCGATTGGATGAACCTAGGTGGGATTAGCTAGTAGGTGGGGTAATGGCTCACCTAGGCAACGATCCCTAGCTGGTCTGAGAGGATGATCAGCCACACTGGAACTGAGACACGGTCCAAACTCCTACGGGAGGCAGCAGTGGGGAATATTGCACAGTGGGCGAAAGCCTGATGCAGCCATGCCGCGTG…	16	10.7672	13.25
Psychroflexus torquis	U85881	48.9	1455	GCTAGCGGCAGGCCTAACACATGCAAGTCGGAGGGTAACATTGTAGCTTGCTACAGATGACGACAGGCGCACGGGTGCGTAACGCGTATACAATCTACCTATTACTAAGAGATAGCCCAGAGAAATTTGGATTAATATTTTATAGTATTATCGATTGGCATCAATTGATAATTAAAGATTACGGTAATAGATGAGTATGCGTCCTATTAGCTTGATGGTAAGGTAACGGCTTACCATGGCTACGATAGGTAGGGGTCCTGAGAGGGAGATCCCCCACACTGGTACTGAGACACGGACCAGACTCCTACGGGAGGCAGCAGTGAGGAATATTGGACAATGGGAGCAATCCTGATCCAGCCATGCCGCGTGCAGGAAGACTGCCCTATGGGTTGTAAACTG…	8	5.49828	14.25
Reinekea forsetii	CP011797	53.7	1536	AGAGTTTGATCATGGCTCAGATTGAACGCTGGCGGTAGGCTTAACACATGCAAGTCGAGCGGAAACGACTCTAGCTTGCTAGAAGGCGTCGAGCGGCGGACGGGTGAGTAACGCGTAGGAATCTACCCGGTAGTTGGGGATAGCCCGGAGAAATCCGGATTAATACCGAATAATCTCTACGGAGGAAAGGGGGCTTCGGCTCTCGCTACTGGATGAGCCTGCGTTGGATTAGCTAGTTGGTGAGGTAAATGCTCACCAAGGCGACGATCCATAGCTGGTCTGAGAGGATGATCAGCCACACTGGGACTGAGACACGGCCCAGACTCCTACGGGAGGCAGCAGTGGGGAATATTGGACAATGGGGGCAACCCTGATCCAGCCATACCGCGTGTGTGAAGA…	16	10.4167	14.625
Paraglaciecola psychrophila	DQ007436	52.1	1509	AGAGTTTGATCCTGGCTCAGATTGAACGCTGGCGGCAGGCCTAACACATGCAAGTCGAACGGAAACATGTCTAGCTTGCTAGATGATGTCGAGTGGCGGACGGGTGAGTAATACTTAGGAACATGCCTTTGGGTGGGGGATAACTATTGGAAACGATAGCTAATACCGCATAACGTCTACGGACCAAAGGGGGGAGCTTGCTCCTCTCGCCCAAAGAGTGGCCTAAGCGAGATTAGCTTGTTGGTGAGGTAAAGGCTCACCAAGGCGACGATCTCTAGCTGTTCTGAGAGGAAGATCAGCCACACTGGGACTGAGACACGGCCCAGACTCCTACGGGAGGCAGCAGTGGGGAATATTGCACAATGGAGGAAACTCTGATGCAGCCATGCCGCGTGTGTG…	11	7.2896	13.5455
Colwellia beringensis	MG016490	52.6	1537	GAGTTTGATCATGGCTCAGATTGAACGCTGGCGGCAGGCTTAACACATGCAAGTCGAGCGGTAACAGAGATAGCTTGCTATCTGCTGACAAGCGGCGGACGGGTGAGTAATGCTTGGGAATATGCCTTTGAGTGGGGGACAACAGTTGGAAACGACTGCTAATACCGCATAACGTCTACGGACCAAAGGGGGGGACGCTTCGGCACCTCTCGCTCATTGATTAGCCCAAGTGAGATTAGCTAGTTGGTAAGGTAATGGCTTACCAAGGCGACGATCTCTAGCTGGTTTGAGAGGATGATCAGCCACACTGGGACTGAGACACGGCCCAGACTCCTACGGGAGGCAGCAGTGGGGAATATTGCACAATGGGCGAAAGCCTGATGCAGCCATGCCGCGTGT…	13	8.45804	13.9231
Shewanella sediminis	AY579750	53.3	1288	AAGATGCTTGCTTATCAAACGTCGAGCGGCGGACGGGGTGAGTAATGCCTAGATATCTGCCTAGTCGTGGGGGATAACAGTTGGAAACGACTGCTAATACCGCATACGCCCTACGGGGGAAAGGAGGGGACCTTCGGGCCTTTCGCGATTAGATGAGTCTAGGTGGGATTAGCTAGTAGGTGAGGTAATGGCTCACCTAGGCGACGATCCCTAGCTGTTCTGAGAGGATGATCAGCCACACTGGGACTGAGACACGGCCCAGACTCCTACGGGAGGCAGCAGTGGGGAATATTGCACAATGGGCGAAAGCCTGATGCACCCATGCCGCGTGTGTGAAAAAGGCCTTCGGGTTGTAAAGCACTTTCAGCGAGGAGGAAAGGTAGGTAGTTAATAACTGCT…	14	10.8696	14.5
Shewanella halifaxensis	AY579751	53.9	1293	GAGCTTGCTCCTGAGGTGACGAGCGGCGGACGGGTGAGTAATGCCTAGGTATCTGCCCAGTCGAGGGGGATAACAGTTGGAAACGACTGCTAATACCGCATACGCCCTACGGGGGAAAGGAGGGGACCTTCGGGCCTTCCGCGATTGGATGAACCTAGGTGGGATTAGCTAGTTGGTGGGGTAATGGCTCACCAAGGCGACGATCCCTAGCTGGTCTGAGAGGATGATCAGCCACACTGGAACTGAGACACGGTCCAGACTCCTACGGGAGGCAGCAGTGGGGAATATTGCACAATGGGCGAAAGCCTGATGCAGCCATGCCGCGTGTGTGAAGAAGGCCTTCGGGTTGTAAAGCACTTTCAGCGAGGAGGAAAGCTCAAGCGTTAATAGCGTTTGGGT…	13	10.0541	13.6923
Desulfotalea psychrophila	AF099062	52.4	1492	TAGAGTTTGATCCTGGCTCAGAACGAACGCTGGCGGCGTGCTTAACACATGCAAGTCGAACGCGAACGGTTTCTTCGGAAACCTAGTAGAGTGGCGCACGGGTGAGTAACGCGTAAGTAATCTACCCTGATATCTGGGATAACAATTCGAAAGGATTGCTAATACCGGATACGTTGATTTATCAAGAAAGATGGCCTCTTCATGAAAGCTATTGTATCGGGAGGAGCTTGCGTACCATTAGCTAGTTGGTGGGGTAATGGCCTACCAAGGCGACGATGGTTAGCGGGTCTGAGAGGATGATCCGCCACACTGGAACTGAAACACGGACCAGACTCCTACGGGAGGCAGCAGTGAGGAATATTGCGCAATGGGGGAAACCCTGACGCAGCGACGCCGCGT…	10	6.70241	15.4
Photobacterium profundum	D21226	53.8	1519	AGAGTTTGATCCTGGCTCAGATTGAACGCTGGCGGCAGGCCTAACACATGCAAGTCGAGCGGTAACAGGAAGAAAGCTTGCTTTCTTTGCTGACGAGCGGCGGACGGGTGAGTAATGCCTGGGAATATGCCTTAGTGTGGGGGATAACTATTGGAAACGATAGCTAATACCGCATAACGTCCTTGTTCATTACGAGCGGGACCAAAGAGGGGGACCTTCGGGCCTCTCGCGCTAAGATTAGCCCAGGTGGGATTAGCTAGTTGGTGAGGTAAAGGCTCACCAAGGCAACGATCCCTAGCTGGTCTGAGAGGATGATCAGCCACACTGGAACTGAGACACGTCCAGACTCCTACGGGAGGCAGCAGTGGGGAATATTGCACAATGGGGGAAACCCTGATG…	14	9.21659	13.1429

## Sheet: S3
Table S3. Oligonucleotides used for circular dichroism analysis
Name	Sequence
mar-F1	AAAGGGGTAGGGACCCAGTCCTTCGGGACTGGGAGCC
let-F1	AAAGGGAAGGGACCCTTTCCTTTTGGAAAGGGAGCC
mut-F1	AAAGAGTTAATGACCCAGTCCTTCGTGACTTGAAGCC
mar-F2	GAAAGGGAGGGGGGGTGTTGAGGGAGAA
let-F2	GAAAGGGAGGGAAGGTGTTGAAGGTGAA
mut-F2	GAAAGTAAGAGCAGTTGTTGAGTCAGAA
mar-R1	GGCTCCCAGTCCCGAAGGACTGGGTCCCTACCCCTTT
let-R1	GGCTCCCTTTCCAAAAGGAAAGGGTCCCTTCCCTTT
mut-R1	GGCTTCAAGTCACGAAGGACTGGGTCATTAACTCTTT
mar-R2	TTCTCCCTCAACACCCCCCCTCCCTTTC
let-R2	TTCACCTTCAACACCTTCCCTCCCTTTC
mut-R2	TTCTGACTCAACAACTGCTCTTACTTTC

## Sheet: S4
Table S4. Primers used for qRT-PCR analysis
Name	Sequence (5’-3’)
mar-5S-F	GATACTGGGGCGGGAAACAC
[truncated: 15 more rows]

## Sheet: S5
Table S5. The number of stable G4s in 681 species
[truncated: 40 more rows]

[truncated: 2 more sheets: S6, S7]
